# Supplementary material for: SORLA up-regulation suppresses pathological effects in aged tauopathy mouse brain
Source: Sci Adv. 2026 Jul 17;12(29):eaed6825. doi: 10.1126/sciadv.aed6825 (PMC13378584; doi:10.1126/sciadv.aed6825)
Supplement: Supplementary file 2 — Tables S1 to S5 [file sciadv.aed6825_tables_s1_to_s5.zip]

Archive with 5 entries (5 files):
- aed6825_table_s1.xlsx
- aed6825_table_s2.xlsx
- aed6825_table_s3.xlsx
- aed6825_table_s4.xlsx
- aed6825_table_s5.xlsx
