# Supplementary material for: SORLA up-regulation suppresses pathological effects in aged tauopathy mouse brain
Source: Sci Adv. 2026 Jul 17;12(29):eaed6825. doi: 10.1126/sciadv.aed6825 (PMC13378584; doi:10.1126/sciadv.aed6825)
Supplement: Supplementary file 2 — Tables S1 to S5 [file sciadv.aed6825_tables_s1_to_s5.zip › aed6825_table_s1.xlsx]

## Sheet: Description
Table S1 - Label-free Proteomic analysis
9MO hippocampus, n=6 wildtype (WT), n=5 SORLA TG ("TG"), n=8 PS19, n=7 SORLA TG/PS19 ("TG_PS19") animals
Sheet 1 - "L2FC_significance", DEPs (adjp<0.05)
Sheet 2 - "PS19 vs WT and TG_PS19 vs WT" comparisons: contrasting DEPs indicated in red, overlapping DEPs indicated in green and unique DEPs indicated in black
Sheet 3 - z-score values across individual animals for significant DEPs, "NA" indicates missing peptide values within a specific replicate

## Sheet: L2FC_significance
PS19vWT_	log2FC_PS19 vs WT	pvalue_PS19 vs WT	adj.pvalue_PS19 vs WT		TG_PS19vsWT	log2FC_STg_PS19 vs WT	pvalue_STg_PS19 vs WT	adj.pvalue_STg_PS19 vs WT		TGPS19vsPS19	log2FC_STg_PS19 vs PS19	pvalue_STg_PS19 vs PS19	adj.pvalue_STg_PS19 vs PS19		TGvsWT	log2FC_STg vs WT	pvalue_STg vs WT	adj.pvalue_STg vs WT		TGPS19vsTG	log2FC_STg_PS19 vs STg	pvalue_STg_PS19 vs STg	adj.pvalue_STg_PS19 vs STg		PS19vsTG	log2FC_PS19 vs STg	pvalue_PS19 vs STg	adj.pvalue_PS19 vs STg
Nlrx1	-7.30425	0.0125	0.025		Ccdc25	-7.23078	0.0125	0.025		Mfn1	-7.65444	0.0166667	0.0333333		Dctn6	-7.93938	0.00625	0.0125		Gpc4	-6.73273	0.00416667	0.00833333		Ppp1r12c	-6.48284	0.00555556	0.0111111
Smcr8	-6.81889	0.00333333	0.00666667		Abi3	-7.15541	0.0125	0.025		Rin3	-7.21127	0.0166667	0.0333333		Iqgap1	-7.73906	0.003125	0.00625		Srp14	-6.16685	0.0125	0.025		Napepld	-6.19761	0.00625	0.0125
Sphkap	-6.53798	0.003125	0.00625		Luc7l2	-7.1406	0.00416667	0.00833333		Cpne3	-7.16419	0.00416667	0.00833333		Cpne9	-7.6307	0.0125	0.025		Tmsb10	-6.13018	0.0125	0.025		Smcr8	-6.13754	0.00833333	0.0166667
Kcmf1	-6.42813	0.00625	0.0125		Cuta	-7.0198	0.0166667	0.0333333		Abi3	-7.15854	0.0125	0.025		Lclat1	-7.48965	0.00833333	0.0166667		Commd6	-6.11568	0.0125	0.025		Rragb	-6.10037	0.0166667	0.0333333
Ppp1r12c	-6.30118	0.00833333	0.0166667		Cpne3	-6.67189	0.0125	0.025		Pir	-7.10403	0.00833333	0.0166667		Brox	-7.44613	0.00277778	0.00555556		Tdrkh	-6.09953	0.00416667	0.00833333		Dennd4b	-5.9727	0.00833333	0.0166667
Spast	-6.20838	0.0125	0.025		Wdr20	-6.52719	0.00833333	0.0166667		Tdrkh	-6.88122	0.00166667	0.00333333		Tmem109	-7.1911	0.005	0.01		Ubr1	-6.07717	0.00833333	0.0166667		Cpd	-5.96997	0.0125	0.025
Ccdc51	-6.12361	0.0125	0.025		Cit	-6.52402	0.0166667	0.0333333		Adrbk2	-6.78808	0.0125	0.025		Cuta	-7.0198	0.0166667	0.0333333		Cmtm4	-5.9975	0.0125	0.025		Rps6ka2	-5.90222	0.0166667	0.0333333
Ankrd46	-5.79638	0.0166667	0.0333333		Dars2	-6.51467	0.00833333	0.0166667		P2rx7	-6.67398	0.0166667	0.0333333		Pip4p2	-6.97204	0.00833333	0.0166667		Tub	-5.98221	0.00416667	0.00833333		Als2	-5.39437	0.0125	0.025
Htr1a	-5.7504	0.0125	0.025		Srp14	-6.48803	0.005	0.01		Trappc11	-6.4379	0.002	0.004		Slc9a3r2	-6.86645	0.00555556	0.0111111		Timm17b	-5.85951	0.0125	0.025		Sphkap	-5.21892	0.0125	0.025
Rrm2b	-5.74763	0.0166667	0.0333333		Kcmf1	-6.42813	0.00625	0.0125		Spcs3	-6.4235	0.00555556	0.0111111		Atg2b	-6.79979	0.00555556	0.0111111		Lars2	-5.85244	0.0125	0.025		Nrip3	-4.85626	0.0125	0.025
Hdhd5	-5.68714	0.0166667	0.0333333		Inpp5f	-6.40581	0.0125	0.025		Npepl1	-6.40637	0.0166667	0.0333333		Fhip2a	-6.72194	0.00625	0.0125		Trappc11	-5.81802	0.0125	0.025		Pla2g6	-4.79305	0.0125	0.025
Tbc1d5	-5.59029	0.0166667	0.0333333		Cmtm4	-6.40321	0.00625	0.0125		Cmtm4	-6.37338	0.0125	0.025		Cmtr1	-6.66599	0.00333333	0.00666667		Mrps34	-5.80851	0.0125	0.025		Cacna1a	-2.17768	0.000122908	0.0221664
Serpini1	-5.58552	0.0125	0.025		Tax1bp1	-6.28848	0.00625	0.0125		Mgst1	-6.30846	0.01	0.02		Cnpy3	-6.61472	0.005	0.01		Nek9	-5.75865	0.0125	0.025		L1cam	-1.88505	0.000100315	0.0212844
Ralbp1	-5.40314	0.00833333	0.0166667		Spast	-6.20838	0.0125	0.025		Wdr20	-6.28794	0.00833333	0.0166667		Nlgn1	-6.56459	0.00625	0.0125		Osbpl6	-5.61956	0.00416667	0.00833333		Rem2	-1.36226	0.0125	0.025
Hdac4	-5.3956	0.0166667	0.0333333		Mrpl47	-6.1948	0.00416667	0.00833333		Ppm1l	-6.24648	0.0125	0.025		Cit	-6.52402	0.0166667	0.0333333		Tm9sf4	-5.58973	0.0166667	0.0333333		Slc6a7	-1.33832	0.000279501	0.0346177
Dennd4b	-5.31825	0.00833333	0.0166667		Trappc11	-6.13275	0.003125	0.00625		Dars2	-6.23093	0.0125	0.025		Dars2	-6.51467	0.00833333	0.0166667		Islr2	-5.5384	0.0166667	0.0333333		Olfm1	-1.1584	0.000599344	0.0489671
Nrip3	-5.26625	0.0125	0.025		Tmsb10	-6.11807	0.0166667	0.0333333		Mrpl47	-6.22311	0.00833333	0.0166667		Garem1	-6.507	0.003125	0.00625		Pum1	-5.22092	0.0125	0.025		Selenoo	-1.15423	0.00833333	0.0166667
Mef2a	-5.17778	0.0166667	0.0333333		Fam163b	-6.11093	0.005	0.01		Tmsb10	-6.17471	0.01	0.02		Rabgef1	-6.48587	0.002	0.004		Ripor1	-5.13369	0.0125	0.025		Sez6l	-1.14646	0.00029762	0.0346295
Gosr1	-5.14388	0.0125	0.025		Osbpl6	-6.07238	0.003125	0.00625		Irgm1	-6.08668	0.00625	0.0125		Kcmf1	-6.42813	0.00625	0.0125		Acads	-3.44621	0.00833333	0.0166667		C2cd5	-0.991346	0.00833333	0.0166667
Tax1bp1	-4.91571	0.00625	0.0125		Smarcb1	-6.0389	0.00416667	0.00833333		Cmip	-5.99673	0.0166667	0.0333333		Rps6ka5	-6.38809	0.00277778	0.00555556		Adgrb2	-2.20437	0.00416667	0.00833333		Pisd	-0.937172	0.00555556	0.0111111
Rps6ka2	-4.8755	0.0125	0.025		Cpeb3	-6.01012	0.005	0.01		Commd6	-5.96821	0.005	0.01		Rpl39	-6.35049	0.0125	0.025		Coro7	-1.74621	3.96259e-05	0.0471813		Lpp	-0.930793	0.0125	0.025
Phospho1	-4.70028	0.00126244	0.0379683		Cmip	-5.95398	0.01	0.02		Tns3	-5.93769	0.00625	0.0125		Lyrm7	-6.32973	0.0125	0.025		Ankmy2	-1.44295	0.003125	0.00625		Abcb1a	-0.902772	0.0125	0.025
Lrrtm1	-3.36754	0.000610751	0.0268841		Smurf1	-5.93273	0.0166667	0.0333333		Psmg2	-5.87781	0.0125	0.025		Cacng2	-6.30157	0.00333333	0.00666667		Fbxo22	-1.31298	0.00833333	0.0166667		Itpka	-0.824556	0.000336617	0.037943
Tnik	-2.88418	7.30051e-07	0.00270265		Gpc4	-5.82134	0.00555556	0.0111111		Amt	-5.82856	0.0125	0.025		Cystm1	-6.27494	0.0166667	0.0333333		Poldip2	-1.17542	0.0166667	0.0333333		Pclo	-0.795487	0.000624758	0.0489671
Cacna1a	-2.71143	3.74271e-06	0.00461851		Ubr1	-5.82071	0.00833333	0.0166667		Galnt17	-5.82796	0.00833333	0.0166667		Ache	-6.20417	0.0125	0.025		Uap1l1	-0.90221	0.0125	0.025		Bckdk	-0.792989	0.0125	0.025
Palmd	-2.51528	0.000875248	0.0320809		Ptpn1	-5.77649	0.00833333	0.0166667		Commd10	-5.81217	0.00416667	0.00833333		Stard10	-6.14311	0.00625	0.0125		Ogfrl1	-0.80847	0.0166667	0.0333333		Gpm6a	-0.752515	2.72695e-05	0.0140516
Elfn2	-2.42085	7.17431e-05	0.00962904		Ccdc85a	-5.77116	0.00625	0.0125		Rnase4	-5.79709	0.01	0.02		Ccdc51	-6.12361	0.0125	0.025		Luzp1	-0.683935	0.00555556	0.0111111		Luzp1	-0.557948	0.0125	0.025
Fbxo41	-2.39989	0.000162544	0.0133599		Rrm2b	-5.74763	0.0166667	0.0333333		Sostdc1	-5.78161	0.0166667	0.0333333		Sec11a	-6.08247	0.00333333	0.00666667		Rabgap1l	-0.62924	0.00833333	0.0166667		Gprin1	-0.478957	0.000621729	0.0489671
Thnsl1	-2.39528	0.000458052	0.023543		Rad21	-5.69598	0.00833333	0.0166667		Srp14	-5.73223	0.0166667	0.0333333		Tmed8	-6.08238	0.00625	0.0125		Heatr5b	-0.564127	0.0166667	0.0333333		Map1a	-0.434267	0.000591737	0.0489671
Coq7	-2.32784	0.00155966	0.0403767		Timm17b	-5.65133	0.0166667	0.0333333		Derl1	-5.71537	0.00833333	0.0166667		Dock7	-6.07308	0.0025	0.005		Ranbp2	-0.543906	0.003125	0.00625		Camkv	-0.39259	0.000142003	0.0232821
Camsap3	-2.29268	0.000608683	0.0268841		Ripor1	-5.64449	0.0125	0.025		Islr2	-5.66876	0.0125	0.025		Hectd1	-6.04687	0.0125	0.025		Smarcd1	-0.455349	0.0166667	0.0333333		Bag4	-0.149748	0.00416667	0.00833333
Tenm2	-2.22987	0.00230208	0.0452638		Ogfod1	-5.63141	0.0125	0.025		Cpeb3	-5.6538	0.0125	0.025		Cdc5l	-6.04538	0.0125	0.025		Lzic	-0.422107	0.0166667	0.0333333		Ncstn	0.0411114	0.0125	0.025
Nipsnap3b	-2.22692	0.000319671	0.0194003		Ythdf3	-5.61698	0.00833333	0.0166667		Evi2a	-5.61638	0.0166667	0.0333333		Ace	-6.01244	0.00625	0.0125		Txndc9	-0.363469	0.0166667	0.0333333		Slc4a7	0.204144	0.0166667	0.0333333
Dgkb	-2.20922	0.000271571	0.0186177		Lars2	-5.59072	0.0166667	0.0333333		Mrps9	-5.60694	0.0125	0.025		Faim	-6.00134	0.00833333	0.0166667		Hscb	-0.26807	0.0125	0.025		Camk1	0.268666	0.00555556	0.0111111
Lin7b	-2.15313	0.00191912	0.0423561		Tbc1d5	-5.59029	0.0166667	0.0333333		Mavs	-5.5746	0.00833333	0.0166667		Spryd7	-5.99686	0.01	0.02		Als2	-0.22574	0.0125	0.025		Fam114a2	0.272509	0.00625	0.0125
Ajm1	-2.12516	0.000978477	0.0337688		Tdrkh	-5.56654	0.00333333	0.00666667		Osbpl6	-5.5651	0.00625	0.0125		Cbx1	-5.95573	0.0166667	0.0333333		Kcna6	-0.00538748	0.0125	0.025		Lzic	0.276727	0.003125	0.00625
Pdpk1	-2.09524	0.000829991	0.0313203		Mrps9	-5.48649	0.00833333	0.0166667		Tspan15	-5.54858	0.00833333	0.0166667		Nt5c3a	-5.94667	0.00625	0.0125		Stx8	0.111268	0.00625	0.0125		Stx8	0.369834	0.00416667	0.00833333
Cit	-2.09004	0.0166667	0.0333333		Islr2	-5.45918	0.0125	0.025		Mrpl17	-5.54585	0.00833333	0.0166667		Ncbp1	-5.86774	0.00625	0.0125		Dpm1	0.222436	0.003125	0.00625		Amt	0.452801	0.0125	0.025
Mark2	-2.00657	4.32045e-05	0.00911148		Iqcb1	-5.45433	0.005	0.01		Pum1	-5.53911	0.0125	0.025		Tmem167a	-5.8572	0.00625	0.0125		Rbm25	0.371519	0.00625	0.0125		Gnai2	0.501566	0.000481044	0.0481979
Akt3	-1.96548	5.1773e-05	0.00911148		Rnase4	-5.4446	0.0166667	0.0333333		Cept1	-5.50038	0.0166667	0.0333333		Eefsec	-5.84344	0.00416667	0.00833333		Hspbp1	0.523935	0.003125	0.00625		Psmb4	0.502157	0.000569862	0.0489671
Nrn1	-1.95705	3.56252e-05	0.00911148		Ralbp1	-5.40314	0.00833333	0.0166667		Ptpn5	-5.48523	0.0166667	0.0333333		Hspa13	-5.83002	0.0166667	0.0333333		Arfip1	0.564185	0.0125	0.025		Smc3	0.541228	0.0125	0.025
Ppp6r2	-1.88396	0.00234608	0.0454721		Pir	-5.36302	0.0166667	0.0333333		Dusp15	-5.47647	0.0125	0.025		Desi1	-5.82479	0.0166667	0.0333333		Cdc42ep1	0.564999	0.0166667	0.0333333		Cyrib	0.544977	4.87841e-05	0.0148618
Mtmr1	-1.82791	0.00179585	0.041363		Pum1	-5.30765	0.0166667	0.0333333		Ogfod1	-5.45516	0.00555556	0.0111111		Ppp1r14c	-5.82447	0.0166667	0.0333333		Usp39	0.591218	0.00833333	0.0166667		Ripor1	0.558564	0.0125	0.025
Pdk3	-1.81544	7.91437e-05	0.00976633		Gstm2	-5.2821	0.0125	0.025		Ntaq1	-5.42809	0.0166667	0.0333333		S100b	-5.79593	0.0125	0.025		Fam114a2	0.611872	0.0166667	0.0333333		Dpm1	0.566675	0.00277778	0.00555556
Pgbd5	-1.80752	0.00145616	0.0390631		Mef2a	-5.17778	0.0166667	0.0333333		Cad	-5.42005	0.00833333	0.0166667		Sfr1	-5.78136	0.01	0.02		Cyrib	0.614646	1.49173e-05	0.0471813		Smc1a	0.566941	0.003125	0.00625
Bcl2l1	-1.80173	0.000100337	0.0112559		Gnb4	-5.09021	0.0166667	0.0333333		Ubr1	-5.38891	0.0125	0.025		Fbxo6	-5.76383	0.0125	0.025		Camk1	0.622897	0.00833333	0.0166667		Gan	0.596501	0.0166667	0.0333333
Cacna1e	-1.72653	5.32419e-05	0.00911148		Slitrk1	-5.08117	0.00625	0.0125		Hbs1l	-5.37622	0.00833333	0.0166667		Ptprn	-5.75085	0.0166667	0.0333333		Gdpgp1	0.669246	0.00416667	0.00833333		Dctn2	0.601415	0.000218156	0.0281032
L2hgdh	-1.71468	0.00222324	0.0447547		Cept1	-5.06712	0.01	0.02		Rprd1a	-5.21866	0.00833333	0.0166667		Rrm2b	-5.74763	0.0166667	0.0333333		Lrrc40	0.73226	0.0166667	0.0333333		Gdi2	0.637224	0.000521472	0.0489671
Rem2	-1.70995	0.0166667	0.0333333		Nek9	-4.94919	0.0125	0.025		Tm9sf4	-5.16777	0.00833333	0.0166667		Luc7l3	-5.74234	0.00416667	0.00833333		Actr1a	0.781995	3.74605e-05	0.0471813		Phgdh	0.684145	0.000197082	0.0263286
Trim46	-1.70182	0.000401047	0.0221593		Adrbk2	-4.90312	0.0125	0.025		Fam163b	-5.13564	0.0125	0.025		Abhd17b	-5.73771	0.00833333	0.0166667		Ccar1	0.974187	0.0125	0.025		Actr1a	0.724721	6.81708e-05	0.0178145
Sptb	-1.6932	1.43416e-05	0.00725448		Tspan15	-4.75919	0.0166667	0.0333333		Iqcb1	-4.96634	0.0125	0.025		Rcc1	-5.72621	0.00833333	0.0166667		Tmem47	1.18773	0.00833333	0.0166667		Fam98a	0.732195	0.003125	0.00625
Stim1	-1.67321	0.000624536	0.0268841		Acads	-3.56113	0.0025	0.005		Cnnm3	-4.87666	0.0166667	0.0333333		Rad21	-5.69598	0.00833333	0.0166667		Pik3r1	1.29774	0.0125	0.025		Arfip1	0.732669	0.00625	0.0125
Actn2	-1.65665	0.00220124	0.0447547		Enoph1	-3.28854	0.000690122	0.0433349		Nek9	-4.66304	0.0125	0.025		Hdhd5	-5.68714	0.0166667	0.0333333		Vps35l	1.33772	0.0166667	0.0333333		Tmem47	0.763094	0.00416667	0.00833333
Lin7a	-1.65341	7.09835e-05	0.00962904		Coq7	-2.78218	0.000382706	0.0356355		Acads	-4.04083	0.00119048	0.00238095		Dpp8	-5.68168	0.00555556	0.0111111		Smc1a	1.63417	0.003125	0.00625		Dnajc8	0.78187	0.0125	0.025
Ubap2l	-1.64295	0.000470605	0.023543		Clint1	-2.69197	0.000141958	0.0197983		Itgb2	-3.80722	0.0025	0.005		Cdkn1b	-5.62898	0.0125	0.025		Tbcel	1.79856	0.0166667	0.0333333		Psat1	0.80846	4.8396e-05	0.0148618
Armt1	-1.64128	0.00208266	0.0443103		Fah	-2.56836	0.000685615	0.0433349		Adgrb2	-2.67506	0.00416667	0.00833333		Ythdf3	-5.61698	0.00833333	0.0166667		Rgs17	1.8608	0.0166667	0.0333333		Fth1	0.864594	4.94431e-05	0.0148618
L1cam	-1.63912	0.000259113	0.0180988		Ankmy2	-2.48378	0.003125	0.00625		Ace	-1.85911	0.00333333	0.00666667		Ptbp1	-5.61367	0.00555556	0.0111111		Fbl	2.02794	0.0125	0.025		Mrps9	0.882601	0.0125	0.025
Sipa1l1	-1.63232	0.00234053	0.0454721		Hnrnpll	-2.42065	0.000134882	0.0196496		Nsun2	-1.80269	0.0125	0.025		Agrn	-5.61175	0.0125	0.025		Spryd4	2.38921	0.005	0.01		Gstm1	0.889355	0.00047303	0.0481979
Dock4	-1.62105	0.00109627	0.0352904		Adgrb2	-2.36804	0.00208333	0.00416667		Ndufaf4	-1.77002	0.00833333	0.0166667		Ubac1	-5.59317	0.00833333	0.0166667		Ndufaf1	2.61787	0.003125	0.00625		Uap1l1	0.903081	0.00102041	0.00204082
Tbc1d10b	-1.61891	3.64028e-06	0.00461851		Nrn1	-2.35728	7.71472e-06	0.00404161		Heatr5b	-1.44581	0.002	0.004		Trappc14	-5.55023	0.0125	0.025		Ccdc90b	4.02506	0.005	0.01		Mog	0.905118	4.35419e-05	0.0148618
Scrn3	-1.60843	0.000742569	0.0298803		Nsun2	-2.32932	0.00416667	0.00833333		Desi1	-1.41591	0.0125	0.025		Shc3	-5.54194	0.0125	0.025		Nat8l	4.60894	0.0125	0.025		Aldh1l1	0.943834	0.000162734	0.0233872
Hsd17b8	-1.60724	0.000642622	0.0273447		Pmpcb	-2.29116	0.000467707	0.0392959		Ankmy2	-1.40489	0.00555556	0.0111111		Adcy1	-5.50951	0.003125	0.00625		Rnf123	4.94913	0.0166667	0.0333333		Ctsd	0.981463	0.000360619	0.0394167
Gfm1	-1.60171	0.0015883	0.0403847		Lmtk3	-2.2897	0.000855523	0.0451567		Snw1	-1.22609	0.00416667	0.00833333		Rnase4	-5.4446	0.0166667	0.0333333		Tspyl4	5.12003	0.00625	0.0125		Capn2	1.01215	2.57475e-06	0.0042412
Erc2	-1.57892	0.000160009	0.0133599		Luc7l3	-2.1433	0.00416667	0.00833333		Dnajc8	-1.14071	0.0125	0.025		Adpgk	-5.43843	0.0125	0.025		Prdx4	5.15848	0.0166667	0.0333333		Hscb	1.01871	0.0125	0.025
Itpr1	-1.56458	0.000538102	0.0252707		Abhd6	-2.0403	5.97797e-06	0.00404161		Ogfrl1	-0.858047	0.0166667	0.0333333		Ttpal	-5.39713	0.00625	0.0125		Slc35g2	5.17347	0.0166667	0.0333333		Qdpr	1.03866	3.52747e-06	0.0042412
Dgkg	-1.55489	0.00249549	0.0476879		Marchf5	-2.00651	0.000873638	0.0454542		Bag4	-0.656965	0.00625	0.0125		Brap	-5.36527	0.00833333	0.0166667		Smad4	5.17576	0.0125	0.025		Vps35l	1.05712	0.00833333	0.0166667
Hpcal1	-1.53382	0.00032669	0.0195066		Tnik	-1.96866	0.00016662	0.0209252		Abhd17b	-0.555729	0.00625	0.0125		Pir	-5.36302	0.0166667	0.0333333		Adcy1	5.19231	0.0125	0.025		Cdc42ep1	1.10132	0.00142857	0.00285714
Adcy9	-1.52265	0.00249904	0.0476879		Gmfb	-1.89692	0.000620286	0.0433349		Afg1l	-0.448481	0.00833333	0.0166667		Dtymk	-5.34051	0.00833333	0.0166667		Eefsec	5.22825	0.00833333	0.0166667		Vat1	1.17547	0.000600685	0.0489671
Acap2	-1.51579	0.000740393	0.0298803		Pnkd	-1.88069	3.19297e-06	0.0029072		Smarcd1	-0.416645	0.01	0.02		Rbfox1	-5.30636	0.0166667	0.0333333		Tdrp	5.28759	0.0166667	0.0333333		Pik3r1	1.23617	0.0125	0.025
Pnkd	-1.50629	3.2124e-05	0.00911148		Ndufb7	-1.86631	3.66467e-07	0.000664311		Ptp4a1	-0.383041	0.0125	0.025		Gstm2	-5.2821	0.0125	0.025		Stard10	5.30399	0.0125	0.025		Mtarc2	1.24548	0.000287921	0.0346177
Pdcd10	-1.49817	0.00210914	0.0443638		Coro7	-1.85897	9.09165e-06	0.00413897		Sdf2	-0.364877	0.0125	0.025		Hsd11b1	-5.22774	0.00833333	0.0166667		Trappc14	5.30762	0.00833333	0.0166667		Tbcel	1.2721	0.00833333	0.0166667
Pip4p2	-1.47537	0.00833333	0.0166667		Pdk3	-1.78937	0.000131603	0.0196496		Ranbp2	-0.35712	0.00416667	0.00833333		Shisa9	-5.21293	0.0125	0.025		Lemd3	5.34174	0.00833333	0.0166667		Rida	1.27395	0.0001647	0.0233872
Bcas3	-1.46979	0.000994274	0.0337688		Rpl37a	-1.75315	0.00011423	0.0180881		Pgap1	-0.335681	0.00833333	0.0166667		Cyp7b1	-5.14505	0.0166667	0.0333333		Tspo	5.34573	0.0166667	0.0333333		Spryd4	1.29325	0.0125	0.025
Kcna4	-1.4545	0.00143065	0.0389431		Eif3b	-1.7403	3.17322e-05	0.0105062		Hspbp1	-0.252557	0.003125	0.00625		Cnot2	-5.1447	0.0125	0.025		Atp5pf	5.37697	0.0125	0.025		Rgs17	1.29683	0.0125	0.025
Prrt3	-1.43707	0.00167494	0.0409346		Rbm14	-1.73725	0.000380837	0.0356355		Ncstn	-0.202543	0.0125	0.025		Gnb4	-5.09021	0.0166667	0.0333333		Lysmd1	5.38971	0.0125	0.025		Aktip	1.29766	0.00833333	0.0166667
Rab3gap2	-1.42635	8.7905e-05	0.0104976		Arl8a	-1.71621	0.000474745	0.0392959		Rabgap1l	-0.1746	0.0125	0.025		Slitrk1	-5.08117	0.00625	0.0125		Ptdss2	5.45808	0.0125	0.025		Dusp15	1.49811	0.0125	0.025
Fam241b	-1.41125	0.00201741	0.0434211		Trim46	-1.70614	0.000391384	0.0356355		Poldip2	-0.157537	0.00625	0.0125		Sec61g	-5.04179	0.01	0.02		Vps37b	5.52251	0.01	0.02		Prdx6	1.49974	4.67765e-05	0.0148618
Grm5	-1.39535	0.000464649	0.023543		Snrpd3	-1.6641	0.000112198	0.0180881		Cstf3	-0.0900563	0.0125	0.025		Fgfr1op2	-5.02567	0.0166667	0.0333333		S100a16	5.52844	0.0125	0.025		Psph	1.55889	9.92254e-05	0.0212844
Rbm14	-1.38998	0.00222966	0.0447547		Ssbp1	-1.62101	0.00084481	0.0451567		Abcb1a	0.113664	0.00833333	0.0166667		Tspyl4	-4.97535	0.0166667	0.0333333		Spart	5.52857	0.00416667	0.00833333		Apoe	1.56956	2.55654e-05	0.0140516
Plxna4	-1.36612	0.000309158	0.0194003		Kiaa1549	-1.56564	0.000146775	0.0197983		Usp39	0.194249	0.00833333	0.0166667		Adrbk2	-4.90312	0.0125	0.025		Cnnm2	5.53023	0.00833333	0.0166667		Stat3	1.64459	0.00166667	0.00333333
Rin1	-1.3535	0.00102683	0.0344983		Cdkn1b	-1.55206	0.0125	0.025		Slc4a7	0.416366	0.0166667	0.0333333		Tspan15	-4.75919	0.0166667	0.0333333		Rpl39	5.54179	0.0166667	0.0333333		Lrrc40	1.6559	0.00416667	0.00833333
Snrpd3	-1.33959	0.000791576	0.0311746		Sptb	-1.55028	6.31118e-05	0.0164181		Pisd	0.488085	0.00555556	0.0111111		Spart	-4.18206	0.0166667	0.0333333		Htra1	5.55104	0.00833333	0.0166667		Emc1	1.69502	0.000414178	0.0439394
Kiaa1549	-1.32471	0.00161035	0.0404781		Sae1	-1.52858	0.000109457	0.0180881		Hkdc1	0.776388	0.0125	0.025		Cab39l	-4.00081	0.00625	0.0125		Scg2	5.56115	0.0125	0.025		Arhgdib	1.78648	7.02901e-05	0.0178145
Atl2	-1.27116	1.30957e-05	0.00725448		Pde1a	-1.41095	0.000496781	0.0402062		C2cd5	1.1028	0.0166667	0.0333333		Ndufaf1	-3.97117	0.003125	0.00625		Fhip2a	5.5614	0.0166667	0.0333333		Hadh	1.84665	0.000587675	0.0489671
Fahd2	-1.26688	0.000197228	0.0145307		Cul5	-1.39801	0.000666449	0.0433349		Lemd3	1.1505	0.00833333	0.0166667		Ccdc25	-3.77654	2.91368e-05	0.0348282		C4b	5.56751	0.0125	0.025		Fbl	1.85728	0.0125	0.025
Tnks1bp1	-1.25748	0.000169616	0.0133599		Ndufb4	-1.36765	0.000514804	0.040759		Lpp	1.20498	0.0125	0.025		Bcl2l1	-2.19669	1.80863e-05	0.0324287		Ttpal	5.57359	0.005	0.01		Vwa5a	2.12633	0.000527378	0.0489671
Coro7	-1.25472	0.000622505	0.0268841		Atl2	-1.31174	1.2801e-05	0.00466212		Rem2	1.29116	0.0125	0.025		Rgs17	-2.14821	0.00625	0.0125		Dctn6	5.57434	0.0125	0.025		Hexb	2.47155	3.30842e-07	0.00119335
Eif3b	-1.25382	0.00083415	0.0313203		Ctnna2	-1.30475	0.000731843	0.0449832		Selenoo	1.33597	0.00625	0.0125		Pnkd	-2.10862	3.76941e-06	0.0135171		Zzef1	5.60102	0.0125	0.025		Ccdc90b	2.54271	0.0025	0.005
Pck2	-1.2415	0.00226574	0.0448544		Rab8b	-1.30299	0.000826745	0.0451567		Bckdk	1.36814	0.00833333	0.0166667		Inpp5f	-1.96841	0.0125	0.025		Prkcd	5.63235	0.0125	0.025		Myo6	2.58102	0.000159782	0.0233872
Capn5	-1.23176	0.00187646	0.0418499		Tln2	-1.30032	7.88944e-05	0.0180881		Pip4p2	1.50147	0.0125	0.025		Tbcel	-1.7458	0.0125	0.025		Hectd1	5.63805	0.003125	0.00625		Acaa1a	2.83209	0.000638053	0.0489671
Ndufb7	-1.20834	9.32804e-05	0.0107914		Lonp1	-1.28867	4.98549e-07	0.000664311		Naa25	1.5678	0.0125	0.025		Tax1bp1	-1.62783	0.00625	0.0125		Tor1aip1	5.65986	0.00833333	0.0166667		Mlc1	2.98787	0.000120207	0.0221664
Agap2	-1.19895	0.00114061	0.0359779		Eprs1	-1.28667	8.73805e-05	0.0180881		Cyp7b1	1.933	0.00555556	0.0111111		Vps35l	-1.47626	0.005	0.01		Tmem167a	5.71217	0.00625	0.0125		Gfap	3.25117	9.25459e-06	0.00834532
Tln2	-1.19646	0.000145729	0.0128449		Lypla2	-1.25737	0.00058455	0.0425787		Dpp8	2.22165	0.0125	0.025		Lrrc40	-1.05242	0.00416667	0.00833333		Inf2	5.73054	0.00555556	0.0111111		Slc14a1	3.59475	0.000533769	0.0489671
Gnl1	-1.11784	0.00216329	0.0447547		Wipi2	-1.25578	0.000259264	0.0277717		Nat8l	4.60894	0.0125	0.025		Folh1	-1.0353	0.00555556	0.0111111		Pdlim4	5.74735	0.0125	0.025		Cab39l	3.76477	0.0125	0.025
Gdap1l1	-1.11462	4.71939e-05	0.00911148		Ache	-1.23658	0.0125	0.025		Slc35g2	5.17347	0.0166667	0.0333333		Ubp1	-1.0061	0.0125	0.025		Sec11a	5.74819	0.0166667	0.0333333		C1qc	3.84507	0.000133044	0.0228518
Adgrl1	-1.10054	5.48754e-05	0.00911148		Dld	-1.23258	0.000755493	0.0449832		Smad4	5.17576	0.0125	0.025		Stat3	-0.947708	0.00833333	0.0166667		Ptprn	5.75759	0.00416667	0.00833333		Cryab	4.32859	7.4083e-05	0.0178145
Coq9	-1.07307	0.00195252	0.0426325		Prrt2	-1.21112	0.000760275	0.0449832		Kifc2	5.22444	0.00833333	0.0166667		Iqsec2	-0.876437	0.00208333	0.00416667		Faim	5.75947	0.00833333	0.0166667		C1qb	4.35035	0.000122099	0.0221664
Tpp2	-1.049	0.00203934	0.0436395		Rab3gap2	-1.19531	0.000777231	0.0449832		Pla2g6	5.35033	0.0166667	0.0333333		Fam114a2	-0.824349	0.0125	0.025		Dcun1d3	5.78019	0.0125	0.025		C1qa	4.51973	0.00016858	0.0233872
Pclo	-1.04078	1.56769e-05	0.00725448		Fkbp1a	-1.09539	0.000625929	0.0433349		Hdac4	5.39056	0.0166667	0.0333333		Gdpgp1	-0.792863	0.01	0.02		Smu1	5.80929	0.00555556	0.0111111		Ccdc25	4.59604	1.91802e-05	0.0138366
Prrt2	-1.04072	0.00224538	0.0447547		Desi1	-1.08951	0.0166667	0.0333333		Rnf141	5.56197	0.0125	0.025		Mrps9	-0.762153	0.00833333	0.0166667		Phkb	5.83542	0.003125	0.00625		Ergic3	4.80379	0.0125	0.025
Mtnd5	-1.02706	0.00132668	0.0383776		Ndufs6	-1.07931	0.000206881	0.0251154		Rps6ka2	5.5763	0.005	0.01		Slc4a7	-0.69184	0.0125	0.025		Capg	5.83647	0.00833333	0.0166667		Atg2b	4.8274	0.00833333	0.0166667
Olfm1	-1.00347	0.00137688	0.0383776		Nt5dc3	-1.07465	0.000994737	0.0496278		Gcc1	6.01452	0.0125	0.025		Dnajc8	-0.650884	0.00833333	0.0166667		Tjp1	5.84216	0.00416667	0.00833333		Hapln3	5.01102	0.0125	0.025
Wipi2	-1.00103	0.00171625	0.0409908		Lrpprc	-1.06236	0.000342713	0.0346711		Nrip3	6.1647	0.00625	0.0125		Dpm1	-0.443543	0.003125	0.00625		Rad23a	5.89973	0.01	0.02		Lysmd1	5.05405	0.00833333	0.0166667
Ppfia2	-0.983471	0.000137273	0.0125964		Ero1a	-1.03266	0.000923023	0.0473472		Ppp1r12c	6.17809	0.00833333	0.0166667		Luzp1	-0.37451	0.00555556	0.0111111		Gfod1	5.90993	0.00625	0.0125		Cnot2	5.05668	0.0125	0.025
Fkbp1a	-0.968493	0.00148257	0.0392034		Smarcd1	-1.0312	0.00277778	0.00555556		Nup37	6.39296	0.00625	0.0125		Camk1	-0.359365	0.00625	0.0125		Fto	5.92237	0.00625	0.0125		Zzef1	5.11325	0.0125	0.025
Ppfia3	-0.959513	0.00128698	0.0381152		Ndufs5	-1.0157	7.76806e-06	0.00404161		Ptprg	6.40207	0.0166667	0.0333333		Hscb	-0.203475	0.0125	0.025		Ncbp1	5.93412	0.00416667	0.00833333		Smu1	5.14145	0.00555556	0.0111111
Eprs1	-0.952291	0.00139951	0.0383776		Ndufaf4	-1.01394	0.00833333	0.0166667		Smcr8	6.70286	0.0125	0.025		Stx8	0.0602897	0.0166667	0.0333333		Gstt1	5.94083	0.00833333	0.0166667		Jak1	5.15239	0.00625	0.0125
Psmb1	-0.948322	0.000356303	0.0203302		Dnajc8	-1.00973	0.00833333	0.0166667		Nlrx1	7.06079	0.00625	0.0125		Pisd	0.0663583	0.00625	0.0125		Nek7	5.94153	0.0125	0.025		Gab1	5.15813	0.00833333	0.0166667
Ap2s1	-0.947165	0.00144619	0.0390631		Ahcyl1	-0.999033	0.000559845	0.0424783							Nrxn2	0.236602	0.00555556	0.0111111		Sdc4	5.97248	0.0125	0.025		Prdx4	5.17237	0.0166667	0.0333333
Cpne6	-0.946907	0.00219291	0.0447547		Iars2	-0.952268	0.000583664	0.0425787							Uap1l1	0.264996	0.0125	0.025		S100b	5.98563	0.0125	0.025		Dpp8	5.17391	0.0125	0.025
Ptprs	-0.946517	2.03242e-05	0.00836002		Atp5mg	-0.922328	0.00015601	0.0202924							Acp2	0.494762	0.00555556	0.0111111		Adpgk	6.01847	0.00625	0.0125		Birc6	5.21425	0.00555556	0.0111111
Sez6l	-0.939027	0.00122443	0.0376754		Pclo	-0.918546	0.000105086	0.0180881							Lzic	0.560795	0.00833333	0.0166667		Agrn	6.0209	0.00833333	0.0166667		Tspyl4	5.29208	0.00833333	0.0166667
Nt5dc3	-0.935174	0.0025625	0.0486481		Madd	-0.916409	0.000110079	0.0180881							Tpd52l1	0.561142	0.0125	0.025		Spryd7	6.03598	0.0125	0.025		Tspan14	5.3791	0.0125	0.025
Pycr2	-0.927075	0.00192216	0.0423561		Sdf2	-0.882547	0.0125	0.025							Tbl2	1.69403	0.0166667	0.0333333		Dtnb	6.07984	0.005	0.01		Faim	5.39385	0.0125	0.025
Rapgef2	-0.922054	0.00108193	0.0352904		Ace	-0.844976	0.00625	0.0125							Golga7	2.05648	0.00555556	0.0111111		Raly	6.08179	0.0125	0.025		Ntaq1	5.42809	0.0166667	0.0333333
Crym	-0.912845	0.0012416	0.0376754		Idh3g	-0.835696	0.000778129	0.0449832							Gosr1	2.07637	0.0125	0.025		Lactb2	6.08554	0.0166667	0.0333333		Rcan1	5.495	0.00833333	0.0166667
Synpo	-0.893417	0.000200179	0.0145307		Sod2	-0.807927	0.000679299	0.0433349							Apod	2.49783	0.0166667	0.0333333		Ppp1r14c	6.09028	0.0166667	0.0333333		Dtymk	5.49707	0.00833333	0.0166667
Dmxl2	-0.884022	0.00158186	0.0403847		Slc12a5	-0.806069	0.000854166	0.0451567							Lpp	5.26639	0.0125	0.025		Sgpl1	6.09811	0.00833333	0.0166667		Thyn1	5.51862	0.00625	0.0125
Gpr158	-0.877699	0.000659849	0.0277587		Ogfrl1	-0.80278	0.0166667	0.0333333							Nup35	5.58513	0.0125	0.025		Map3k7	6.11119	0.00625	0.0125		Eefsec	5.51901	0.00416667	0.00833333
Iars2	-0.870201	0.00103439	0.0344983		Nipsnap2	-0.745989	0.000237289	0.0270064							Tm9sf4	5.58973	0.0166667	0.0333333		Arl2	6.11525	0.0125	0.025		Rprd1b	5.52253	0.0125	0.025
Pde1b	-0.867165	0.00137016	0.0383776		Dbn1	-0.74271	0.000365634	0.0356355							Xrn2	5.90082	0.0125	0.025		Cd44	6.13995	0.00416667	0.00833333		Ptbp1	5.52858	0.003125	0.00625
Dpp6	-0.864922	0.0015927	0.0403847		Abhd17b	-0.717705	0.00833333	0.0166667							Commd6	6.11568	0.0125	0.025		Fam210b	6.14125	0.0166667	0.0333333		Raly	5.53938	0.0166667	0.0333333
Lonp1	-0.863111	7.91239e-05	0.00976633		Ptprs	-0.702191	0.000796729	0.0451567							Mvb12b	6.15732	0.0125	0.025		Tmed8	6.15205	0.00833333	0.0166667		Tspan15	5.54858	0.00833333	0.0166667
Itpka	-0.849371	0.000136233	0.0125964		Dnajc6	-0.694678	0.000230177	0.0270064							Rnf7	6.1615	0.0125	0.025		Nt5c3a	6.17138	0.00833333	0.0166667		Ncbp1	5.55895	0.0125	0.025
Nbea	-0.849027	0.00035696	0.0203302		Ndufv1	-0.694246	5.47208e-07	0.000664311							Dad1	6.18548	0.0125	0.025		Psmb8	6.27142	0.00833333	0.0166667		Mavs	5.5746	0.00833333	0.0166667
Nfs1	-0.8421	0.000316154	0.0194003		Pdhb	-0.652849	0.000249329	0.0275168							Cisd3	6.32669	0.00625	0.0125		Cbx1	6.30183	0.01	0.02		Abhd17b	5.57574	0.00625	0.0125
Gripap1	-0.83767	1.03724e-05	0.00725448		Rps6ka5	-0.633958	0.00277778	0.00555556							Mpv17	6.70066	0.0125	0.025		Necap2	6.34915	0.00625	0.0125		Prkcd	5.59489	0.00833333	0.0166667
Ndufb3	-0.82279	0.00187658	0.0418499		Actn1	-0.582784	0.000943593	0.0477301							Abcb1a	7.38114	0.0125	0.025		Mtmr7	6.35557	0.01	0.02		Nudt16	5.60925	0.003125	0.00625
Eea1	-0.820557	0.000884483	0.0321015		Prdx5	-0.582217	0.00043425	0.0376557												Ptprg	6.40207	0.0166667	0.0333333		Cyp7b1	5.64264	0.00555556	0.0111111
Dlg2	-0.798412	0.00209692	0.0443588		Kcna6	-0.521276	0.0125	0.025												Nlgn1	6.4259	0.00625	0.0125		Lpcat2	5.65979	0.0125	0.025
Dbn1	-0.79005	0.000136651	0.0125964		Ndufs1	-0.520803	0.000401655	0.0356787												Ppp6r1	6.48873	0.00833333	0.0166667		Clcc1	5.70528	0.00833333	0.0166667
Trpv2	-0.783984	0.00231087	0.0452638		Got2	-0.508128	0.00064178	0.0433349												Lyrm7	6.50442	0.0125	0.025		Cpne9	5.72463	0.00833333	0.0166667
Madd	-0.779748	0.00045359	0.023543		Txndc9	-0.429401	0.0166667	0.0333333												Dtymk	6.54105	0.01	0.02		Tmem167a	5.73298	0.0125	0.025
Ap3b2	-0.777305	0.000566501	0.0257097		Rabgap1l	-0.39897	0.00333333	0.00666667												Cnot2	6.62209	0.00625	0.0125		Efnb3	5.73339	0.0125	0.025
Slc12a5	-0.769941	0.000992393	0.0337688		Pisd	-0.382729	0.00625	0.0125												Cacng2	6.7501	0.0125	0.025		Ei24	5.74952	0.0166667	0.0333333
G3bp2	-0.767314	0.000688857	0.0286533		Enpp5	-0.37835	0.0166667	0.0333333												Brox	6.89429	0.00333333	0.00666667		Ttpal	5.77765	0.00333333	0.00666667
Dnajc6	-0.759284	5.97565e-05	0.00911148		Ranbp2	-0.364675	0.00166667	0.00333333												Pip4p2	6.99814	0.0125	0.025		Ptprn	5.78066	0.00416667	0.00833333
Sod2	-0.754272	0.00098099	0.0337688		Heatr5b	-0.345275	0.00555556	0.0111111												Cmtr1	7.06192	0.0166667	0.0333333		Sostdc1	5.78161	0.0166667	0.0333333
Gls	-0.721257	0.000319461	0.0194003		Sptbn1	-0.266544	8.59765e-05	0.0180881												Slc9a3r2	7.12518	0.00138889	0.00277778		Rnase4	5.79709	0.01	0.02
Brap	-0.718392	0.00833333	0.0166667		Shisa9	-0.222592	0.0125	0.025												Tmem109	7.29453	0.0166667	0.0333333		Nek7	5.7984	0.0125	0.025
Slc25a22	-0.709744	0.00136402	0.0383776		Slc4a7	-0.0713298	0.0125	0.025												Lclat1	7.35338	0.0125	0.025		Commd10	5.81217	0.00416667	0.00833333
Ksr2	-0.698877	0.0166667	0.0333333		Prrc1	-0.0150003	0.0125	0.025												Tacc2	7.35979	0.0166667	0.0333333		Galnt17	5.82796	0.00833333	0.0166667
Hyou1	-0.691606	0.00108872	0.0352904		Afg1l	0.0820481	0.00625	0.0125												Tnfaip3	7.62132	0.0125	0.025		Mtmr7	5.84833	0.00625	0.0125
Thy1	-0.673063	0.00115095	0.0359779		Krt18	0.106635	0.0125	0.025												Cpne9	7.78782	0.0125	0.025		Ppp6r1	5.87139	0.00555556	0.0111111
Bsn	-0.66695	0.000539273	0.0252707		Pik3r1	0.213508	0.0125	0.025												Iqgap1	8.11387	0.0025	0.005		Ppp1r14c	5.88515	0.0166667	0.0333333
Rack1	-0.652758	0.00138615	0.0383776		Nrxn2	0.321252	0.002	0.004												MAPT	9.54664	0.00047619	0.000952381		Sec61g	5.90102	0.01	0.02
Ndufs2	-0.651188	0.00181887	0.041363		Map6	0.3986	6.02452e-05	0.0164181																	Tns3	5.93769	0.00625	0.0125
Plcb1	-0.632182	0.000299895	0.0194003		Rbm25	0.502657	0.0125	0.025																	Tspo	5.94897	0.00833333	0.0166667
Idh3a	-0.629492	0.000976402	0.0337688		Ppa1	0.516019	0.000848221	0.0451567																	Sec11a	5.95841	0.005	0.01
Nipsnap2	-0.605708	0.0013595	0.0383776		Arfip1	0.577935	0.0125	0.025																	Spryd7	5.96383	0.0166667	0.0333333
Actn1	-0.596486	0.000569474	0.0257097		Dcun1d3	0.606071	0.0125	0.025																	Htra1	6.0008	0.00277778	0.00555556
Luc7l3	-0.590701	0.00416667	0.00833333		Fth1	0.662724	0.000684903	0.0433349																	Adpgk	6.01153	0.005	0.01
Napg	-0.581481	0.000134101	0.0125964		Ccar1	0.681663	0.0125	0.025																	Sfr1	6.02161	0.00833333	0.0166667
Ank2	-0.553267	0.000252642	0.0179861		Mrpl12	0.73768	0.00101412	0.0499111																	Tmed8	6.02498	0.0166667	0.0333333
Gpm6a	-0.544266	0.000566365	0.0257097		Scn8a	0.880465	0.00416667	0.00833333																	Fbxo6	6.03765	0.0166667	0.0333333
Atp6v1d	-0.530554	0.00150495	0.0395129		Crip2	0.91648	4.43874e-05	0.0134716																	Kcnc1	6.04493	0.00555556	0.0111111
Pdhb	-0.527524	0.00147776	0.0392034		Scg2	0.967458	0.0125	0.025																	Esyt1	6.04916	0.003125	0.00625
C2cd5	-0.516269	0.00833333	0.0166667		Acbd5	1.06766	0.00625	0.0125																	Armcx3	6.05367	0.00833333	0.0166667
Prdx5	-0.48958	0.00166344	0.0409346		Tjp1	1.08277	0.00416667	0.00833333																	Snw1	6.05661	0.00416667	0.00833333
Slc25a12	-0.487253	0.00170284	0.0409346		Tor1aip1	1.09372	0.00833333	0.0166667																	Ubac1	6.0667	0.00833333	0.0166667
Ncdn	-0.478666	0.0018324	0.041363		Pgap1	1.17631	0.00833333	0.0166667																	Tjp1	6.07553	0.0025	0.005
Ndufv1	-0.478008	6.12482e-05	0.00911148		Fto	1.18375	0.00625	0.0125																	S100b	6.0867	0.01	0.02
Map1a	-0.472131	0.000139506	0.0125964		Gns	1.24177	0.00625	0.0125																	Brox	6.1035	0.00555556	0.0111111
Selenoo	-0.467415	0.0125	0.025		Cplx2	1.29231	0.000109108	0.0180881																	Plin4	6.13959	0.00555556	0.0111111
Gprin1	-0.463739	0.00050171	0.0244952		Rbsn	1.41449	0.0125	0.025																	Desi1	6.15119	0.0125	0.025
Tufm	-0.455153	0.00072977	0.0298803		Stx4	1.57312	0.00416667	0.00833333																	Mast3	6.15806	0.0166667	0.0333333
Ndufb11	-0.433582	0.00173025	0.0410602		Cplx1	1.6495	1.25682e-05	0.00466212																	Hspa13	6.16344	0.00833333	0.0166667
Slc25a3	-0.427073	0.00181753	0.041363		Dpp8	1.71388	0.00555556	0.0111111																	Rpl39	6.16636	0.00625	0.0125
Sv2a	-0.416583	5.26718e-05	0.00911148		Shc3	1.8246	0.0125	0.025																	Tor1aip1	6.17243	0.00333333	0.00666667
Syn1	-0.376338	0.000121869	0.0125321		Tceal3	1.87651	0.000314128	0.0326872																	Cacng2	6.17868	0.0166667	0.0333333
Otub1	-0.372369	0.000894723	0.0321579		Golga7	2.14085	0.0125	0.025																	Arl2	6.20959	0.00625	0.0125
Shisa9	-0.367071	0.0125	0.025		Tacc2	2.15692	0.0166667	0.0333333																	Dock7	6.21318	0.00277778	0.00555556
Hspa12a	-0.347824	0.00182677	0.041363		Smc1a	2.32415	0.0166667	0.0333333																	Glrx2	6.2157	0.0166667	0.0333333
Camkv	-0.337611	0.000399598	0.0221593		Cyp7b1	2.43059	0.0166667	0.0333333																	Agrn	6.22772	0.00555556	0.0111111
Dbnl	-0.312082	0.000804258	0.0313203		Apod	3.25177	0.00333333	0.00666667																	Dars2	6.23093	0.0125	0.025
Immt	-0.30857	0.00180766	0.041363		Rnf123	4.94913	0.0166667	0.0333333																	Cbx1	6.23939	0.01	0.02
Aco2	-0.23537	0.00123933	0.0376754		Smcr8	4.99119	0.000540729	0.0419008																	Ppm1l	6.24648	0.0125	0.025
Sptbn1	-0.193646	0.00162614	0.0404781		Slc35g2	5.17347	0.0166667	0.0333333																	Psmb8	6.25356	0.00625	0.0125
Gns	-0.0542148	0.0125	0.025		Diaph2	5.24786	0.00833333	0.0166667																	Mvp	6.25501	0.00166667	0.00333333
Acp2	-0.0360478	0.0125	0.025		Mertk	5.41746	0.0166667	0.0333333																	Aif1	6.25559	0.0125	0.025
Gria4	0.0468948	0.00833333	0.0166667		Nup35	5.50252	0.00416667	0.00833333																	Fgfr1op2	6.27422	0.0125	0.025
Ripor1	0.047757	0.0125	0.025		Vps37b	5.52251	0.01	0.02																	Agps	6.28118	0.0125	0.025
Pik3r1	0.151942	0.0125	0.025		Lpp	5.54058	0.0125	0.025																	Ctss	6.28342	0.00277778	0.00555556
Esyt1	0.234032	0.003125	0.00625		Htra1	5.55104	0.00833333	0.0166667																	Inf2	6.28796	0.00138889	0.00277778
Smc3	0.305534	0.00555556	0.0111111		C4b	5.56751	0.0125	0.025																	Mgst1	6.30846	0.01	0.02
Birc6	0.346565	0.00555556	0.0111111		Mrpl49	5.6294	0.00833333	0.0166667																	Rabgef1	6.39076	0.002	0.004
Folh1	0.436192	0.00208333	0.00416667		Pdzd11	5.64624	0.0166667	0.0333333																	Phkb	6.39572	0.00208333	0.00416667
Prdx1	0.483074	0.00169268	0.0409346		Inf2	5.73054	0.00555556	0.0111111																	Npepl1	6.40637	0.0166667	0.0333333
Scn8a	0.497664	0.0125	0.025		Pdlim4	5.74735	0.0125	0.025																	Spart	6.43562	0.00333333	0.00666667
Ncstn	0.50932	0.0125	0.025		Hbb-y	5.82532	0.0166667	0.0333333																	Nlgn1	6.46676	0.0166667	0.0333333
Gstp1	0.557253	0.00179134	0.041363		Capg	5.83647	0.00833333	0.0166667																	Nt5c3a	6.48128	0.00555556	0.0111111
Sirt2	0.560605	0.00162919	0.0404781		Gstt1	5.94083	0.00833333	0.0166667																	Necap2	6.50043	0.00625	0.0125
Sema4d	0.582091	0.0125	0.025		Gcc1	6.01452	0.0125	0.025																	Cnpy3	6.55379	0.00833333	0.0166667
Gnb4	0.587057	0.0166667	0.0333333		Map3k7	6.11119	0.00625	0.0125																	Pdlim4	6.55606	0.00166667	0.00333333
Armcx3	0.592522	0.00833333	0.0166667		Arl2	6.11525	0.0125	0.025																	P2rx7	6.67398	0.0166667	0.0333333
Slc4a4	0.606124	0.00195773	0.0426325		Mpv17	6.11891	0.01	0.02																	Itgb2	6.69464	0.0025	0.005
Acyp1	0.629627	0.00127176	0.0379683		Ggn	6.13464	0.0166667	0.0333333																	S100a16	6.69647	0.00416667	0.00833333
Tubb2b	0.660825	0.00046307	0.023543		Arap2	6.16347	0.0125	0.025																	Trappc14	6.69973	0.00416667	0.00833333
Tns3	0.699518	0.00168873	0.0409346		Psmb8	6.27142	0.00833333	0.0166667																	G6pc3	6.78245	0.0125	0.025
Psat1	0.709453	0.000119177	0.0125321		Necap2	6.34915	0.00625	0.0125																	Adrbk2	6.78808	0.0125	0.025
Mog	0.724059	0.000298054	0.0194003		Rnf7	6.39244	0.00833333	0.0166667																	Tmem109	6.85731	0.00625	0.0125
Prrc1	0.727681	0.00555556	0.0111111		Ptprg	6.40207	0.0166667	0.0333333																	Cmtr1	6.91993	0.00625	0.0125
Fth1	0.736532	0.000169474	0.0133599		Cisd3	6.51914	0.00833333	0.0166667																	C4b	6.93239	0.000757576	0.00151515
Arfip1	0.746419	0.00625	0.0125		Shd	6.5904	0.0166667	0.0333333																	Sdc4	6.9792	0.005	0.01
Ddah1	0.756036	0.00108844	0.0352904		Abcb1a	6.59203	0.00833333	0.0166667																	Rad23a	6.99359	0.00625	0.0125
Aldh1l1	0.76995	0.000757524	0.0301544		Dad1	6.61653	0.0166667	0.0333333																	Cd63	7.00609	0.00416667	0.00833333
Rnh1	0.788045	0.000344752	0.0202583		Smim1	6.6702	0.0125	0.025																	Ace	7.02658	0.00333333	0.00666667
Qdpr	0.791121	6.15308e-05	0.00911148		Hkdc1	6.67996	0.0125	0.025																	Pir	7.10403	0.00833333	0.0166667
Csrp1	0.807791	0.00114103	0.0359779		S100a6	6.68603	0.00833333	0.0166667																	Tacc2	7.11734	0.0166667	0.0333333
Idh2	0.816594	0.00224861	0.0447547		Ubl3	6.70136	0.00416667	0.00833333																	Slc9a3r2	7.15216	0.00119048	0.00238095
Ctsd	0.824093	0.0011565	0.0359779		Tstd3	6.98956	0.0125	0.025																	Lclat1	7.16241	0.00833333	0.0166667
Crip2	0.825872	0.00010727	0.0116798		Rbmxl1	7.03149	0.00625	0.0125																	Rin3	7.21127	0.0166667	0.0333333
Endog	0.873098	0.00179032	0.041363		Mvb12b	7.07135	0.00833333	0.0166667																	Tnfaip3	7.25965	0.0166667	0.0333333
Kcnc3	0.899576	0.0166667	0.0333333		Apoa1	7.25676	0.00555556	0.0111111																	Sgpl1	7.40553	0.00357143	0.00714286
Cd82	0.929841	0.00217849	0.0447547		Tmem205	7.3046	0.00833333	0.0166667																	Cd44	7.44446	0.00138889	0.00277778
Hepacam	0.965737	0.000189187	0.0142932		Naa10	7.53428	0.005	0.01																	Rcc1	7.65296	0.00833333	0.0166667
Tpd52l1	1.00638	0.00833333	0.0166667		Ccdc90b	7.62509	0.005	0.01																	Capg	7.97843	0.00178571	0.00357143
Bpnt2	1.06579	0.00833333	0.0166667		MAPT	9.54664	0.00047619	0.000952381																	Iqgap1	7.98096	0.00104167	0.00208333
Rida	1.10331	0.000425786	0.0231803																						Dctn6	8.00158	0.00238095	0.0047619
Fxyd1	1.13673	0.00248301	0.0476879																						MAPT	9.58673	0.000416667	0.000833333
Arhgdib	1.15858	0.00154248	0.040213
Ddhd1	1.16701	0.00625	0.0125
Mrpl24	1.17772	0.0166667	0.0333333
Vat1	1.20164	0.00027734	0.0186675
Aqp4	1.21797	4.20661e-05	0.00911148
Smc1a	1.25693	0.0166667	0.0333333
Tjp1	1.31613	0.0025	0.005
Acbd5	1.34711	0.00833333	0.0166667
Prdx6	1.36935	7.2829e-05	0.00962904
Apoe	1.42049	4.52156e-05	0.00911148
Clcc1	1.53909	0.00833333	0.0166667
Tor1aip1	1.60628	0.00333333	0.00666667
Hexb	1.69797	3.13827e-05	0.00911148
Anxa5	1.73546	0.00053274	0.0252707
Golga7	1.73903	0.00833333	0.0166667
Stx4	1.75729	0.00333333	0.00666667
Gsn	1.77549	0.00131782	0.0383776
Msmo1	1.8356	0.00221283	0.0447547
Sash1	1.90907	0.0125	0.025
Tacc2	1.91447	0.0166667	0.0333333
Vwa5a	1.91894	0.000841864	0.0313203
Nrxn2	1.94107	0.00102041	0.00204082
Prodh	2.11652	0.000846037	0.0313203
Aldh3b1	2.15504	0.00200049	0.0433088
Clic1	2.34121	0.0013859	0.0383776
Ctsz	2.45052	0.00213434	0.0446403
Ndufa1	2.45781	0.00139318	0.0383776
Mlc1	2.49879	0.000462046	0.023543
Hhatl	2.60643	0.00625	0.0125
Gfap	3.04477	1.08011e-05	0.00725448
Cryab	3.2673	0.000823797	0.0313203
Vim	3.31085	0.0001862	0.0142932
Lcp1	3.45788	0.000977977	0.0337688
Apod	3.73595	0.00142857	0.00285714
Slc14a1	3.98343	0.000502872	0.0244952
C1qa	4.00427	0.000160507	0.0133599
C1qc	4.16487	2.67321e-05	0.00911148
C1qb	4.45929	4.04892e-05	0.00911148
Cnnm3	4.87666	0.0166667	0.0333333
Plpp1	5.13518	0.0125	0.025
Tm9sf4	5.16777	0.00833333	0.0166667
Mertk	5.35723	0.00625	0.0125
Tspan14	5.3791	0.0125	0.025
Cad	5.42005	0.00833333	0.0166667
Ntaq1	5.42809	0.0166667	0.0333333
Hbb-y	5.4721	0.01	0.02
Mrpl17	5.54585	0.00833333	0.0166667
Lpcat2	5.65979	0.0125	0.025
Efnb3	5.73339	0.0125	0.025
Ei24	5.74952	0.0166667	0.0333333
Sostdc1	5.78161	0.0166667	0.0333333
Mpv17	5.78995	0.0125	0.025
Aktip	5.83278	0.00833333	0.0166667
Psmg2	5.87781	0.0125	0.025
Commd6	5.96821	0.005	0.01
Htra1	6.0008	0.00277778	0.00555556
Plin4	6.13959	0.00555556	0.0111111
Ccdc90b	6.14275	0.0025	0.005
Ggn	6.14606	0.0166667	0.0333333
Plp2	6.15094	0.01	0.02
Mast3	6.15806	0.0166667	0.0333333
Xrn2	6.20464	0.00833333	0.0166667
Arl2	6.20959	0.00625	0.0125
Rbmxl1	6.21043	0.00833333	0.0166667
Glrx2	6.2157	0.0166667	0.0333333
Psmb8	6.25356	0.00625	0.0125
Mvp	6.25501	0.00166667	0.00333333
Aif1	6.25559	0.0125	0.025
Agps	6.28118	0.0125	0.025
Inf2	6.28796	0.00138889	0.00277778
Rnf7	6.29244	0.00416667	0.00833333
Nup35	6.32384	0.00833333	0.0166667
Necap2	6.50043	0.00625	0.0125
Shd	6.51223	0.0166667	0.0333333
Mvb12b	6.55418	0.0025	0.005
Pdlim4	6.55606	0.00166667	0.00333333
Arap2	6.62516	0.0166667	0.0333333
P2rx7	6.67398	0.0166667	0.0333333
Itgb2	6.69464	0.0025	0.005
Smim1	6.7317	0.01	0.02
Spcs1	6.7596	0.0125	0.025
G6pc3	6.78245	0.0125	0.025
Dad1	6.8145	0.00357143	0.00714286
Naa10	6.91765	0.00416667	0.00833333
C4b	6.93239	0.000757576	0.00151515
Ubl3	6.95571	0.00416667	0.00833333
S100a6	6.99157	0.00416667	0.00833333
Cd63	7.00609	0.00416667	0.00833333
Tmem205	7.16742	0.00833333	0.0166667
Apoa1	7.32673	0.00625	0.0125
Lpin1	7.56421	0.0125	0.025
Mfn1	7.65444	0.0166667	0.0333333
Capg	7.97843	0.00178571	0.00357143
MAPT	9.58673	0.000416667	0.000833333

## Sheet: PS19 vs WT and TG_PS19 vs WT
PS19vWT_	log2FC_PS19 vs WT	pvalue_PS19 vs WT	adj.pvalue_PS19 vs WT	TG_PS19vsWT	log2FC_STg_PS19 vs WT	pvalue_STg_PS19 vs WT	adj.pvalue_STg_PS19 vs WT
Prrc1	0.727681	0.00555556	0.0111111	Prrc1	-0.0150003	0.0125	0.025
Gnb4	0.587057	0.0166667	0.0333333	Gnb4	-5.09021	0.0166667	0.0333333
Ripor1	0.047757	0.0125	0.025	Ripor1	-5.64449	0.0125	0.025
Gns	-0.0542148	0.0125	0.025	Gns	1.24177	0.00625	0.0125
Smcr8	-6.81889	0.00333333	0.00666667	Smcr8	4.99119	0.000540729	0.0419008
MAPT	9.58673	0.000416667	0.000833333	MAPT	9.54664	0.00047619	0.000952381
Capg	7.97843	0.00178571	0.00357143	Capg	5.83647	0.00833333	0.0166667
Apoa1	7.32673	0.00625	0.0125	Apoa1	7.25676	0.00555556	0.0111111
Tmem205	7.16742	0.00833333	0.0166667	Tmem205	7.3046	0.00833333	0.0166667
S100a6	6.99157	0.00416667	0.00833333	S100a6	6.68603	0.00833333	0.0166667
Ubl3	6.95571	0.00416667	0.00833333	Ubl3	6.70136	0.00416667	0.00833333
C4b	6.93239	0.000757576	0.00151515	C4b	5.56751	0.0125	0.025
Naa10	6.91765	0.00416667	0.00833333	Naa10	7.53428	0.005	0.01
Dad1	6.8145	0.00357143	0.00714286	Dad1	6.61653	0.0166667	0.0333333
Smim1	6.7317	0.01	0.02	Smim1	6.6702	0.0125	0.025
Arap2	6.62516	0.0166667	0.0333333	Arap2	6.16347	0.0125	0.025
Pdlim4	6.55606	0.00166667	0.00333333	Pdlim4	5.74735	0.0125	0.025
Mvb12b	6.55418	0.0025	0.005	Mvb12b	7.07135	0.00833333	0.0166667
Shd	6.51223	0.0166667	0.0333333	Shd	6.5904	0.0166667	0.0333333
Necap2	6.50043	0.00625	0.0125	Necap2	6.34915	0.00625	0.0125
Nup35	6.32384	0.00833333	0.0166667	Nup35	5.50252	0.00416667	0.00833333
Rnf7	6.29244	0.00416667	0.00833333	Rnf7	6.39244	0.00833333	0.0166667
Inf2	6.28796	0.00138889	0.00277778	Inf2	5.73054	0.00555556	0.0111111
Psmb8	6.25356	0.00625	0.0125	Psmb8	6.27142	0.00833333	0.0166667
Rbmxl1	6.21043	0.00833333	0.0166667	Rbmxl1	7.03149	0.00625	0.0125
Arl2	6.20959	0.00625	0.0125	Arl2	6.11525	0.0125	0.025
Ggn	6.14606	0.0166667	0.0333333	Ggn	6.13464	0.0166667	0.0333333
Ccdc90b	6.14275	0.0025	0.005	Ccdc90b	7.62509	0.005	0.01
Htra1	6.0008	0.00277778	0.00555556	Htra1	5.55104	0.00833333	0.0166667
Mpv17	5.78995	0.0125	0.025	Mpv17	6.11891	0.01	0.02
Hbb-y	5.4721	0.01	0.02	Hbb-y	5.82532	0.0166667	0.0333333
Mertk	5.35723	0.00625	0.0125	Mertk	5.41746	0.0166667	0.0333333
Apod	3.73595	0.00142857	0.00285714	Apod	3.25177	0.00333333	0.00666667
Nrxn2	1.94107	0.00102041	0.00204082	Nrxn2	0.321252	0.002	0.004
Tacc2	1.91447	0.0166667	0.0333333	Tacc2	2.15692	0.0166667	0.0333333
Stx4	1.75729	0.00333333	0.00666667	Stx4	1.57312	0.00416667	0.00833333
Golga7	1.73903	0.00833333	0.0166667	Golga7	2.14085	0.0125	0.025
Tor1aip1	1.60628	0.00333333	0.00666667	Tor1aip1	1.09372	0.00833333	0.0166667
Acbd5	1.34711	0.00833333	0.0166667	Acbd5	1.06766	0.00625	0.0125
Tjp1	1.31613	0.0025	0.005	Tjp1	1.08277	0.00416667	0.00833333
Smc1a	1.25693	0.0166667	0.0333333	Smc1a	2.32415	0.0166667	0.0333333
Crip2	0.825872	0.00010727	0.0116798	Crip2	0.91648	4.43874e-05	0.0134716
Arfip1	0.746419	0.00625	0.0125	Arfip1	0.577935	0.0125	0.025
Fth1	0.736532	0.000169474	0.0133599	Fth1	0.662724	0.000684903	0.0433349
Scn8a	0.497664	0.0125	0.025	Scn8a	0.880465	0.00416667	0.00833333
Pik3r1	0.151942	0.0125	0.025	Pik3r1	0.213508	0.0125	0.025
Sptbn1	-0.193646	0.00162614	0.0404781	Sptbn1	-0.266544	8.59765e-05	0.0180881
Shisa9	-0.367071	0.0125	0.025	Shisa9	-0.222592	0.0125	0.025
Ndufv1	-0.478008	6.12482e-05	0.00911148	Ndufv1	-0.694246	5.47208e-07	0.000664311
Prdx5	-0.48958	0.00166344	0.0409346	Prdx5	-0.582217	0.00043425	0.0376557
Pdhb	-0.527524	0.00147776	0.0392034	Pdhb	-0.652849	0.000249329	0.0275168
Luc7l3	-0.590701	0.00416667	0.00833333	Luc7l3	-2.1433	0.00416667	0.00833333
Actn1	-0.596486	0.000569474	0.0257097	Actn1	-0.582784	0.000943593	0.0477301
Nipsnap2	-0.605708	0.0013595	0.0383776	Nipsnap2	-0.745989	0.000237289	0.0270064
Sod2	-0.754272	0.00098099	0.0337688	Sod2	-0.807927	0.000679299	0.0433349
Dnajc6	-0.759284	5.97565e-05	0.00911148	Dnajc6	-0.694678	0.000230177	0.0270064
Slc12a5	-0.769941	0.000992393	0.0337688	Slc12a5	-0.806069	0.000854166	0.0451567
Madd	-0.779748	0.00045359	0.023543	Madd	-0.916409	0.000110079	0.0180881
Dbn1	-0.79005	0.000136651	0.0125964	Dbn1	-0.74271	0.000365634	0.0356355
Lonp1	-0.863111	7.91239e-05	0.00976633	Lonp1	-1.28867	4.98549e-07	0.000664311
Iars2	-0.870201	0.00103439	0.0344983	Iars2	-0.952268	0.000583664	0.0425787
Nt5dc3	-0.935174	0.0025625	0.0486481	Nt5dc3	-1.07465	0.000994737	0.0496278
Ptprs	-0.946517	2.03242e-05	0.00836002	Ptprs	-0.702191	0.000796729	0.0451567
Eprs1	-0.952291	0.00139951	0.0383776	Eprs1	-1.28667	8.73805e-05	0.0180881
Fkbp1a	-0.968493	0.00148257	0.0392034	Fkbp1a	-1.09539	0.000625929	0.0433349
Wipi2	-1.00103	0.00171625	0.0409908	Wipi2	-1.25578	0.000259264	0.0277717
Prrt2	-1.04072	0.00224538	0.0447547	Prrt2	-1.21112	0.000760275	0.0449832
Pclo	-1.04078	1.56769e-05	0.00725448	Pclo	-0.918546	0.000105086	0.0180881
Tln2	-1.19646	0.000145729	0.0128449	Tln2	-1.30032	7.88944e-05	0.0180881
Ndufb7	-1.20834	9.32804e-05	0.0107914	Ndufb7	-1.86631	3.66467e-07	0.000664311
Eif3b	-1.25382	0.00083415	0.0313203	Eif3b	-1.7403	3.17322e-05	0.0105062
Coro7	-1.25472	0.000622505	0.0268841	Coro7	-1.85897	9.09165e-06	0.00413897
Atl2	-1.27116	1.30957e-05	0.00725448	Atl2	-1.31174	1.2801e-05	0.00466212
Kiaa1549	-1.32471	0.00161035	0.0404781	Kiaa1549	-1.56564	0.000146775	0.0197983
Snrpd3	-1.33959	0.000791576	0.0311746	Snrpd3	-1.6641	0.000112198	0.0180881
Rbm14	-1.38998	0.00222966	0.0447547	Rbm14	-1.73725	0.000380837	0.0356355
Rab3gap2	-1.42635	8.7905e-05	0.0104976	Rab3gap2	-1.19531	0.000777231	0.0449832
Pnkd	-1.50629	3.2124e-05	0.00911148	Pnkd	-1.88069	3.19297e-06	0.0029072
Sptb	-1.6932	1.43416e-05	0.00725448	Sptb	-1.55028	6.31118e-05	0.0164181
Trim46	-1.70182	0.000401047	0.0221593	Trim46	-1.70614	0.000391384	0.0356355
Pdk3	-1.81544	7.91437e-05	0.00976633	Pdk3	-1.78937	0.000131603	0.0196496
Nrn1	-1.95705	3.56252e-05	0.00911148	Nrn1	-2.35728	7.71472e-06	0.00404161
Cit	-2.09004	0.0166667	0.0333333	Cit	-6.52402	0.0166667	0.0333333
Coq7	-2.32784	0.00155966	0.0403767	Coq7	-2.78218	0.000382706	0.0356355
Tnik	-2.88418	7.30051e-07	0.00270265	Tnik	-1.96866	0.00016662	0.0209252
Tax1bp1	-4.91571	0.00625	0.0125	Tax1bp1	-6.28848	0.00625	0.0125
Mef2a	-5.17778	0.0166667	0.0333333	Mef2a	-5.17778	0.0166667	0.0333333
Ralbp1	-5.40314	0.00833333	0.0166667	Ralbp1	-5.40314	0.00833333	0.0166667
Tbc1d5	-5.59029	0.0166667	0.0333333	Tbc1d5	-5.59029	0.0166667	0.0333333
Rrm2b	-5.74763	0.0166667	0.0333333	Rrm2b	-5.74763	0.0166667	0.0333333
Spast	-6.20838	0.0125	0.025	Spast	-6.20838	0.0125	0.025
Kcmf1	-6.42813	0.00625	0.0125	Kcmf1	-6.42813	0.00625	0.0125
Nlrx1	-7.30425	0.0125	0.025
Sphkap	-6.53798	0.003125	0.00625
Ppp1r12c	-6.30118	0.00833333	0.0166667
Ccdc51	-6.12361	0.0125	0.025
Ankrd46	-5.79638	0.0166667	0.0333333
Htr1a	-5.7504	0.0125	0.025
Hdhd5	-5.68714	0.0166667	0.0333333
Serpini1	-5.58552	0.0125	0.025
Hdac4	-5.3956	0.0166667	0.0333333
Dennd4b	-5.31825	0.00833333	0.0166667
Nrip3	-5.26625	0.0125	0.025
Gosr1	-5.14388	0.0125	0.025
Rps6ka2	-4.8755	0.0125	0.025
Phospho1	-4.70028	0.00126244	0.0379683
Lrrtm1	-3.36754	0.000610751	0.0268841
Cacna1a	-2.71143	3.74271e-06	0.00461851
Palmd	-2.51528	0.000875248	0.0320809
Elfn2	-2.42085	7.17431e-05	0.00962904
Fbxo41	-2.39989	0.000162544	0.0133599
Thnsl1	-2.39528	0.000458052	0.023543
Camsap3	-2.29268	0.000608683	0.0268841
Tenm2	-2.22987	0.00230208	0.0452638
Nipsnap3b	-2.22692	0.000319671	0.0194003
Dgkb	-2.20922	0.000271571	0.0186177
Lin7b	-2.15313	0.00191912	0.0423561
Ajm1	-2.12516	0.000978477	0.0337688
Pdpk1	-2.09524	0.000829991	0.0313203
Mark2	-2.00657	4.32045e-05	0.00911148
Akt3	-1.96548	5.1773e-05	0.00911148
Ppp6r2	-1.88396	0.00234608	0.0454721
Mtmr1	-1.82791	0.00179585	0.041363
Pgbd5	-1.80752	0.00145616	0.0390631
Bcl2l1	-1.80173	0.000100337	0.0112559
Cacna1e	-1.72653	5.32419e-05	0.00911148
L2hgdh	-1.71468	0.00222324	0.0447547
Rem2	-1.70995	0.0166667	0.0333333
Stim1	-1.67321	0.000624536	0.0268841
Actn2	-1.65665	0.00220124	0.0447547
Lin7a	-1.65341	7.09835e-05	0.00962904
Ubap2l	-1.64295	0.000470605	0.023543
Armt1	-1.64128	0.00208266	0.0443103
L1cam	-1.63912	0.000259113	0.0180988
Sipa1l1	-1.63232	0.00234053	0.0454721
Dock4	-1.62105	0.00109627	0.0352904
Tbc1d10b	-1.61891	3.64028e-06	0.00461851
Scrn3	-1.60843	0.000742569	0.0298803
Hsd17b8	-1.60724	0.000642622	0.0273447
Gfm1	-1.60171	0.0015883	0.0403847
Erc2	-1.57892	0.000160009	0.0133599
Itpr1	-1.56458	0.000538102	0.0252707
Dgkg	-1.55489	0.00249549	0.0476879
Hpcal1	-1.53382	0.00032669	0.0195066
Adcy9	-1.52265	0.00249904	0.0476879
Acap2	-1.51579	0.000740393	0.0298803
Pdcd10	-1.49817	0.00210914	0.0443638
Pip4p2	-1.47537	0.00833333	0.0166667
Bcas3	-1.46979	0.000994274	0.0337688
Kcna4	-1.4545	0.00143065	0.0389431
Prrt3	-1.43707	0.00167494	0.0409346
Fam241b	-1.41125	0.00201741	0.0434211
Grm5	-1.39535	0.000464649	0.023543
Plxna4	-1.36612	0.000309158	0.0194003
Rin1	-1.3535	0.00102683	0.0344983
Fahd2	-1.26688	0.000197228	0.0145307
Tnks1bp1	-1.25748	0.000169616	0.0133599
Pck2	-1.2415	0.00226574	0.0448544
Capn5	-1.23176	0.00187646	0.0418499
Agap2	-1.19895	0.00114061	0.0359779
Gnl1	-1.11784	0.00216329	0.0447547
Gdap1l1	-1.11462	4.71939e-05	0.00911148
Adgrl1	-1.10054	5.48754e-05	0.00911148
Coq9	-1.07307	0.00195252	0.0426325
Tpp2	-1.049	0.00203934	0.0436395
Mtnd5	-1.02706	0.00132668	0.0383776
Olfm1	-1.00347	0.00137688	0.0383776
Ppfia2	-0.983471	0.000137273	0.0125964
Ppfia3	-0.959513	0.00128698	0.0381152
Psmb1	-0.948322	0.000356303	0.0203302
Ap2s1	-0.947165	0.00144619	0.0390631
Cpne6	-0.946907	0.00219291	0.0447547
Sez6l	-0.939027	0.00122443	0.0376754
Pycr2	-0.927075	0.00192216	0.0423561
Rapgef2	-0.922054	0.00108193	0.0352904
Crym	-0.912845	0.0012416	0.0376754
Synpo	-0.893417	0.000200179	0.0145307
Dmxl2	-0.884022	0.00158186	0.0403847
Gpr158	-0.877699	0.000659849	0.0277587
Pde1b	-0.867165	0.00137016	0.0383776
Dpp6	-0.864922	0.0015927	0.0403847
Itpka	-0.849371	0.000136233	0.0125964
Nbea	-0.849027	0.00035696	0.0203302
Nfs1	-0.8421	0.000316154	0.0194003
Gripap1	-0.83767	1.03724e-05	0.00725448
Ndufb3	-0.82279	0.00187658	0.0418499
Eea1	-0.820557	0.000884483	0.0321015
Dlg2	-0.798412	0.00209692	0.0443588
Trpv2	-0.783984	0.00231087	0.0452638
Ap3b2	-0.777305	0.000566501	0.0257097
G3bp2	-0.767314	0.000688857	0.0286533
Gls	-0.721257	0.000319461	0.0194003
Brap	-0.718392	0.00833333	0.0166667
Slc25a22	-0.709744	0.00136402	0.0383776
Ksr2	-0.698877	0.0166667	0.0333333
Hyou1	-0.691606	0.00108872	0.0352904
Thy1	-0.673063	0.00115095	0.0359779
Bsn	-0.66695	0.000539273	0.0252707
Rack1	-0.652758	0.00138615	0.0383776
Ndufs2	-0.651188	0.00181887	0.041363
Plcb1	-0.632182	0.000299895	0.0194003
Idh3a	-0.629492	0.000976402	0.0337688
Napg	-0.581481	0.000134101	0.0125964
Ank2	-0.553267	0.000252642	0.0179861
Gpm6a	-0.544266	0.000566365	0.0257097
Atp6v1d	-0.530554	0.00150495	0.0395129
C2cd5	-0.516269	0.00833333	0.0166667
Slc25a12	-0.487253	0.00170284	0.0409346
Ncdn	-0.478666	0.0018324	0.041363
Map1a	-0.472131	0.000139506	0.0125964
Selenoo	-0.467415	0.0125	0.025
Gprin1	-0.463739	0.00050171	0.0244952
Tufm	-0.455153	0.00072977	0.0298803
Ndufb11	-0.433582	0.00173025	0.0410602
Slc25a3	-0.427073	0.00181753	0.041363
Sv2a	-0.416583	5.26718e-05	0.00911148
Syn1	-0.376338	0.000121869	0.0125321
Otub1	-0.372369	0.000894723	0.0321579
Hspa12a	-0.347824	0.00182677	0.041363
Camkv	-0.337611	0.000399598	0.0221593
Dbnl	-0.312082	0.000804258	0.0313203
Immt	-0.30857	0.00180766	0.041363
Aco2	-0.23537	0.00123933	0.0376754
Acp2	-0.0360478	0.0125	0.025
Gria4	0.0468948	0.00833333	0.0166667
Esyt1	0.234032	0.003125	0.00625
Smc3	0.305534	0.00555556	0.0111111
Birc6	0.346565	0.00555556	0.0111111
Folh1	0.436192	0.00208333	0.00416667
Prdx1	0.483074	0.00169268	0.0409346
Ncstn	0.50932	0.0125	0.025
Gstp1	0.557253	0.00179134	0.041363
Sirt2	0.560605	0.00162919	0.0404781
Sema4d	0.582091	0.0125	0.025
Armcx3	0.592522	0.00833333	0.0166667
Slc4a4	0.606124	0.00195773	0.0426325
Acyp1	0.629627	0.00127176	0.0379683
Tubb2b	0.660825	0.00046307	0.023543
Tns3	0.699518	0.00168873	0.0409346
Psat1	0.709453	0.000119177	0.0125321
Mog	0.724059	0.000298054	0.0194003
Ddah1	0.756036	0.00108844	0.0352904
Aldh1l1	0.76995	0.000757524	0.0301544
Rnh1	0.788045	0.000344752	0.0202583
Qdpr	0.791121	6.15308e-05	0.00911148
Csrp1	0.807791	0.00114103	0.0359779
Idh2	0.816594	0.00224861	0.0447547
Ctsd	0.824093	0.0011565	0.0359779
Endog	0.873098	0.00179032	0.041363
Kcnc3	0.899576	0.0166667	0.0333333
Cd82	0.929841	0.00217849	0.0447547
Hepacam	0.965737	0.000189187	0.0142932
Tpd52l1	1.00638	0.00833333	0.0166667
Bpnt2	1.06579	0.00833333	0.0166667
Rida	1.10331	0.000425786	0.0231803
Fxyd1	1.13673	0.00248301	0.0476879
Arhgdib	1.15858	0.00154248	0.040213
Ddhd1	1.16701	0.00625	0.0125
Mrpl24	1.17772	0.0166667	0.0333333
Vat1	1.20164	0.00027734	0.0186675
Aqp4	1.21797	4.20661e-05	0.00911148
Prdx6	1.36935	7.2829e-05	0.00962904
Apoe	1.42049	4.52156e-05	0.00911148
Clcc1	1.53909	0.00833333	0.0166667
Hexb	1.69797	3.13827e-05	0.00911148
Anxa5	1.73546	0.00053274	0.0252707
Gsn	1.77549	0.00131782	0.0383776
Msmo1	1.8356	0.00221283	0.0447547
Sash1	1.90907	0.0125	0.025
Vwa5a	1.91894	0.000841864	0.0313203
Prodh	2.11652	0.000846037	0.0313203
Aldh3b1	2.15504	0.00200049	0.0433088
Clic1	2.34121	0.0013859	0.0383776
Ctsz	2.45052	0.00213434	0.0446403
Ndufa1	2.45781	0.00139318	0.0383776
Mlc1	2.49879	0.000462046	0.023543
Hhatl	2.60643	0.00625	0.0125
Gfap	3.04477	1.08011e-05	0.00725448
Cryab	3.2673	0.000823797	0.0313203
Vim	3.31085	0.0001862	0.0142932
Lcp1	3.45788	0.000977977	0.0337688
Slc14a1	3.98343	0.000502872	0.0244952
C1qa	4.00427	0.000160507	0.0133599
C1qc	4.16487	2.67321e-05	0.00911148
C1qb	4.45929	4.04892e-05	0.00911148
Cnnm3	4.87666	0.0166667	0.0333333
Plpp1	5.13518	0.0125	0.025
Tm9sf4	5.16777	0.00833333	0.0166667
Tspan14	5.3791	0.0125	0.025
Cad	5.42005	0.00833333	0.0166667
Ntaq1	5.42809	0.0166667	0.0333333
Mrpl17	5.54585	0.00833333	0.0166667
Lpcat2	5.65979	0.0125	0.025
Efnb3	5.73339	0.0125	0.025
Ei24	5.74952	0.0166667	0.0333333
Sostdc1	5.78161	0.0166667	0.0333333
Aktip	5.83278	0.00833333	0.0166667
Psmg2	5.87781	0.0125	0.025
Commd6	5.96821	0.005	0.01
Plin4	6.13959	0.00555556	0.0111111
Plp2	6.15094	0.01	0.02
Mast3	6.15806	0.0166667	0.0333333
Xrn2	6.20464	0.00833333	0.0166667
Glrx2	6.2157	0.0166667	0.0333333
Mvp	6.25501	0.00166667	0.00333333
Aif1	6.25559	0.0125	0.025
Agps	6.28118	0.0125	0.025
P2rx7	6.67398	0.0166667	0.0333333
Itgb2	6.69464	0.0025	0.005
Spcs1	6.7596	0.0125	0.025
G6pc3	6.78245	0.0125	0.025
Cd63	7.00609	0.00416667	0.00833333
Lpin1	7.56421	0.0125	0.025
Mfn1	7.65444	0.0166667	0.0333333
Ccdc25				Ccdc25	-7.23078	0.0125	0.025
Abi3				Abi3	-7.15541	0.0125	0.025
Luc7l2				Luc7l2	-7.1406	0.00416667	0.00833333
Cuta				Cuta	-7.0198	0.0166667	0.0333333
Cpne3				Cpne3	-6.67189	0.0125	0.025
Wdr20				Wdr20	-6.52719	0.00833333	0.0166667
Dars2				Dars2	-6.51467	0.00833333	0.0166667
Srp14				Srp14	-6.48803	0.005	0.01
Inpp5f				Inpp5f	-6.40581	0.0125	0.025
Cmtm4				Cmtm4	-6.40321	0.00625	0.0125
Mrpl47				Mrpl47	-6.1948	0.00416667	0.00833333
Trappc11				Trappc11	-6.13275	0.003125	0.00625
Tmsb10				Tmsb10	-6.11807	0.0166667	0.0333333
Fam163b				Fam163b	-6.11093	0.005	0.01
Osbpl6				Osbpl6	-6.07238	0.003125	0.00625
Smarcb1				Smarcb1	-6.0389	0.00416667	0.00833333
Cpeb3				Cpeb3	-6.01012	0.005	0.01
Cmip				Cmip	-5.95398	0.01	0.02
Smurf1				Smurf1	-5.93273	0.0166667	0.0333333
Gpc4				Gpc4	-5.82134	0.00555556	0.0111111
Ubr1				Ubr1	-5.82071	0.00833333	0.0166667
Ptpn1				Ptpn1	-5.77649	0.00833333	0.0166667
Ccdc85a				Ccdc85a	-5.77116	0.00625	0.0125
Rad21				Rad21	-5.69598	0.00833333	0.0166667
Timm17b				Timm17b	-5.65133	0.0166667	0.0333333
Ogfod1				Ogfod1	-5.63141	0.0125	0.025
Ythdf3				Ythdf3	-5.61698	0.00833333	0.0166667
Lars2				Lars2	-5.59072	0.0166667	0.0333333
Tdrkh				Tdrkh	-5.56654	0.00333333	0.00666667
Mrps9				Mrps9	-5.48649	0.00833333	0.0166667
Islr2				Islr2	-5.45918	0.0125	0.025
Iqcb1				Iqcb1	-5.45433	0.005	0.01
Rnase4				Rnase4	-5.4446	0.0166667	0.0333333
Pir				Pir	-5.36302	0.0166667	0.0333333
Pum1				Pum1	-5.30765	0.0166667	0.0333333
Gstm2				Gstm2	-5.2821	0.0125	0.025
Slitrk1				Slitrk1	-5.08117	0.00625	0.0125
Cept1				Cept1	-5.06712	0.01	0.02
Nek9				Nek9	-4.94919	0.0125	0.025
Adrbk2				Adrbk2	-4.90312	0.0125	0.025
Tspan15				Tspan15	-4.75919	0.0166667	0.0333333
Acads				Acads	-3.56113	0.0025	0.005
Enoph1				Enoph1	-3.28854	0.000690122	0.0433349
Clint1				Clint1	-2.69197	0.000141958	0.0197983
Fah				Fah	-2.56836	0.000685615	0.0433349
Ankmy2				Ankmy2	-2.48378	0.003125	0.00625
Hnrnpll				Hnrnpll	-2.42065	0.000134882	0.0196496
Adgrb2				Adgrb2	-2.36804	0.00208333	0.00416667
Nsun2				Nsun2	-2.32932	0.00416667	0.00833333
Pmpcb				Pmpcb	-2.29116	0.000467707	0.0392959
Lmtk3				Lmtk3	-2.2897	0.000855523	0.0451567
Abhd6				Abhd6	-2.0403	5.97797e-06	0.00404161
Marchf5				Marchf5	-2.00651	0.000873638	0.0454542
Gmfb				Gmfb	-1.89692	0.000620286	0.0433349
Rpl37a				Rpl37a	-1.75315	0.00011423	0.0180881
Arl8a				Arl8a	-1.71621	0.000474745	0.0392959
Ssbp1				Ssbp1	-1.62101	0.00084481	0.0451567
Cdkn1b				Cdkn1b	-1.55206	0.0125	0.025
Sae1				Sae1	-1.52858	0.000109457	0.0180881
Pde1a				Pde1a	-1.41095	0.000496781	0.0402062
Cul5				Cul5	-1.39801	0.000666449	0.0433349
Ndufb4				Ndufb4	-1.36765	0.000514804	0.040759
Ctnna2				Ctnna2	-1.30475	0.000731843	0.0449832
Rab8b				Rab8b	-1.30299	0.000826745	0.0451567
Lypla2				Lypla2	-1.25737	0.00058455	0.0425787
Ache				Ache	-1.23658	0.0125	0.025
Dld				Dld	-1.23258	0.000755493	0.0449832
Desi1				Desi1	-1.08951	0.0166667	0.0333333
Ndufs6				Ndufs6	-1.07931	0.000206881	0.0251154
Lrpprc				Lrpprc	-1.06236	0.000342713	0.0346711
Ero1a				Ero1a	-1.03266	0.000923023	0.0473472
Smarcd1				Smarcd1	-1.0312	0.00277778	0.00555556
Ndufs5				Ndufs5	-1.0157	7.76806e-06	0.00404161
Ndufaf4				Ndufaf4	-1.01394	0.00833333	0.0166667
Dnajc8				Dnajc8	-1.00973	0.00833333	0.0166667
Ahcyl1				Ahcyl1	-0.999033	0.000559845	0.0424783
Atp5mg				Atp5mg	-0.922328	0.00015601	0.0202924
Sdf2				Sdf2	-0.882547	0.0125	0.025
Ace				Ace	-0.844976	0.00625	0.0125
Idh3g				Idh3g	-0.835696	0.000778129	0.0449832
Ogfrl1				Ogfrl1	-0.80278	0.0166667	0.0333333
Abhd17b				Abhd17b	-0.717705	0.00833333	0.0166667
Rps6ka5				Rps6ka5	-0.633958	0.00277778	0.00555556
Kcna6				Kcna6	-0.521276	0.0125	0.025
Ndufs1				Ndufs1	-0.520803	0.000401655	0.0356787
Got2				Got2	-0.508128	0.00064178	0.0433349
Txndc9				Txndc9	-0.429401	0.0166667	0.0333333
Rabgap1l				Rabgap1l	-0.39897	0.00333333	0.00666667
Pisd				Pisd	-0.382729	0.00625	0.0125
Enpp5				Enpp5	-0.37835	0.0166667	0.0333333
Ranbp2				Ranbp2	-0.364675	0.00166667	0.00333333
Heatr5b				Heatr5b	-0.345275	0.00555556	0.0111111
Slc4a7				Slc4a7	-0.0713298	0.0125	0.025
Afg1l				Afg1l	0.0820481	0.00625	0.0125
Krt18				Krt18	0.106635	0.0125	0.025
Map6				Map6	0.3986	6.02452e-05	0.0164181
Rbm25				Rbm25	0.502657	0.0125	0.025
Ppa1				Ppa1	0.516019	0.000848221	0.0451567
Dcun1d3				Dcun1d3	0.606071	0.0125	0.025
Ccar1				Ccar1	0.681663	0.0125	0.025
Mrpl12				Mrpl12	0.73768	0.00101412	0.0499111
Scg2				Scg2	0.967458	0.0125	0.025
Pgap1				Pgap1	1.17631	0.00833333	0.0166667
Fto				Fto	1.18375	0.00625	0.0125
Cplx2				Cplx2	1.29231	0.000109108	0.0180881
Rbsn				Rbsn	1.41449	0.0125	0.025
Cplx1				Cplx1	1.6495	1.25682e-05	0.00466212
Dpp8				Dpp8	1.71388	0.00555556	0.0111111
Shc3				Shc3	1.8246	0.0125	0.025
Tceal3				Tceal3	1.87651	0.000314128	0.0326872
Cyp7b1				Cyp7b1	2.43059	0.0166667	0.0333333
Rnf123				Rnf123	4.94913	0.0166667	0.0333333
Slc35g2				Slc35g2	5.17347	0.0166667	0.0333333
Diaph2				Diaph2	5.24786	0.00833333	0.0166667
Vps37b				Vps37b	5.52251	0.01	0.02
Lpp				Lpp	5.54058	0.0125	0.025
Mrpl49				Mrpl49	5.6294	0.00833333	0.0166667
Pdzd11				Pdzd11	5.64624	0.0166667	0.0333333
Gstt1				Gstt1	5.94083	0.00833333	0.0166667
Gcc1				Gcc1	6.01452	0.0125	0.025
Map3k7				Map3k7	6.11119	0.00625	0.0125
Ptprg				Ptprg	6.40207	0.0166667	0.0333333
Cisd3				Cisd3	6.51914	0.00833333	0.0166667
Abcb1a				Abcb1a	6.59203	0.00833333	0.0166667
Hkdc1				Hkdc1	6.67996	0.0125	0.025
Tstd3				Tstd3	6.98956	0.0125	0.025

## Sheet: z-score_NA
Gene	WT__1	WT__2	WT__3	WT__4	WT__5	WT__6	STg__1	STg__2	STg__3	STg__4	STg__5	PS19__1	PS19__2	PS19__3	PS19__4	PS19__5	PS19__6	PS19__7	PS19__8	STg_PS19__1	STg_PS19__2	STg_PS19__3	STg_PS19__4	STg_PS19__5	STg_PS19__6	STg_PS19__7
Nlrx1	NA	NA	NA	1.06057	-0.329323	NA	NA	NA	0.229459	NA	NA	NA	NA	NA	NA	NA	NA	NA	NA	-0.682207	NA	1.01598	NA	0.443316	-1.7378	NA
Smcr8	-0.130539	NA	-0.294069	-0.44862	-0.429265	0.0629391	-0.407594	NA	-0.0358446	NA	-0.879456	NA	NA	NA	NA	NA	NA	NA	NA	2.56245	NA	NA	NA	NA	NA	NA
Sphkap	NA	-0.214292	0.373861	-1.45825	0.703812	NA	NA	NA	-0.706437	NA	NA	NA	NA	NA	NA	NA	NA	NA	NA	1.30131	NA	NA	NA	NA	NA	NA
Kcmf1	NA	NA	NA	-0.278086	-0.831524	1.10961	NA	NA	NA	NA	NA	NA	NA	NA	NA	NA	NA	NA	NA	NA	NA	NA	NA	NA	NA	NA
Ppp1r12c	0.800943	-1.71865	NA	NA	NA	0.0381631	NA	NA	NA	1.1455	0.0339753	NA	NA	NA	NA	NA	NA	NA	NA	NA	NA	NA	NA	NA	-0.299936	NA
Spast	0.273054	0.486206	0.89213	0.60451	NA	NA	NA	NA	-1.82908	NA	-0.426818	NA	NA	NA	NA	NA	NA	NA	NA	NA	NA	NA	NA	NA	NA	NA
Ccdc51	NA	NA	0.502907	0.317935	0.829126	0.0687044	NA	NA	NA	NA	NA	NA	NA	NA	NA	NA	NA	NA	NA	NA	NA	NA	NA	NA	-1.71867	NA
Ankrd46	NA	0.964197	0.992005	NA	NA	-0.925753	NA	NA	-1.42748	NA	-0.0388952	NA	NA	NA	NA	NA	NA	NA	NA	NA	NA	NA	NA	NA	NA	0.435922
Htr1a	NA	NA	NA	NA	0.829938	NA	NA	0.280303	NA	NA	NA	NA	NA	NA	NA	NA	NA	NA	NA	-1.11024	NA	NA	NA	NA	NA	NA
Rrm2b	0.978694	NA	-1.02002	0.04133	NA	NA	NA	NA	NA	NA	NA	NA	NA	NA	NA	NA	NA	NA	NA	NA	NA	NA	NA	NA	NA	NA
Hdhd5	0.447903	NA	NA	1.14881	-0.478313	NA	NA	NA	NA	NA	NA	NA	NA	NA	NA	NA	NA	NA	NA	NA	NA	NA	NA	-1.1184	NA	NA
Tbc1d5	1.26587	-1.17769	-0.102163	NA	NA	NA	NA	NA	0.0139824	NA	NA	NA	NA	NA	NA	NA	NA	NA	NA	NA	NA	NA	NA	NA	NA	NA
Serpini1	NA	1.42711	NA	NA	NA	-0.583961	NA	NA	NA	NA	-0.0562793	NA	NA	NA	NA	NA	NA	NA	NA	NA	NA	NA	NA	NA	-0.786873	NA
Ralbp1	0.589261	NA	NA	NA	0.565357	NA	-1.15462	NA	NA	NA	NA	NA	NA	NA	NA	NA	NA	NA	NA	NA	NA	NA	NA	NA	NA	NA
Hdac4	-0.196051	0.854584	0.793529	NA	NA	NA	NA	0.234171	NA	NA	NA	NA	NA	NA	NA	NA	NA	NA	NA	NA	NA	NA	0.963423	-1.55742	NA	-1.09223
Dennd4b	NA	NA	NA	-0.937533	NA	-0.444512	NA	0.9716	NA	NA	-0.768225	NA	NA	NA	NA	NA	NA	NA	NA	NA	NA	NA	NA	1.17867	NA	NA
Nrip3	NA	NA	-0.421555	NA	NA	NA	NA	NA	NA	-1.42966	NA	NA	NA	NA	NA	NA	NA	NA	NA	NA	1.19697	0.0706073	NA	NA	0.58364	NA
Mef2a	NA	-0.146301	1.2621	NA	0.0598284	NA	-1.17563	NA	NA	NA	NA	NA	NA	NA	NA	NA	NA	NA	NA	NA	NA	NA	NA	NA	NA	NA
Gosr1	-1.32623	0.29475	NA	NA	-0.0420486	NA	NA	NA	NA	NA	NA	NA	NA	NA	NA	NA	NA	NA	NA	1.07353	NA	NA	NA	NA	NA	NA
Tax1bp1	-0.607702	-0.126207	-0.715972	NA	NA	1.44988	NA	NA	NA	NA	NA	NA	NA	NA	NA	NA	NA	NA	NA	NA	NA	NA	NA	NA	NA	NA
Rps6ka2	NA	NA	NA	NA	-0.935548	NA	NA	0.169677	NA	1.59099	0.96805	NA	NA	NA	NA	NA	NA	NA	NA	-1.55515	NA	NA	0.0155688	NA	0.170436	-0.424022
Phospho1	NA	0.375906	NA	0.330083	0.177805	NA	NA	NA	NA	NA	0.628815	NA	NA	NA	-2.37972	NA	NA	NA	NA	0.0799138	0.807985	NA	NA	NA	-0.0207904	NA
Lrrtm1	1.01888	1.41718	1.06535	1.49052	-0.139637	0.580698	0.470465	-1.2903	1.49571	0.111418	0.245589	-1.46863	-1.57273	-1.24608	NA	-0.763281	NA	NA	-0.218976	1.15037	-0.421244	-1.4268	-0.736187	0.267537	0.184935	-0.214801
Tnik	1.31471	0.777983	1.59326	1.17681	0.776407	1.68876	0.601813	-0.37286	0.407052	0.535028	0.34455	-1.29626	-1.01739	-0.192104	-1.85522	0.0881001	-0.886172	-1.90885	-0.143413	-0.213294	-0.307734	0.311203	-1.34407	0.950999	-0.30585	-0.72347
Cacna1a	1.39139	0.111585	0.886265	1.34358	0.769544	1.15566	1.06707	0.310073	0.114477	0.582423	0.57872	-0.23869	-1.849	-0.656833	-1.93634	-0.0791411	-1.37338	-1.61578	-0.871311	-0.612606	-0.291359	0.354844	0.280188	1.06306	-1.18565	0.701201
Palmd	1.67949	0.481993	1.42181	0.594454	-0.603549	0.889667	-0.218247	0.309019	-0.999303	0.925335	0.52051	-0.924809	-2.22335	-0.199806	-1.26686	-0.448697	0.0851889	-1.3127	-1.34984	0.582888	1.41059	0.147932	0.767291	1.06036	-0.632602	-0.696775
Elfn2	1.43788	0.0258149	0.864489	0.892241	1.92492	0.0521665	1.43102	-0.786825	0.221435	1.95079	0.330414	-0.993713	-1.04973	-1.2804	-1.16088	0.0420953	-0.63641	-0.872172	-1.19124	-0.251628	-0.911021	-0.125155	-0.470918	1.07896	0.430137	-0.952267
Fbxo41	1.5091	1.75408	0.674641	0.832371	0.613897	0.710443	1.20899	-0.68272	0.09238	0.664024	0.31247	-0.35127	-1.23907	-0.967976	-1.62974	1.65122	-0.536024	-1.15651	-1.03652	-1.18204	-0.721709	NA	-0.573097	0.355187	-0.302129	NA
Thnsl1	1.21533	2.51405	0.0739388	0.48211	0.239951	1.47272	-0.0578663	0.0285057	0.11564	1.35264	-0.115906	-0.517599	-1.63367	-0.796697	NA	0.322883	-0.916058	-1.58967	-0.697718	-0.22846	1.06951	-0.672579	0.210641	0.371991	-1.13786	-1.10583
Coq7	1.34672	1.14742	1.07663	0.621059	1.05604	0.708791	0.876761	0.54376	0.511271	0.89475	0.266278	-0.172755	-1.74958	0.535635	-0.472535	0.870075	-0.372964	-1.29082	-1.22844	-0.0813445	0.282069	-1.91915	0.283927	-1.23374	-0.837074	-1.66279
Camsap3	1.12292	1.84194	1.3809	0.723844	0.846281	0.214903	0.492655	NA	-1.67684	0.570505	0.890214	-0.469781	NA	-0.124172	-1.75319	0.413821	-0.374503	-1.4082	-1.4642	-0.365946	-0.188074	NA	-0.376528	0.51408	-0.810646	NA
Tenm2	1.2609	2.43855	1.21197	-0.172983	0.751065	0.486275	-0.395192	-0.406604	-0.301407	0.621803	0.350339	0.520875	-1.41157	-0.0538642	-1.46726	1.16397	-1.2856	-2.03392	-0.227569	-0.159604	-0.0501415	0.180657	0.253722	0.377239	-0.120335	-1.53131
Nipsnap3b	0.94726	0.0909542	1.3849	1.36821	1.26166	0.834101	0.24883	-1.83785	0.322302	0.68485	-0.111481	-0.610014	-0.664914	-1.43702	-2.39022	-1.15249	0.585801	-0.428542	-0.939023	-0.141435	-0.0142285	-0.316712	0.648446	-0.114127	1.40187	0.378866
Dgkb	0.971864	0.880838	1.26362	0.84336	1.07703	0.569112	1.13884	-0.406405	-0.321063	1.26431	0.719954	-0.318037	-1.15868	-0.803564	-2.16549	1.34206	-0.117864	-1.34628	-1.9876	0.0721073	0.117841	-0.654462	-0.367416	-0.191676	-0.8197	0.397314
Lin7b	2.08864	0.863626	1.16671	0.523161	0.49433	NA	-0.188556	-0.239751	0.181036	1.45727	0.368132	-1.82139	-0.764072	-1.40355	-0.0853927	0.590679	-0.664672	-0.841347	-0.879906	0.18045	-1.89384	NA	0.421111	0.761977	-0.314649	NA
Ajm1	0.543492	0.231479	1.44022	0.489954	1.70243	0.723223	1.62074	0.691593	0.651867	0.680566	0.000850207	-1.48635	-0.426627	-0.638078	-0.135101	1.06631	-0.727326	-1.65959	-1.5176	0.302576	-1.57048	0.315766	-0.468443	0.0623429	-1.54185	-0.351977
Pdpk1	1.83751	1.0365	0.926827	0.284972	1.44534	0.282861	0.328351	-0.388681	0.396785	0.441528	-0.0282192	-0.352448	-0.563211	-0.735386	-2.09151	1.39409	0.189397	-2.43095	-1.1954	-0.00222528	-0.175963	0.123007	-0.00788069	0.493789	0.147941	-1.35704
Cit	NA	0.726645	NA	-1.14049	0.413846	NA	NA	NA	NA	NA	NA	NA	NA	NA	NA	NA	NA	NA	NA	NA	NA	NA	NA	NA	NA	NA
Mark2	1.39616	0.869893	1.15678	1.27823	1.08921	0.887118	0.336477	-0.00964866	0.699797	1.23342	-0.180874	-0.746885	-2.51898	0.263326	-0.867115	-0.651038	-1.1788	-1.87803	0.358557	-0.00904241	0.160772	-0.112927	-0.131265	-0.805867	0.418141	-1.05741
Akt3	0.627581	1.68694	1.7554	1.40639	1.1192	0.158399	-0.395058	-0.0259517	-0.690916	0.539134	-0.670293	-0.352221	-1.94034	-0.675839	-1.43546	1.12114	-0.934719	-1.64887	-0.253928	-0.0649089	-0.716933	0.732257	-0.0603839	0.811235	-0.7561	0.664244
Nrn1	1.70302	1.76338	1.31024	0.635937	1.21241	0.636279	-0.129067	0.118657	-0.405869	1.99016	-0.155639	-0.719474	0.051023	-0.649432	-0.765787	-0.0377426	-0.81454	-1.03299	-0.142951	-0.658643	-1.24714	-1.23725	-1.72117	NA	0.0908161	0.205778
Ppp6r2	2.35511	1.10173	0.544843	0.216438	0.6899	0.949202	-0.317263	-0.883941	0.0330998	-0.35879	-0.371694	-0.518108	0.353337	0.0446263	-1.40788	0.801962	-0.173662	-2.55927	-1.03256	-0.342518	0.800662	0.0528969	0.802734	1.17061	-1.08113	-0.870332
Mtmr1	0.796424	1.43663	1.21517	1.24077	0.838972	0.859299	-0.096513	-1.6504	0.0925959	1.62486	-0.344319	0.0687415	-0.284214	-0.852151	-1.75989	1.2497	0.119439	-1.59471	-0.722161	-0.457203	-0.156366	0.0276739	-0.916604	0.977001	-0.470493	-1.24225
Pdk3	1.12589	2.42254	1.65522	0.353967	0.911674	0.69401	0.950416	0.0670533	0.209906	0.631523	0.658165	-0.531423	-0.285568	-0.425342	-1.10734	-0.153221	-1.04444	-1.90184	-0.451794	-0.75586	-1.07423	0.43061	0.441865	-0.668847	-0.673622	-1.47931
Pgbd5	0.615136	1.59126	-0.0375111	1.26411	0.829214	1.87085	-0.329344	-0.0908479	0.648946	0.599704	0.287164	-0.181119	-0.887554	1.102	-2.84931	-0.485277	-0.265342	-1.22133	-1.0501	-0.290061	-0.191772	-0.817238	-0.821567	-0.0492304	0.886718	-0.127492
Bcl2l1	1.72772	1.1451	1.81426	1.08791	1.08039	0.926711	-1.47934	-0.369407	-1.04409	-0.971523	-0.591675	-0.383859	-0.361208	NA	NA	-0.44627	-1.24635	-0.404135	-0.733585	0.159398	NA	NA	-0.234615	-1.21986	0.753644	0.790766
Cacna1e	1.46677	0.362279	2.0161	0.902967	1.34082	0.446891	0.743108	-0.705758	0.0168587	0.777269	0.310512	-0.0127914	-1.53283	-1.27209	-1.51334	1.0129	-0.827624	-2.11604	0.0552846	-0.106777	-0.551732	-0.524135	-0.0220839	0.646663	-0.782728	-0.130488
L2hgdh	0.736777	0.680398	1.3706	1.41033	0.532544	1.14434	0.954426	-0.169285	0.568441	0.603572	0.720784	-0.333001	-0.921899	-0.70752	-0.893513	-0.192403	-0.113032	0.0190443	-1.9887	-0.178863	0.215174	-1.00649	0.471843	0.941859	-2.40724	-1.45818
Rem2	NA	-0.984648	NA	NA	-0.559948	1.61711	NA	-0.259027	NA	NA	NA	NA	NA	NA	NA	NA	NA	NA	NA	NA	NA	0.186515	NA	NA	NA	NA
Trim46	0.358988	0.888422	1.9452	1.64189	0.944792	1.79151	-0.348177	-0.789296	-0.768151	NA	-0.464443	-0.408264	0.103868	-0.809938	NA	-0.875637	-1.05327	NA	0.316281	NA	-0.803935	1.32648	-1.32686	-0.385852	-0.615717	-0.667892
Sptb	1.62551	1.14086	1.11831	1.25316	1.04534	1.20169	0.841406	-0.977392	-0.134778	1.15274	0.37271	-0.196054	-0.943679	-0.0828297	-1.22408	0.347789	0.165133	-1.65647	-1.7144	-0.696596	-0.364902	-0.247466	-0.752277	0.814785	-1.35516	-0.733348
Stim1	2.16247	0.891053	-0.0723639	1.19394	1.95656	1.26602	NA	-1.08523	0.437372	-0.579929	NA	0.222145	-0.98459	-1.08798	-0.476118	0.874297	-0.826836	-1.26024	-0.909248	-0.310397	-0.818377	-0.248894	0.89418	-0.407256	-0.931152	0.100572
Actn2	0.656489	0.322777	1.2489	-0.180228	0.102709	0.856688	1.14394	0.335437	-0.16377	1.06072	0.124378	-1.09025	-1.78688	0.359819	-2.55513	0.607165	0.0922639	-1.92923	-1.50578	0.101109	0.50804	0.0919233	0.442927	1.13076	-0.424127	0.449353
Lin7a	1.72569	0.97994	0.798649	0.754832	-0.0172297	0.882003	1.50601	-0.152581	0.0730531	0.764976	-0.706952	-0.336328	-0.612098	-1.92653	-0.41492	0.302914	-1.47958	-1.74214	-1.65971	-0.047056	0.950851	0.124218	0.0325633	0.734038	-1.17496	0.64034
Ubap2l	1.3006	1.14314	1.74034	0.745663	0.742893	0.229236	-0.161734	-1.50924	-0.0437079	1.37768	-0.0374341	-0.561964	-0.0529866	-1.49138	-1.31385	1.14056	-1.24671	-1.29937	-0.232425	0.0796973	0.708947	-0.266831	-1.12675	1.43185	-0.63095	-0.665273
Armt1	-0.49074	0.977574	1.19824	1.41283	0.967457	1.85943	-1.50873	0.126948	0.142305	1.12848	-0.926861	NA	-0.452835	-1.09089	-1.13552	1.51354	-0.53213	-0.112145	-0.785025	-0.637998	-0.444092	NA	-0.275279	1.02123	-1.04942	-0.90635
L1cam	0.800333	1.31507	0.909666	0.142132	0.66611	0.513773	1.13572	0.970733	-0.105363	1.67637	0.574365	-0.407274	-1.03537	-0.190609	-1.84203	0.893857	-0.907326	-1.17014	-1.69455	-1.08766	0.221322	-0.573377	0.00517798	1.17864	-0.654281	-1.3353
Sipa1l1	1.40386	-0.140861	2.32779	1.36655	0.13212	1.17674	0.696248	-1.1353	-0.232205	1.0648	0.326781	-0.718221	-1.18152	-0.0195501	-1.37485	1.00996	-0.0842075	-1.75611	-0.467561	0.516893	-0.378324	-1.49784	-0.447893	-0.440038	-0.249586	0.10232
Dock4	0.92798	0.990466	1.80981	1.2508	1.04655	0.666919	-0.233935	-0.378764	-0.698942	1.47682	-0.369347	0.4648	-2.15707	-0.43017	-1.53556	0.974061	0.159712	-1.32777	0.0239848	0.0904186	-0.0706969	-0.385676	-1.53512	0.519488	-0.733953	-0.544817
Tbc1d10b	1.47721	1.5034	1.63615	0.67152	0.679741	0.12438	0.351422	-1.0586	0.425871	0.929076	0.597523	-1.61636	-1.09707	-1.73158	-1.58619	0.847957	-0.851308	-0.221278	-0.949544	-0.632076	0.411036	-0.53735	-0.247233	1.25712	-0.123898	-0.259917
Scrn3	0.620477	2.08136	1.29239	1.40608	0.915535	0.100368	0.786123	-0.383668	-0.894762	0.127698	-0.466281	0.428642	-1.87069	-0.208407	-0.253076	1.21171	-1.13917	-1.32129	-1.7852	-0.151797	0.929633	-0.828823	0.361778	-0.362674	0.19408	-0.790048
Hsd17b8	0.965949	0.724091	1.09508	1.17198	0.609416	0.699541	0.60008	-1.00024	-0.506398	1.96263	0.944043	-0.352152	-0.641309	0.266051	-1.65384	0.617505	-1.63576	-0.727414	-1.35718	0.298371	-0.417935	-0.494272	-0.849628	1.45976	-0.752148	-1.02623
Gfm1	1.48582	0.96328	0.556707	0.573925	0.476913	1.20813	0.0925465	-0.318	1.12209	1.67925	0.66089	0.480708	-0.793427	-1.2176	-1.32149	-0.20267	-0.150826	-0.789184	-2.04084	0.112454	0.830018	-1.71807	0.127715	-0.894482	-1.19506	0.271207
Erc2	1.44129	0.907892	1.91965	1.11912	0.311529	1.15885	0.682345	0.0312084	0.819848	0.0337702	0.0511257	-0.199802	-0.79131	-0.90134	-2.22383	0.817654	-0.64043	-1.8749	-0.338527	-0.241721	-1.32372	-0.87197	-0.393891	0.0434998	-0.320629	0.784285
Itpr1	1.328	0.810157	1.38702	1.09817	1.58295	0.74063	-0.989592	0.296278	-0.311077	1.15684	0.639096	-0.392475	-0.487953	0.0655165	-1.82009	0.472043	-0.0524599	-2.7834	-0.0677149	-0.123486	-0.232617	-0.379075	-0.966842	-0.00907849	-0.172759	-0.788077
Dgkg	1.04003	0.562346	1.14749	0.35607	0.93302	0.482924	0.825345	0.0189138	0.334389	1.24433	0.385316	0.0702312	-2.43575	0.51004	-1.6567	0.871716	0.188938	-1.71117	-1.757	-0.292291	0.297594	-0.682206	-0.2619	0.991971	-0.887018	-0.576635
Hpcal1	1.36158	1.89938	1.20279	0.594903	0.979686	0.690751	0.431248	-0.618025	-0.354132	0.726678	0.585792	0.164795	-1.85881	0.345285	-1.83496	1.24726	-0.859447	-1.33734	-1.42592	-0.93046	-0.260228	-0.703146	-0.0594327	-0.0163511	0.345446	-0.317335
Adcy9	1.25489	1.13008	0.518004	0.919835	0.11334	0.979053	0.629145	-0.380643	-0.386107	1.19208	-0.387086	0.346437	-2.1404	-0.721415	-1.02224	0.883905	-0.438946	-2.32392	-0.79541	-0.431138	-0.577669	1.15354	0.521241	1.19611	-0.94444	-0.288252
Acap2	1.8705	1.36672	1.70141	1.64894	-0.471479	1.35931	-0.906432	-0.647907	-1.55555	0.387026	0.598458	-0.309511	-0.33234	-0.723766	-0.422544	0.0118189	0.0566749	-1.54353	-0.0450883	-1.33539	-0.507059	-1.07743	-0.201467	0.914115	0.525511	-0.360985
Pnkd	1.27855	1.71175	NA	-2.31952	1.54447	1.49625	-0.474948	NA	NA	-0.343826	-0.69181	-0.00499065	NA	0.0784004	0.0107396	0.0661588	NA	-0.490736	NA	-0.499086	-0.456986	NA	-0.517512	0.334001	-0.720908	NA
Pdcd10	0.823634	1.5452	1.68522	0.562998	1.41481	-0.00637097	0.68056	-0.845096	0.453068	0.579851	0.449992	-1.23878	-0.528801	-0.0747673	0.462206	-1.00899	-1.06188	-0.950683	-0.159497	-1.11182	0.592626	-1.85244	-1.33554	1.63516	-0.263589	-0.447069
Pip4p2	NA	-0.597767	1.20354	NA	-1.18329	NA	NA	NA	NA	NA	NA	NA	NA	NA	NA	NA	NA	NA	NA	NA	NA	NA	-0.271262	NA	0.848777	NA
Bcas3	1.41576	0.73012	1.19921	0.447797	0.582347	1.6124	0.251843	0.755396	-0.366601	1.82304	-0.807946	-1.03234	-1.38596	0.213953	-0.951549	0.79108	-0.321177	-1.87585	NA	-0.203649	-0.595772	-0.734508	-0.656817	-0.421677	-1.3068	0.837702
Kcna4	0.757774	0.371762	1.04894	1.95574	0.559292	1.35222	-0.340312	NA	-0.557596	NA	-0.699097	-0.867553	NA	NA	NA	0.594505	-1.88761	NA	-0.840009	-1.05367	NA	NA	-0.504517	0.584245	NA	-0.474104
Prrt3	0.186979	0.917851	1.13747	0.93763	1.34414	1.04903	0.498982	-0.827636	0.520762	1.8293	0.216579	0.578264	-0.841919	-0.230807	-1.62064	0.364682	0.216837	-1.09055	-2.39355	-0.363856	-0.595437	0.177662	-0.313584	0.542752	-0.803913	-1.43703
Rab3gap2	1.28141	1.37497	1.22072	1.23902	0.648065	1.23629	-0.469996	-0.0154545	0.700336	0.870681	0.0425612	0.738923	-0.179821	-1.02787	-1.47942	0.869272	-0.537307	-2.25026	-1.6159	-0.00341481	-0.65217	-0.638429	-0.874901	0.567905	-0.601399	-0.443803
Fam241b	-0.191847	1.36161	1.07756	1.17294	0.932639	0.281562	0.610431	-1.00829	-1.31042	1.48665	-0.989651	-1.12127	-0.38076	NA	-0.769977	-1.5249	0.755231	-1.36936	-0.921867	-0.463873	1.07605	-0.785188	0.00546845	1.48326	-0.118518	0.712529
Grm5	1.40592	0.569354	0.778413	0.554945	1.3823	1.00291	1.37615	-0.967219	0.429194	1.22718	0.750505	-1.52681	-0.980369	-0.345338	-0.950319	0.761278	0.243871	-1.59913	-0.711342	-0.898198	-0.411128	-1.15592	-0.0984985	0.700346	-1.7109	0.172811
Rbm14	1.42688	0.549569	0.346361	1.30473	1.77514	1.56428	0.4353	NA	0.713016	-0.102852	-0.590008	-0.224978	0.335404	-1.49893	-1.5299	0.418134	0.666408	-0.108839	-0.818425	-0.206534	-1.48883	-0.628535	-1.69496	0.692299	-0.323324	-1.0114
Plxna4	1.9214	0.197804	0.323592	1.29353	0.701183	1.29123	0.446512	-1.10188	-0.341891	1.43285	0.0284782	0.114501	-1.79721	-0.861207	-1.37743	0.171168	0.0297149	-2.49564	-0.534612	0.00991881	0.666377	-0.319362	0.594039	0.366372	-0.3725	-0.386942
Rin1	0.983927	1.17407	3.11301	-0.18766	0.13329	0.437717	0.831447	-0.796701	0.0669378	1.31353	-1.0532	-0.744204	-1.19068	-0.886695	-1.23771	-0.608776	-0.567083	NA	NA	0.418896	-0.834475	0.358805	0.362889	-0.470104	-0.191852	-0.425379
Snrpd3	1.32235	1.47409	1.91766	1.1806	1.08453	-0.0979924	0.480549	-0.842871	-0.144497	1.37589	-0.203958	0.203875	-1.12116	-0.876811	-1.49989	0.979423	0.687154	-0.739544	-0.832135	-1.66908	-0.0100439	-0.899276	-0.747818	0.192425	-0.675818	-0.537641
Kiaa1549	1.46321	0.334516	1.85955	0.782949	1.03854	0.819584	-0.738488	-0.576251	-0.00207533	2.01056	-0.454169	NA	-0.86457	-0.568952	NA	1.2802	-0.908607	NA	-0.779351	-1.51354	-0.664794	-0.231843	-0.493731	-0.431705	-0.173584	-1.18745
Atl2	1.24866	1.16192	0.801836	1.48588	2.52632	1.2603	0.178642	-0.299845	-0.187656	-0.0435601	0.36989	-0.727704	-0.565179	-1.55864	-1.11144	1.41526	-0.817995	-0.4539	-0.674734	-1.094	-0.24903	-0.712355	-0.276823	-0.0807749	-0.747205	-0.847858
Fahd2	0.863538	1.47169	1.42083	0.826358	0.911812	0.541176	-0.167897	-0.266142	0.222365	1.72088	-0.713127	-0.280062	-0.891304	-1.29223	-0.333488	0.0563358	-0.0185598	-2.39584	-0.690915	-0.583761	0.218407	-0.567342	-1.28898	1.78627	-0.441448	-0.108565
Tnks1bp1	2.10129	0.918087	0.787729	1.17708	0.539963	1.3141	0.459324	-0.874002	-0.288627	0.735751	0.59549	-0.430811	-1.56658	0.298803	-0.94835	-0.0892336	0.216344	-1.90232	-1.13426	0.161305	-0.405669	-0.871805	-0.108873	1.24989	-1.59121	-0.343411
Coro7	1.35649	0.407665	1.21332	1.43347	0.728444	0.794824	0.480629	-0.0136117	1.10624	1.38235	1.25137	0.142952	-1.52184	-0.395999	0.472556	-0.0325711	-1.23335	-0.17552	-0.708011	-1.58479	-1.17674	-0.412715	-0.609889	-0.292744	-0.729712	-1.88282
Eif3b	1.17123	1.72266	1.36521	0.985255	1.34024	1.20301	-0.302416	-1.23613	-0.740295	0.290401	0.625789	0.793624	-0.629239	-0.726212	-1.61855	1.0913	0.590224	-1.09794	-0.26979	-1.34299	-0.593579	-1.13249	-0.915665	0.0170144	-0.7939	0.203242
Pck2	0.696141	1.19615	1.3616	0.715577	0.722316	0.266773	0.34523	-0.971616	0.105025	1.51603	-0.0115407	0.267333	-1.34577	0.242994	-0.966799	0.846259	-0.279823	-1.44811	-2.59981	0.24867	0.389943	-0.513186	-0.645178	1.4271	-0.594258	-0.971044
Capn5	1.51314	0.907702	-0.363426	0.505423	0.859186	0.620194	2.13099	-0.144561	0.159046	1.02925	-0.236902	-1.31857	-0.928228	-1.12066	-1.45142	0.377333	0.321842	-1.24045	-2.09797	-0.378182	-0.737615	-0.11755	-0.152146	1.13814	0.0149481	0.710494
Ndufb7	1.70197	1.69927	0.843124	0.468851	1.12391	1.43735	1.11712	0.21413	0.0662941	1.08031	0.0507956	-0.021663	0.236714	0.13408	-1.46768	0.489531	-0.79456	-0.633079	-0.900757	-1.25721	-0.238816	-1.23219	-0.74458	-0.600766	-1.74859	-1.02356
Agap2	1.72972	0.72319	0.962691	1.66172	0.999908	0.678432	0.559133	-0.385481	0.496173	0.107455	0.453984	-1.09187	-1.48753	-1.59714	-1.20075	0.948391	0.144918	-1.2274	0.216556	-0.428146	0.301966	-2.11061	0.0425434	-0.248523	-0.723231	0.473896
Tln2	1.12398	1.59142	1.21313	1.42342	0.869249	0.96627	0.190269	-0.664581	-0.587108	1.05621	0.188458	-0.215089	-0.437512	-0.662167	-1.45323	1.63079	0.185407	-1.44421	-1.28695	-0.951603	0.577274	-0.515824	-1.24574	0.255257	-0.723602	-1.0835
Gnl1	1.56369	1.56468	0.807002	1.48489	0.394672	0.758239	-0.7183	-0.731149	0.50771	1.15415	-0.0523643	0.536993	-1.86624	-0.116057	-0.433395	0.352476	0.36175	-1.63447	-1.66285	-0.776282	1.12743	-0.794009	-0.739337	0.324252	-0.537023	-0.876455
Gdap1l1	1.57846	1.72287	1.18906	0.811262	0.331638	0.879657	-0.567567	-0.628999	0.360201	1.72067	0.199599	-0.0456101	-1.69377	-0.909689	-1.77562	-0.280041	0.2485	-1.55203	-0.846781	-1.0221	0.73222	0.460837	-0.822501	0.219347	-0.318022	0.00841537
Adgrl1	1.75387	1.67938	1.23302	-0.175272	0.391125	1.09652	0.413488	-0.527663	-0.14101	0.419478	-0.436882	-0.402623	-1.22237	-0.853357	-1.03568	0.676807	-0.474713	-1.75418	-1.68824	0.1863	1.57877	0.749704	-0.780069	0.717864	-0.919042	-0.485241
Coq9	0.826624	1.25057	0.876473	1.0848	-0.25967	0.886651	-0.0863043	0.636586	0.368371	1.25743	0.318589	0.188651	-1.42833	0.286898	-1.96921	0.688299	-0.830703	-0.595903	-2.51281	0.0132328	0.59825	-1.18736	-0.276619	1.11079	-0.605998	-0.639303
Tpp2	1.64552	0.771377	1.17723	0.784702	1.00094	0.686981	0.609006	-1.03934	-0.766876	1.33999	0.00668027	0.22802	-0.436554	-1.15009	-0.869883	1.4282	0.333294	-2.46737	-0.504123	-0.558704	0.147854	-0.385748	-1.24196	0.696968	-0.840125	-0.596001
Pclo	2.03894	0.501016	1.81259	1.13899	0.655918	0.444556	0.920742	-0.0703943	0.451751	0.782881	0.834591	-0.549669	-1.54626	-1.24518	-1.42613	0.998542	-0.576906	-1.01976	-0.504863	-0.171591	-0.607261	-1.16071	-0.971668	0.659607	-0.800681	-0.589041
Prrt2	1.03556	0.860633	1.74437	0.774347	0.279173	0.913791	0.194796	1.40902	-0.292725	2.04551	-0.230039	-0.572597	-1.64794	-0.0890616	-0.235525	0.219538	-0.25563	-0.434484	-1.44412	-0.322493	0.222594	-1.62916	-1.45258	0.50085	-1.21647	-0.377365
Mtnd5	1.76732	1.91695	0.980005	0.260248	0.457371	0.313728	0.103021	0.0715553	-0.0734775	1.43952	0.554475	-1.59044	-0.687712	-0.390059	-1.38872	0.380462	0.405776	-0.528925	-0.969775	-1.89297	0.500471	-1.19989	-0.623262	1.08709	-0.998782	0.106031
Olfm1	1.32831	0.445368	0.977755	1.31447	0.68155	-0.319087	1.03019	0.100347	0.953947	1.21121	0.557699	-0.394542	-0.792083	-0.638825	-2.31218	1.01336	-0.768827	-1.30275	-0.909481	0.185158	-0.0396436	-0.666761	-1.5525	1.02119	-1.1876	0.0637101
Wipi2	1.19232	0.549413	1.04228	1.12379	0.965082	1.02033	0.999783	-0.658214	0.836333	0.899501	0.811384	0.75094	-0.156882	-0.687933	-1.28561	1.35266	-1.32015	-1.5543	-0.644241	-1.20477	0.358603	-0.449737	-0.383409	-1.30591	-1.31044	-0.940818
Ppfia2	1.76306	0.189291	0.260304	1.20481	0.345862	1.24048	0.98641	-0.385093	0.273686	0.91784	-0.0443807	-1.17135	-0.439122	-0.63546	-1.13347	0.637411	-0.75462	-2.10823	-2.39392	-0.182052	0.636523	-0.417516	0.010467	0.948991	-0.461553	0.711647
Fkbp1a	1.38025	0.688611	1.70408	1.02016	1.23979	0.253037	0.271305	-0.742354	-0.0451702	1.97647	-0.715378	-0.965809	-0.63749	-0.116634	-0.403304	1.24631	0.104829	-0.761734	-2.10344	-0.815022	0.478482	-0.767411	-0.610633	0.307487	-0.885541	-1.10089
Ppfia3	0.581338	1.13894	1.01313	0.951212	0.793042	1.01756	1.25487	-0.495071	-0.210542	1.01671	0.201745	-0.148673	-0.156952	-0.891061	-1.44069	1.22023	0.248426	-2.58537	-1.68675	-1.12795	0.304721	-0.367388	-0.623213	0.78179	-0.288524	-0.501528
Eprs1	1.34687	1.25944	1.5638	0.240697	1.22625	1.11323	0.239345	-1.29069	-1.50362	1.74068	0.0700113	0.119253	-0.63006	-0.539516	-0.881494	1.19905	-0.328261	-0.793541	-0.177377	-0.574956	-0.406829	-1.5307	-1.33549	0.768556	-0.31508	-0.579585
Psmb1	0.893142	1.77665	0.925874	0.225389	1.29759	0.615046	1.02172	-0.629603	0.040544	1.20358	-0.283035	-0.483564	-1.68468	-0.424478	-0.414994	0.700697	-0.468297	-1.87955	-0.6633	-0.730449	0.768949	-0.145945	-1.04511	1.49168	-0.658478	-1.44936
Ap2s1	1.19378	1.58986	0.951974	0.476165	0.670442	0.517408	0.612762	-0.306987	0.013491	0.881272	-0.037095	-0.045185	-0.447045	-0.29911	-3.09583	0.997134	-0.13519	-1.11824	-1.22399	-0.344343	-0.674747	-0.607785	-0.654809	1.66247	-0.215805	-0.360599
Cpne6	0.922698	0.450182	1.23412	0.894674	0.386626	0.341172	0.825481	-0.367399	0.252883	1.52472	0.012463	-0.178377	-2.55053	0.248379	-1.84162	0.784646	-0.464561	-1.17508	-0.908727	-0.211642	-0.19778	-0.0350731	-0.073474	1.81457	-1.24072	-0.447629
Ptprs	1.43359	0.888274	1.58903	1.18039	0.978307	0.618756	0.838417	-0.639578	0.083233	1.72626	-0.354236	-0.433678	-0.73592	-0.729852	-1.32414	0.587745	-0.388512	-1.34542	-1.84085	-0.272807	0.0511011	0.407074	-0.142643	0.453495	-1.45556	-1.17248
Sez6l	1.5312	0.973467	1.11223	0.311723	0.322082	0.493977	1.21126	0.0628213	-0.374863	2.56935	0.635955	-0.0958462	-1.91393	0.181216	-1.50088	-0.852852	-0.320313	-0.913739	-1.17749	-0.855404	0.376571	0.171306	-0.110207	-0.225603	-0.54738	-1.06465
Nt5dc3	0.662335	0.970785	1.36466	0.812423	1.47328	0.801401	0.0797842	-0.0451752	0.427662	1.25375	0.0412761	1.00402	-1.49863	0.00442013	-2.04018	0.755339	-0.0589421	-1.32158	-0.5914	0.169165	0.550154	-0.897254	-0.79016	-0.101087	-1.71659	-1.30945
Pycr2	-0.110426	2.03153	1.19584	2.38489	0.797675	0.681586	-0.713867	-0.240722	0.807908	-0.519083	-0.654746	0.0966086	-1.95807	-0.0785695	-0.402147	0.0279863	-0.140017	-1.26637	-0.439413	-1.65801	-0.101609	-0.552566	-0.48558	1.26063	-0.031541	0.0680779
Rapgef2	1.28212	0.223355	1.31269	1.29736	0.441556	0.779738	0.207726	-0.941541	-0.754561	1.39095	0.0532832	0.00487993	-1.19318	-0.469422	-1.33491	1.42515	-0.130617	-1.55592	-1.05507	-0.443971	-0.223863	0.210463	-0.676704	1.95771	-1.37109	-0.436147
Crym	1.65572	0.798622	0.815211	0.453661	0.918279	0.308319	0.490595	-0.148886	-0.168193	1.47283	-0.222503	-0.116718	-2.38539	0.170096	-1.23885	1.10061	-0.274407	-1.19671	-1.41346	-0.369064	0.426588	-0.688176	-0.795503	1.67883	-1.00097	-0.270538
Synpo	0.845245	0.904556	1.05037	1.22494	0.712678	0.182182	0.873622	-0.767239	1.40626	1.0447	0.0862462	-0.423979	-0.536487	-0.364213	-2.29349	0.437981	-0.995294	-1.75521	-0.89963	-0.694519	0.643461	-0.531988	0.0467992	1.51856	-0.890745	-0.824801
Dmxl2	1.26308	0.825232	1.06125	0.735667	0.568841	0.296489	0.598132	-0.804545	0.070582	1.35697	0.260271	0.0114902	-1.47902	0.441215	-1.75262	1.13854	-0.249818	-1.8932	-1.42572	-0.777046	0.440982	-0.286261	-0.505532	1.69942	-0.773341	-0.821052
Gpr158	0.989448	0.960055	1.32025	0.647106	0.0594055	0.239607	0.537607	-0.892168	0.0303379	1.31363	0.691653	-0.30941	-0.604767	0.0632244	-2.00753	0.523351	-1.50628	-2.4012	-0.291868	-0.112304	0.394971	0.376668	-0.280835	1.76169	-0.557107	-0.945526
Iars2	0.426359	1.75226	0.961086	1.74904	1.71915	1.59084	-0.666419	-0.736122	1.13501	-0.599649	0.244792	-0.085494	0.244917	-1.70928	-1.38222	0.12598	0.250381	-0.645369	-0.910897	-1.02603	-0.387149	-0.948708	-0.786775	0.5205	-0.321944	-0.514266
Pde1b	1.62074	0.864545	1.29256	0.31465	0.357391	0.240348	0.57125	-0.51955	-0.324359	1.54154	-0.257968	0.323298	-1.73333	0.44711	-1.97693	0.814589	-0.885103	-1.29496	-1.82667	-0.243096	0.769111	-0.536746	0.773793	0.808908	-0.623393	-0.517737
Dpp6	1.33015	0.65483	0.670087	0.713354	0.581443	0.847782	0.134184	-0.175497	0.444138	1.47251	-0.869603	-0.548869	-2.04483	-0.0705591	-1.81238	1.15574	-0.612439	-1.27354	-0.110897	-1.0223	0.720011	-0.959602	-0.279234	1.89249	-0.367388	-0.469582
Lonp1	1.53733	1.20164	1.23975	0.961244	1.46987	0.902909	0.588817	-1.08537	-0.0708024	1.43264	0.181095	-0.284251	-0.21292	-0.0524454	-1.21363	1.21989	-0.319075	-1.34222	-0.479766	-1.141	-0.238311	-1.18671	-0.752189	-0.0552555	-0.46729	-1.83394
Itpka	0.685307	1.1265	1.23574	0.763916	0.396395	0.382905	0.384841	0.00429061	0.70944	1.95036	0.112914	-0.95464	-2.04884	-0.538241	-1.10011	0.908442	-0.369544	-1.82305	-0.772567	-0.0941723	0.399262	-0.989791	-0.394585	1.51359	-1.04867	-0.43969
Nbea	1.50414	0.899243	1.60017	0.657138	0.658464	0.413044	0.8081	-0.637669	-0.0342216	0.910706	-0.397967	0.0905685	-1.52304	-0.18524	-2.16492	1.42003	-0.260777	-1.84043	-0.756877	0.156884	-0.442227	-0.269187	-0.666262	1.26921	-0.841206	-0.367665
Nfs1	0.372801	0.918108	1.5652	1.46808	0.681016	0.833044	0.860739	-0.00758796	0.33577	0.498412	-0.01032	0.102568	-0.925363	0.065304	-2.37082	0.188888	-0.461181	-1.98325	-1.13747	-1.01162	0.698292	-1.33689	-0.673758	1.18667	0.158398	-0.0150305
Gripap1	1.24085	1.84161	0.811923	0.701722	1.51839	0.559509	-0.542295	-0.930121	0.013219	0.816142	-0.00327275	-0.499727	-0.899327	-0.94215	-1.56357	0.595591	-1.30053	-1.07723	-0.586233	-0.237845	1.06608	0.534065	-1.37434	1.17448	-1.28462	0.367674
Ndufb3	2.05154	1.01213	1.14686	0.0622641	1.48007	-0.177817	-0.594688	-0.1398	0.131261	1.79328	0.195802	0.254287	-0.677037	-1.26216	-1.4554	0.860804	-0.853576	-0.093966	-1.09045	-1.0202	0.179339	-1.42426	-0.697665	1.27298	-0.388308	-0.565305
Eea1	0.860561	1.73191	0.868472	0.633129	1.74872	0.696859	-0.413964	-1.0125	-0.90025	0.498869	-0.285264	-1.23267	-0.0840736	-0.292694	-0.545248	1.37119	-0.319279	-1.83081	-1.186	-1.47785	-0.635313	0.530558	-0.1846	1.3281	-0.604043	0.736193
Dlg2	1.3547	0.788549	1.96343	-0.164225	0.360454	0.543462	0.563524	-2.32681	-0.237174	0.684909	0.394883	-0.584275	-1.04582	-1.42828	-1.09986	-0.347571	-0.75972	-0.586043	-0.63329	0.659551	-0.164551	0.0291618	-0.838427	1.90573	0.947303	0.0203736
Dbn1	1.23519	0.906806	1.45098	0.636234	0.644457	0.758907	0.88047	-0.0992276	0.00922499	1.47437	0.0750009	-0.406931	-1.85318	0.415866	-0.973795	0.788277	-0.741575	-1.4051	-0.927538	-0.226203	-0.613036	-0.992923	-0.497256	1.76433	-1.0227	-1.28065
Trpv2	NA	2.32703	1.73346	1.4922	0.329927	-0.465049	-0.484465	-1.05131	-0.267505	0.623069	-0.51854	-0.365441	0.00438465	-0.821125	-0.943503	NA	-0.226537	NA	NA	-1.05514	NA	NA	NA	NA	NA	-0.311447
Madd	0.454792	0.941687	1.51401	1.47759	0.524901	1.02954	0.36905	0.57023	-0.108441	1.6107	0.845556	-0.646599	-0.473763	0.071454	-1.7809	1.30484	-0.836631	-1.03467	-0.904932	-0.380595	-0.336256	-1.67438	-0.616905	0.347401	-1.31786	-0.949838
Ap3b2	0.688783	1.29741	1.50398	0.633986	0.433068	0.355378	-0.0587735	-0.717222	-0.382092	1.58358	0.0242629	-0.64212	-1.20044	0.0153829	-1.44007	1.4259	-1.11335	-0.833159	-1.2761	-0.549706	0.951256	0.173956	-0.686213	1.81792	-1.27236	-0.733256
Slc12a5	1.4609	1.72758	1.26804	0.567894	0.82197	0.168637	-0.232506	-0.829837	0.100696	1.42693	0.339015	0.074659	-0.687593	0.300672	-1.3746	0.526797	-1.21863	-0.994851	-0.82438	-0.900737	-0.564499	-0.0857599	-0.30316	1.8169	-0.751982	-1.83216
G3bp2	0.880396	1.21417	1.07477	0.937829	0.239393	1.0319	0.650219	-0.317354	-0.344476	1.68393	0.266338	0.00188898	-1.09524	0.109044	-1.70389	0.462174	0.192967	-1.81758	-1.77561	-0.31225	-0.138239	-1.20349	-0.994534	1.54646	-0.066075	-0.52274
Dnajc6	1.23759	1.50543	0.936045	0.645346	0.710367	0.860172	0.800297	-0.420222	-0.18275	1.55571	-0.21338	-0.263221	-0.805814	0.160583	-1.69968	0.702779	-0.506746	-1.52639	-0.934334	-1.27517	0.33751	-0.501478	-0.768835	1.72827	-1.1524	-0.929689
Sod2	1.02417	1.22901	1.51865	1.36688	-0.0540329	0.0541212	0.87688	0.284705	-0.158746	1.45566	-0.0306216	0.186552	-2.00211	-0.0406401	-1.51572	1.41744	-0.922072	-0.301956	-1.03352	-1.01486	0.0173608	-0.722687	-0.793107	0.976663	-0.668098	-1.14991
Gls	1.35017	1.3448	1.2524	0.230653	0.545206	-0.0264209	1.27119	-0.538317	0.0270677	1.1241	-0.259713	0.0468992	-1.64967	-0.312077	-1.58445	1.4529	-0.978802	-1.62033	-1.43403	-0.431318	0.0834712	-0.220597	-0.291947	1.5394	-0.526051	-0.39454
Brap	0.451437	-1.14613	NA	NA	NA	NA	NA	NA	NA	NA	NA	NA	NA	NA	NA	NA	NA	NA	NA	NA	0.69469	NA	NA	NA	NA	NA
Slc25a22	1.47792	0.857965	1.24507	0.418872	0.46976	0.301073	0.699349	-0.576953	-0.372668	1.83073	-0.25907	0.0513293	-1.57497	0.13588	-2.03845	1.20341	-0.258116	-1.05122	-1.32154	-0.199611	-0.0983995	-0.260287	-0.784644	1.6479	-0.757183	-0.786153
Ksr2	1.04683	0.900746	NA	NA	-0.510823	NA	NA	-1.65575	NA	NA	0.291674	NA	NA	NA	NA	NA	NA	NA	NA	NA	NA	NA	NA	NA	-0.0726811	NA
Hyou1	1.04602	0.91219	0.241164	0.857793	0.507933	0.700098	-0.827673	-1.33403	-0.366997	1.91322	-0.148187	-0.200576	-0.975636	-1.00547	-1.03095	1.45919	-0.827297	-1.58133	-1.37044	-0.0412174	0.25602	-0.272526	-0.235293	2.18755	0.0735756	0.0628694
Thy1	1.19688	1.10493	1.17697	0.100996	0.318662	0.475824	0.830201	-0.472396	-0.0333005	1.63077	0.29569	-0.391171	-1.03549	-0.859968	-1.86235	1.33513	-0.602404	-0.755794	-0.535452	-0.757236	0.433187	-1.50242	-0.503065	1.99375	-0.671284	-0.910653
Bsn	1.89699	-0.0220196	1.63484	0.762942	0.220054	0.743758	0.503001	-0.360438	0.296407	1.03508	0.580877	-0.395494	-1.1719	-1.44199	-1.84112	1.39809	-0.348005	-1.4559	-0.808477	-0.698806	-0.133861	-0.677088	-0.372701	1.51728	-0.572596	-0.288928
Rack1	0.380931	1.71255	1.59628	0.609578	0.564822	0.751202	-0.350343	-0.946675	-0.796298	1.9547	-0.409507	0.139305	-1.6447	-0.75261	-1.25473	1.20656	-0.180318	-0.227936	-0.778147	-0.961868	0.0545036	-0.825763	-0.703452	1.72798	-0.414866	-0.451187
Ndufs2	1.06521	1.28889	0.954278	0.110874	0.826765	0.583664	0.397496	-0.564126	-0.0579752	1.55346	0.389491	0.507166	-2.13295	-0.0683031	-1.36075	1.49228	-0.441332	-1.27548	-1.36762	-0.620356	0.449437	-0.860827	-0.521083	1.29098	-0.922084	-0.717115
Plcb1	1.46696	1.06002	0.925629	0.636711	0.689108	0.349269	0.347744	-0.776662	-0.253004	1.68886	-0.470193	-0.887944	-0.931456	0.22494	-1.396	0.961156	-0.866438	-2.07801	-0.678282	-0.00216823	0.401108	-0.453355	-0.611773	2.04513	-0.648382	-0.742978
Idh3a	1.23337	1.44197	1.16085	0.322592	0.0611971	0.241417	0.680203	-0.492057	0.17897	1.73473	0.369268	0.228615	-0.880224	-0.112944	-1.99538	1.28599	-0.487234	-1.6735	-1.52367	-0.612349	-0.403716	-0.506963	-0.797425	1.50737	-0.436555	-0.524513
Nipsnap2	1.27258	0.94298	1.36188	0.986459	0.0677121	0.980798	0.543739	-0.718411	-0.169176	1.4217	0.125716	-0.132332	-0.628459	-0.0190869	-1.09048	1.10112	-0.0182871	-2.06991	-0.678222	-0.857074	0.457546	-1.48617	-1.09848	1.47915	-0.625658	-1.14962
Actn1	1.71143	1.05073	1.10105	0.859074	0.568901	0.27065	0.893013	-0.226827	-0.333616	1.09815	0.480362	-0.384331	-0.466146	-0.431792	-1.56904	0.759095	-1.4995	-1.06814	-0.170013	-1.47776	0.419368	-1.7148	-0.925115	1.68685	-0.399598	-0.231995
Luc7l3	1.15434	NA	-0.55205	NA	NA	NA	NA	NA	NA	NA	NA	NA	NA	NA	NA	NA	NA	NA	NA	NA	NA	NA	NA	-0.602286	NA	NA
Napg	1.07839	0.948027	1.273	0.348947	0.386915	0.764211	0.224129	-0.354233	-0.489952	1.86213	-0.237335	-0.503036	-1.54314	-0.306829	-1.42148	1.24929	-0.4676	-1.22086	-1.11614	-0.525458	1.01828	-0.457456	-0.85218	1.9288	-0.917445	-0.668968
Ank2	1.15595	0.835224	0.910633	0.306402	0.73021	1.06793	0.199719	-0.577444	0.104305	1.71127	0.178668	-0.192296	-1.18223	-0.586811	-2.17609	1.40423	-0.326131	-0.93601	-1.68584	-0.618874	-0.148027	-0.805152	-0.378985	1.78713	-0.28673	-0.491052
Gpm6a	0.934244	0.794802	0.817168	-0.0264475	-0.280383	0.28829	0.381669	-0.173828	0.882423	2.0542	0.257143	-0.981244	-1.50735	0.119949	-2.30794	0.281233	-0.727131	-1.44925	-0.70664	-0.854177	0.617901	0.0567029	-0.264774	2.0973	-0.0747026	-0.229171
Atp6v1d	0.619788	1.16676	0.863789	0.396131	0.643068	0.263836	0.379073	-1.18729	0.195665	1.30229	-0.010545	-1.03085	-0.965457	0.0800348	-2.16333	1.10756	-0.118379	-1.51303	-0.931136	-0.623985	0.848381	-0.360509	-0.561051	2.37473	-0.453097	-0.322436
Pdhb	2.04547	1.55775	0.902401	0.852055	0.761848	-0.0894558	0.335446	-0.184289	-1.04812	1.99982	-0.327728	-0.672511	-0.0986904	0.0943357	-0.854165	0.455828	-0.324142	-1.45133	-0.724251	-1.75776	-0.281261	-0.290681	-0.950373	1.33176	-0.56072	-0.721244
C2cd5	NA	NA	0.555348	NA	NA	NA	-2.15113	-0.0504926	NA	0.886163	NA	NA	NA	NA	NA	NA	NA	NA	NA	0.112166	NA	0.159849	NA	NA	NA	0.488102
Prdx5	1.79069	1.32901	0.990604	0.78478	0.511601	0.198624	1.52045	-0.988267	0.0495849	1.40141	-0.107378	-0.145777	-1.6666	0.0305013	-0.460673	0.839949	-0.815786	-1.34924	-0.777472	-1.40262	-1.04308	-0.42978	-0.336233	1.36153	-0.540488	-0.745338
Slc25a12	1.12471	1.71126	0.529834	0.552407	0.868156	0.222398	0.117742	-0.646497	-0.248628	1.39437	-0.232185	0.204327	-1.25438	0.230369	-1.23089	1.48439	-0.251066	-1.3996	-1.42462	-1.37506	0.419552	-0.496881	-0.613895	1.88057	-0.653367	-0.913002
Ncdn	1.12468	0.856856	1.0012	0.709209	0.184471	0.394393	0.377142	-0.497759	-0.0518305	2.24175	0.0132123	-0.0513596	-1.81582	0.367214	-0.855175	0.759906	-0.37801	-0.828501	-1.17509	-1.19861	0.332102	-0.921141	-1.13707	2.02179	-0.926912	-0.546652
Ndufv1	0.979759	1.44113	1.65526	0.739835	0.778413	0.516866	0.310931	-0.744017	0.499577	1.49735	0.0112719	0.161265	-1.66534	-0.471323	-0.440641	1.49674	-0.697457	-0.835282	-0.982288	-1.47463	-0.00969523	-0.739807	-0.90098	1.05842	-1.17675	-1.0086
Map1a	1.30076	0.810679	0.950415	0.340495	0.450674	0.527869	0.675834	-0.346848	0.213175	1.72262	0.524562	-0.410971	-1.76931	-0.0217192	-1.10959	0.766093	-0.899171	-1.67923	-0.574951	-0.638652	0.470331	-0.640062	-0.831364	2.12885	-1.09039	-0.870101
Selenoo	NA	NA	NA	NA	-1.07042	-0.482561	1.2901	-0.399299	NA	0.521584	NA	NA	NA	NA	NA	NA	NA	NA	NA	NA	0.251258	NA	NA	-0.246844	-1.41382	1.55001
Gprin1	1.36766	1.09707	0.653089	0.839304	0.402702	-0.367686	0.333559	-0.166282	0.650555	1.86782	0.191926	-1.53735	-0.427522	-0.128571	-1.56709	0.959686	-1.19074	-0.914082	-1.83095	-0.0812049	0.693043	-1.03518	-0.374965	1.61424	-0.593298	-0.455727
Tufm	0.920919	1.12402	0.977518	0.279066	0.54987	0.288948	0.72418	-0.460685	0.237794	1.34456	-0.255103	0.151736	-0.852615	-0.49392	-1.17832	1.15901	-1.54401	-1.04288	-1.82839	-0.603958	0.447086	-0.0944316	-0.468192	2.28614	-0.181486	-1.48685
Ndufb11	0.840815	1.49946	0.958356	0.467915	0.682016	0.352746	0.668781	-0.913785	-0.0197143	1.44978	0.801538	0.25752	-0.742253	-0.55503	-1.46641	1.00439	-0.399507	-2.02809	-1.25712	-1.2612	0.809447	-0.330509	-0.952961	1.40467	-1.02868	-0.242164
Slc25a3	0.884468	1.48953	0.965537	0.478947	-0.0513095	0.0717036	0.64753	-0.0221752	0.309333	1.8592	0.41162	-0.138692	-1.60037	0.50178	-0.749235	0.790702	-1.04023	-1.79357	-1.39747	-0.885206	0.181152	-0.295758	-0.919623	1.85853	-0.742722	-0.81367
Sv2a	0.632715	1.05697	1.4763	-0.0893129	0.125271	0.477732	0.174723	-0.553871	0.403016	1.677	-0.0342729	0.0700804	-1.68924	-0.205541	-1.79402	0.669015	-1.13036	-1.2259	-1.13303	-0.1324	0.587969	-0.376231	-0.55647	2.43244	-0.473679	-0.388916
Syn1	0.992576	0.95109	1.18426	0.107223	0.54319	0.362527	1.16838	-0.388981	-0.0438701	1.77087	-0.266358	-0.517442	-1.17115	-0.151754	-0.834799	0.82035	-0.994146	-1.21198	-1.16394	-1.04059	0.333017	-0.537164	-0.752733	2.44704	-1.23546	-0.370168
Otub1	1.06689	1.01385	1.09085	0.314814	-0.040154	0.147892	0.77682	-0.771582	-0.420389	1.77517	-0.571177	-1.45652	-1.36137	-0.0239921	-1.04359	1.02841	-0.355671	-1.32587	-1.02343	-0.790916	0.811651	0.0633177	-0.796778	2.35072	-0.0562283	-0.402712
Shisa9	NA	NA	0.783519	0.894019	-1.13857	-0.53897	NA	NA	NA	NA	NA	NA	NA	NA	NA	NA	NA	NA	NA	NA	NA	NA	NA	NA	NA	NA
Hspa12a	0.670494	1.62577	1.75831	0.150527	0.33022	-0.537463	0.342463	-1.0696	0.330822	2.12604	-0.32546	-0.573531	-1.15831	-0.403708	-1.42739	0.646245	-1.03231	-0.617692	-0.557652	-0.544383	0.745306	-0.264542	-0.606333	1.95526	-0.688389	-0.874693
Camkv	1.09213	0.768402	1.02543	-0.00804942	-0.00309223	0.343213	0.996951	-0.314427	0.229395	2.04132	-0.0285898	-0.346072	-1.24623	0.0944537	-1.55497	0.925554	-1.04558	-1.0262	-1.1075	-0.704075	0.446103	-0.0655112	-0.767398	2.2538	-1.13969	-0.859366
Dbnl	0.902076	0.917649	1.02197	0.18171	0.429937	0.34976	0.683881	-0.513589	-0.00814492	2.00313	-0.325203	-0.225688	-0.858765	-0.0233207	-1.63679	0.611406	-0.758421	-1.34424	-1.28938	-0.379647	0.683583	-0.811704	-0.553471	2.51234	-1.01226	-0.55682
Immt	1.10782	1.08868	1.23711	0.109215	0.443263	0.228164	-0.304557	-0.838461	0.615865	2.01068	0.360551	0.121819	-0.997921	-0.951818	-1.26653	1.10188	-0.542661	-1.0156	-1.14425	-0.72682	0.0527783	-0.91736	-1.24735	2.1897	-0.133192	-0.580999
Aco2	1.04175	1.20407	0.835632	0.199178	-0.0982498	0.175933	0.619794	-0.875536	0.241484	1.52799	-0.0509361	-0.131703	-1.16243	-0.460411	-1.30862	1.30975	-0.820666	-0.835074	-1.11945	-0.799468	0.639564	-0.745487	-1.33124	2.58271	-0.677817	0.0392232
Sptbn1	1.22848	1.4025	0.791707	0.339301	0.264115	0.407708	0.393099	-0.993278	-0.123921	1.894	0.100296	-0.0959248	-0.463155	-0.326495	-1.39502	1.18481	-0.698137	-1.09258	-0.74263	-1.29671	0.22971	-0.877277	-1.13473	2.29291	-0.643525	-0.645251
Gns	NA	NA	NA	NA	NA	NA	NA	-0.726829	NA	NA	NA	NA	NA	NA	-1.34257	NA	NA	-0.628082	NA	1.70305	NA	NA	0.480476	NA	0.332518	0.181437
Acp2	NA	NA	NA	NA	NA	NA	NA	NA	-1.12737	NA	NA	NA	NA	NA	NA	NA	0.347384	NA	NA	NA	0.779982	NA	NA	NA	NA	NA
Gria4	-1.12819	NA	NA	NA	NA	NA	NA	NA	0.351062	NA	NA	NA	NA	NA	NA	NA	NA	NA	NA	NA	NA	NA	NA	NA	0.777132	NA
Ripor1	NA	NA	NA	NA	0.913115	-1.06866	NA	NA	NA	0.155543	NA	NA	NA	NA	NA	NA	NA	NA	NA	NA	NA	NA	NA	NA	NA	NA
Pik3r1	NA	NA	NA	NA	NA	NA	NA	NA	NA	NA	NA	0.694047	NA	NA	NA	NA	NA	NA	NA	NA	-1.14623	0.452179	NA	NA	NA	NA
Esyt1	NA	NA	NA	NA	NA	NA	NA	NA	NA	NA	NA	NA	0.407803	NA	NA	NA	NA	NA	0.39455	NA	NA	NA	NA	NA	0.684213	-1.48657
Smc3	NA	NA	NA	-0.499519	NA	NA	NA	NA	NA	NA	-0.651828	NA	NA	NA	NA	NA	NA	NA	NA	NA	NA	NA	NA	NA	1.15135	NA
Birc6	NA	NA	NA	NA	NA	NA	NA	NA	NA	NA	NA	NA	1.14085	NA	NA	NA	NA	NA	NA	NA	-0.724845	NA	-0.416005	NA	NA	NA
Folh1	NA	NA	NA	NA	NA	NA	NA	NA	NA	-1.52729	-0.905397	0.759068	NA	NA	0.141672	0.963377	NA	NA	NA	NA	NA	NA	NA	NA	0.568574	NA
Prdx1	0.221536	0.702869	0.739956	-1.02451	-0.87949	-0.372108	0.308753	-1.06009	-0.683758	1.55522	-0.545094	0.546493	0.604993	-0.478874	0.80992	0.962464	0.254201	0.67586	-0.311125	-2.26184	-0.480752	-0.107091	-1.64839	2.52018	0.0815717	-0.130905
Scn8a	NA	NA	NA	NA	NA	NA	-1.41939	NA	NA	NA	NA	NA	NA	NA	NA	NA	-0.267644	NA	NA	NA	-0.222579	0.811852	NA	1.09776	NA	NA
Ncstn	NA	NA	0.924177	NA	NA	NA	0.681476	NA	-1.24579	NA	NA	NA	NA	NA	NA	NA	NA	NA	NA	NA	NA	NA	NA	-0.359867	NA	NA
Gstp1	-1.07305	1.19673	-1.38145	-0.458897	-0.663866	-0.831893	1.0569	-1.68027	-0.907431	0.1793	-0.39446	0.0853397	0.679729	-0.232485	0.701202	0.703942	-0.573715	1.09482	-0.262083	-0.774711	0.791921	0.638971	-0.147011	3.01659	-0.551006	-0.213125
Sirt2	0.938018	0.893331	-0.0991893	-0.308229	-1.04756	-1.05537	0.106277	-1.17348	0.136296	0.364617	-0.553301	0.833277	0.278772	0.532423	0.324066	2.10407	0.419707	-0.85256	-0.128825	-1.79507	1.10741	-1.0214	-1.45144	1.81982	-1.10053	0.72887
Sema4d	NA	-0.434762	NA	NA	NA	-0.881121	1.19171	NA	NA	NA	NA	NA	NA	NA	NA	-0.642359	NA	NA	NA	NA	NA	NA	-0.593468	1.36	NA	NA
Gnb4	NA	0.637372	NA	-1.15254	0.515171	NA	NA	NA	NA	NA	NA	NA	NA	NA	NA	NA	NA	NA	NA	NA	NA	NA	NA	NA	NA	NA
Armcx3	NA	NA	NA	NA	NA	NA	NA	NA	NA	NA	NA	NA	NA	0.778419	NA	NA	NA	-0.958009	NA	NA	0.944241	NA	NA	NA	NA	-0.764652
Slc4a4	0.248387	-0.148167	0.650272	-0.0532891	-0.305428	-0.898591	-0.220017	-2.02084	0.370743	1.08072	-0.359543	1.15821	0.715618	-0.116675	1.25737	1.58323	0.678794	0.51869	-0.191801	-1.59647	-0.197697	-1.58416	-2.16577	1.03436	0.659115	-0.0970589
Acyp1	-1.86632	0.513238	0.66538	-0.233832	-1.66229	-0.403915	0.645628	-0.719397	-0.0325097	1.01775	0.169216	-0.312377	1.06176	-0.023597	-0.786859	1.65022	-0.167666	0.631407	-0.24245	-0.978536	0.712282	-0.545401	-1.57129	2.34757	-0.649993	0.781982
Tubb2b	-0.01876	-0.702396	0.287975	-1.19676	-0.753862	-0.650172	-0.468399	-1.68821	0.775658	0.821068	-0.835182	-0.00572189	0.696079	-0.439731	-0.351104	1.13323	-0.434199	1.24097	0.727432	-1.32489	0.191325	0.133862	-1.15949	2.98106	0.393317	0.646924
Tns3	-0.18725	NA	NA	NA	NA	-1.1794	NA	NA	NA	NA	NA	NA	NA	NA	-0.127165	1.59604	-0.102224	NA	NA	NA	NA	NA	NA	NA	NA	NA
Psat1	-0.443704	0.635117	0.18823	-0.814333	-0.52751	-0.617635	-0.382355	-1.77151	-0.660286	0.539807	-1.11933	0.999936	0.994701	-0.98151	0.652172	1.96475	0.792149	0.20193	0.615006	-2.29649	0.432814	-0.355533	-0.584224	1.77069	0.641915	0.125208
Mog	-0.141282	0.494805	0.287764	-0.46532	-1.21412	-0.659441	-0.296413	-3.24362	-0.656725	0.845493	-0.184902	0.727263	0.0983998	-0.430305	0.97143	1.98803	-0.275988	0.497747	0.441721	-0.691407	0.209399	0.222603	-0.778518	1.77076	-0.049673	0.532298
Prrc1	NA	NA	NA	NA	NA	NA	NA	NA	NA	NA	-0.97143	1.02631	NA	NA	NA	NA	NA	NA	NA	NA	NA	NA	NA	-0.0548798	NA	NA
Fth1	0.390633	0.0208584	-0.379437	-0.362827	-0.942634	-1.30958	-0.909996	-2.31279	-0.804814	0.981622	-0.883465	0.105568	0.614704	-0.492739	0.570769	1.1793	0.596977	0.309375	0.297437	-0.492203	0.592803	0.179358	-1.16341	2.69879	0.979762	0.53594
Arfip1	NA	NA	NA	NA	NA	NA	NA	NA	NA	NA	NA	NA	0.743984	NA	NA	NA	NA	-1.36537	-0.130438	0.751824	NA	NA	NA	NA	NA	NA
Ddah1	-0.152976	1.04625	0.067511	-0.610031	-0.67836	-1.42054	0.11171	-1.04142	-0.532907	1.10195	-0.776014	1.48205	1.93935	-0.579724	1.13262	1.07925	0.295117	0.508329	-0.0889458	-2.19455	-0.926969	0.0817333	-1.09768	1.28696	0.292918	-0.325637
Aldh1l1	-0.505822	1.47852	-0.304483	-1.06649	-0.561583	-0.363943	-1.17141	-0.658858	-1.42291	0.531404	-0.776279	1.65044	1.47779	-0.503046	0.819038	1.22656	1.0236	0.21697	0.368797	-1.87045	0.471993	-0.259356	-0.892564	1.40522	0.546372	-0.859514
Rnh1	-0.993426	-2.08309	0.104611	0.0572757	-0.179019	-0.685966	-0.875597	-2.55381	-0.0919922	1.0954	-0.822734	0.212744	1.37304	0.0117518	0.31844	1.80411	1.28461	0.746461	0.149159	-0.930744	0.834796	0.400202	0.167791	-0.395406	0.47052	0.580871
Qdpr	-0.0619624	0.596705	-0.143425	-0.0347258	-0.587185	-0.959233	-0.0805798	-2.45496	-1.28809	1.03133	-1.10492	0.842121	1.16288	-0.417415	0.991719	1.9699	0.24769	0.544236	0.435179	-0.52291	0.313409	-0.605621	-1.44659	1.67618	0.152726	-0.256458
Csrp1	-1.33627	0.276934	-1.19373	-0.867663	-0.344486	-0.376764	-0.503292	-1.79062	0.0283569	0.791954	-0.859111	0.667351	0.90292	-0.981902	0.959682	1.68399	-0.20912	0.0384701	0.515644	-1.18322	0.791553	0.142707	-1.20334	1.50359	1.81317	0.733192
Idh2	-1.01489	0.60703	-0.236648	-0.11809	0.152502	-1.36508	-1.76932	-0.585151	-0.970567	1.68448	-0.98945	1.1944	0.849106	-0.063478	1.24461	1.50872	0.758678	0.31717	-0.54118	-1.67775	0.47278	-0.530623	-0.805465	1.43206	0.640516	-0.194355
Ctsd	-0.0866721	0.730229	-0.23108	-0.650474	-0.151408	-0.787951	-0.273058	-2.07168	-0.887164	1.26982	-0.847001	1.17464	1.3707	-1.05631	1.17957	1.50061	0.306371	1.0318	0.445308	-1.64938	-0.125851	-0.430321	-1.30466	0.787656	1.06779	-0.3115
Crip2	-1.2143	0.61463	-0.859226	-2.04991	-2.38663	-0.244566	-0.16961	-0.412631	-0.786265	1.14664	-0.0695612	0.321403	0.847763	0.0647541	-0.760749	1.18307	0.0107924	-0.0794625	0.608565	-0.946114	0.977257	0.294643	0.095593	1.7453	1.06163	1.00699
Endog	-0.317035	0.167165	-0.633019	NA	NA	NA	-1.88654	NA	NA	NA	NA	1.03261	0.956982	NA	-0.625517	1.84865	-0.280845	NA	-0.069503	NA	NA	NA	NA	NA	-0.192949	NA
Kcnc3	NA	NA	NA	NA	NA	NA	NA	NA	0.0420322	NA	NA	0.673928	NA	NA	NA	1.02153	NA	NA	-1.57269	NA	NA	NA	-0.164802	NA	NA	NA
Cd82	-1.9296	-0.744376	1.62958	0.550079	-1.12372	-0.908556	-0.452038	-1.367	-0.0863127	0.702456	-0.217765	1.30778	0.840802	-0.609799	-0.0818546	2.28654	0.709435	1.01355	0.370952	-1.40034	0.304098	-0.136669	-0.125235	0.414627	-1.04556	0.0989209
Hepacam	-1.22148	0.633694	-0.0833945	-0.401419	-1.42559	-0.835566	0.681365	-1.29221	-1.13277	-0.0487839	-0.717389	0.0670374	1.37021	-0.447493	1.72332	1.32296	0.81505	0.438582	-0.133103	-1.04272	0.191537	-0.344849	-0.895653	2.51432	0.44453	-0.180183
Tpd52l1	NA	NA	NA	NA	NA	NA	-0.830362	-1.00044	NA	NA	NA	NA	NA	-0.341025	NA	1.73802	NA	0.415055	NA	NA	NA	0.0187511	NA	NA	NA	NA
Bpnt2	NA	NA	NA	NA	NA	NA	NA	NA	0.259306	NA	NA	-1.35901	NA	NA	NA	NA	NA	-0.507047	NA	1.32199	0.284756	NA	NA	NA	NA	NA
Rida	0.120896	0.178288	-0.0941111	-0.784778	-1.45338	-0.616485	-0.196023	-2.5372	-0.740794	0.343066	-0.540927	1.48235	1.70316	-0.611938	1.2567	0.729505	0.869351	0.343672	0.68194	-0.950468	-0.380378	-0.0943039	-1.12599	1.21839	1.28891	-0.0894522
Fxyd1	-1.06357	-0.479024	0.279055	0.0356354	-0.113755	-1.41666	-0.171711	NA	-0.585224	1.01757	-0.106155	0.776665	0.917401	-1.21593	1.41654	1.31108	0.833854	1.18587	0.265663	-1.1994	-0.114326	-0.35982	-2.33128	1.0199	1.10706	-1.00942
Arhgdib	0.0818394	0.999869	0.408074	-0.0613772	-0.36311	-1.34205	-1.1137	NA	-1.51047	-1.28248	0.175753	1.55711	1.53326	NA	1.37546	1.64883	1.23295	-0.424206	0.3259	-0.720099	-0.826334	-0.927343	0.120186	NA	-0.320683	-0.567381
Ddhd1	NA	NA	NA	NA	NA	NA	0.62456	NA	NA	0.689832	NA	-1.76884	NA	0.298741	NA	0.681865	0.547062	NA	NA	NA	-1.07322	NA	NA	NA	NA	NA
Mrpl24	NA	NA	NA	NA	NA	NA	NA	-1.58257	NA	NA	NA	NA	NA	-0.192483	NA	NA	0.19304	1.08237	NA	NA	0.499643	NA	NA	NA	NA	NA
Vat1	-0.449049	-0.221192	-1.87837	-1.32688	0.296995	-0.572522	-1.54443	-1.43541	-0.934883	-0.114131	-0.457096	1.26126	1.21567	-0.74307	0.570101	1.74035	0.87696	0.784968	0.00858972	-0.443776	0.129432	-0.768936	0.77224	1.31457	1.25349	0.665119
Aqp4	-1.23914	-1.1001	-1.22627	-1.03486	-0.891819	-0.329247	-1.16408	-0.589786	-0.077714	0.529093	-0.21101	1.79264	0.45988	-0.529193	0.586102	0.659812	1.12632	0.619624	1.19795	-1.33721	0.385127	-0.875661	-0.337379	1.93563	1.61425	0.0370456
Smc1a	-1.15124	NA	NA	NA	NA	0.652939	0.498305	NA	NA	NA	NA	NA	NA	NA	NA	NA	NA	NA	NA	NA	NA	NA	NA	NA	NA	NA
Tjp1	NA	NA	NA	NA	NA	NA	NA	NA	NA	NA	NA	NA	NA	NA	NA	-0.203226	-1.61755	NA	0.312622	NA	NA	NA	NA	0.985616	0.522541	NA
Acbd5	NA	NA	NA	NA	NA	NA	NA	NA	0.56676	NA	NA	NA	NA	NA	1.66077	NA	NA	NA	-0.969589	NA	NA	-0.903142	-0.403125	NA	NA	0.0483211
Prdx6	-0.809565	0.0883819	-0.283401	-0.294403	-0.754752	-1.16341	-1.10915	-0.868622	-0.793544	0.625138	-1.61452	0.887477	1.95732	-0.294279	1.96194	0.864609	0.576056	0.892765	0.979135	-0.995989	-0.0523885	-0.37297	-1.44299	1.21255	0.745151	0.0594485
Apoe	-0.383129	0.185106	0.0935331	-0.872604	-0.607236	-1.38765	-0.766476	-1.9338	-0.975235	0.63623	-0.893789	1.48381	1.22254	-0.535424	1.30084	0.975111	1.10402	1.33914	0.932175	-0.557017	-0.383277	-0.470858	-1.33163	0.608678	1.38387	-0.166931
Clcc1	NA	NA	NA	NA	NA	NA	NA	NA	NA	NA	NA	NA	NA	NA	-0.553027	NA	NA	NA	NA	NA	NA	NA	NA	1.15436	NA	-0.601337
Tor1aip1	NA	NA	NA	NA	NA	NA	NA	NA	NA	NA	NA	NA	NA	-0.267625	NA	1.72885	NA	-0.896324	0.132996	NA	NA	-1.01032	NA	NA	0.312422	NA
Hexb	0.19035	-0.285926	-0.589452	-0.687968	-0.521376	-0.404929	-0.991695	-1.94463	-2.11807	-0.176291	-1.05688	1.306	1.96664	-0.139211	1.50573	1.07175	0.858382	0.680797	0.580031	-0.921858	-0.111411	0.430414	-0.334345	0.39141	1.1612	0.141351
Anxa5	-1.52478	-0.00105897	-0.61523	-0.906321	-0.422979	-0.626428	-0.655249	-0.81699	-0.192616	-0.502483	-1.00367	0.837759	1.94091	-0.870827	2.3119	0.378612	0.789926	1.0586	1.07832	-0.190374	-0.475582	-0.949687	-0.962015	0.694309	1.51775	0.108209
Golga7	NA	NA	NA	NA	NA	NA	-0.713158	-1.25771	NA	NA	-0.154171	0.219561	NA	NA	NA	NA	NA	0.123754	0.330932	-0.627452	NA	NA	NA	NA	NA	2.07824
Stx4	NA	NA	NA	NA	NA	NA	0.616446	NA	0.401826	NA	NA	0.239096	0.896292	NA	0.254252	0.713474	NA	NA	0.334631	-2.55499	1.02969	-0.499597	-1.3795	NA	-0.317493	0.265869
Gsn	-0.625563	0.421565	-0.159996	-2.07612	-0.622829	-0.852527	-1.22084	0.0158533	-1.45216	-0.340881	0.172418	0.84482	0.806565	-0.259031	0.315404	1.4694	1.14054	1.15458	0.79126	-1.74411	0.923885	0.534133	-1.39888	0.114263	1.15939	0.888867
Msmo1	NA	-1.6145	-0.148984	-1.11798	NA	-1.69079	-0.460292	-0.607694	1.03182	NA	0.909388	0.540771	NA	0.769484	NA	1.59797	NA	NA	NA	0.159415	-0.664442	0.497585	NA	0.798254	NA	NA
Sash1	NA	NA	NA	NA	NA	NA	NA	NA	NA	NA	-0.384052	1.13509	NA	NA	NA	NA	NA	NA	NA	NA	NA	NA	-0.751042	NA	NA	NA
Tacc2	NA	NA	NA	NA	NA	NA	NA	NA	NA	NA	NA	NA	NA	-1.70072	-0.547196	NA	-0.00728858	NA	NA	0.993639	NA	0.51899	NA	NA	NA	0.742573
Vwa5a	-0.317524	-0.250278	0.313761	0.0126583	-0.161823	-1.92901	0.160223	-1.64573	-0.973471	0.113375	-0.882998	1.69851	1.55928	-0.343957	0.353286	0.912143	1.53142	0.997716	1.16806	-1.58434	-0.308423	0.0656425	-0.938989	-0.280974	1.25516	-0.523723
Nrxn2	NA	NA	NA	NA	NA	NA	NA	0.825717	NA	-0.0720681	-0.599179	-1.00627	2.30635	NA	0.215119	NA	NA	NA	0.0261574	0.346118	NA	-1.06001	0.160821	-1.14276	NA	NA
Prodh	-0.180275	-0.460882	-1.23554	0.241065	-1.68251	-1.08563	-0.316552	-0.844176	-0.128623	-1.17304	-0.95373	0.595672	1.05742	1.16916	1.55999	0.881532	1.34627	0.752203	-1.15235	0.681097	-0.0378486	0.235568	-1.45336	1.1058	1.50154	-0.422802
Aldh3b1	-1.64332	-0.0548104	-1.05088	-1.4832	-1.0394	-0.0221261	-1.3757	NA	-1.09487	0.789609	-0.0916997	0.449049	0.634552	1.21883	1.68344	1.01022	0.930731	-0.992531	0.335146	0.0399633	-0.549808	-0.0779266	0.198854	-0.73859	1.2289	1.69557
Clic1	-1.20797	NA	NA	-0.639073	-0.416024	NA	NA	-0.92886	NA	-0.783865	NA	1.2099	1.33863	NA	-0.350568	1.03734	1.52251	1.71131	-0.151154	NA	-0.926196	-1.16287	NA	0.0785607	0.327395	-0.659073
Ctsz	-0.631123	-0.924362	NA	-1.08549	-0.656242	NA	-0.817009	-0.984885	NA	NA	NA	0.509288	1.6995	NA	1.31988	0.306291	1.28853	0.798585	-0.538627	-1.11699	NA	-0.400599	NA	NA	1.23326	NA
Ndufa1	NA	-0.950804	-1.06505	0.964462	-2.01866	-1.71496	0.185413	-0.603992	NA	0.335459	NA	-0.0697058	1.27128	NA	0.998337	2.08652	0.040516	0.107894	NA	NA	-0.088437	0.0537639	-0.647054	-0.224231	0.402563	0.936689
Mlc1	-1.48994	0.137632	-0.130126	-0.503799	-1.16631	0.139541	0.00968713	-1.36281	-1.96141	0.377421	-1.30319	1.03865	1.39918	NA	1.15694	0.525819	0.516812	1.54017	0.978723	0.157753	0.573685	-0.0360368	-0.880926	-1.32237	1.0753	0.529596
Hhatl	NA	NA	NA	NA	NA	NA	NA	NA	-1.50553	NA	NA	-0.649825	1.06433	NA	-0.210102	NA	1.02985	NA	NA	NA	NA	NA	NA	NA	0.271277	NA
Gfap	-0.667097	-0.616462	-0.763489	-0.918599	-0.664063	-0.719284	-0.986976	-1.02615	-1.01689	-0.538542	-0.975254	1.45703	1.85948	-0.565391	1.56462	0.821064	1.38215	1.05318	1.29874	-1.14094	-0.229162	0.234006	-0.44488	-0.0990759	1.43995	0.262022
Cryab	-0.485182	-1.09868	-0.00204053	0.214641	-0.539802	-1.33071	-1.30563	-0.833718	-1.59038	-0.205625	-1.31761	1.10448	1.51007	-0.576623	1.53137	0.574199	1.00022	0.566191	1.1562	-0.223865	-0.00611987	0.821913	-1.37135	-0.0133185	1.34948	1.0719
Vim	-1.44437	-0.376465	-1.07571	-0.89248	-0.886863	-0.362856	-0.341419	-1.13046	-0.198891	-0.284456	-0.0591345	1.41302	1.69309	-1.37839	1.52181	0.791791	1.15508	1.22364	1.48031	-0.801169	-0.448786	0.0222955	-0.271067	-1.03644	1.18814	0.499772
Lcp1	-0.829083	NA	-1.01364	NA	-1.39405	NA	-0.83081	NA	NA	-0.120785	NA	0.883914	1.42141	NA	0.842439	1.00223	1.8216	0.0706152	0.101846	0.144125	NA	-0.00107239	-1.62431	-0.703885	1.01098	-0.781531
Apod	NA	-1.03463	NA	NA	NA	NA	NA	-1.18511	-0.8817	-1.00567	NA	0.234648	1.64322	NA	1.01885	-0.385579	1.18721	0.716314	1.40921	-0.932008	-0.672364	-0.60472	NA	NA	0.980421	-0.488095
Slc14a1	NA	-0.421749	NA	NA	-1.05898	-0.74579	NA	-0.858235	-0.73312	-0.838571	-0.30009	1.46915	1.64244	0.475717	1.44035	-1.3355	0.74351	0.918287	0.818057	-0.830641	0.724226	0.0796371	-0.694608	-0.581882	1.46264	-1.37485
C1qa	-0.272206	-0.229527	-0.577732	-1.44407	-0.547721	-0.98861	-1.07364	-0.637309	NA	-0.867409	-0.965033	1.22386	1.87067	-1.32802	1.3491	1.27752	1.19821	1.21812	1.24451	-0.558114	NA	-0.309353	-0.530282	-0.0525122	0.323443	0.676115
C1qc	-0.00190049	-0.547865	-1.25323	-0.792392	-0.940802	-1.24559	-0.407373	-0.635898	-1.05986	-0.393226	-0.893267	1.09056	1.77963	-0.282829	1.68145	0.632343	1.01176	1.32023	1.54535	-0.76163	0.315773	-0.0751474	0.169521	-1.48856	1.29109	-0.05815
C1qb	-1.23716	-0.576769	-0.906003	-0.872145	NA	-1.041	-0.828256	-0.942602	-1.04845	-0.664853	NA	1.58986	1.75661	-0.768901	1.26919	0.865886	1.13217	1.23834	0.586115	-0.964839	-0.0390837	0.314307	-0.80035	0.143783	1.30322	0.490944
Cnnm3	NA	NA	NA	NA	NA	NA	NA	NA	NA	NA	-0.136406	NA	NA	NA	0.0444612	1.26564	-1.1737	NA	NA	NA	NA	NA	NA	NA	NA	NA
Plpp1	NA	NA	NA	NA	NA	NA	NA	NA	NA	1.15101	NA	NA	NA	NA	NA	-0.655441	NA	NA	NA	NA	NA	NA	NA	NA	NA	-0.495565
Tm9sf4	NA	NA	NA	NA	NA	NA	NA	0.649042	NA	1.22268	-0.0241936	NA	-0.489876	NA	NA	NA	NA	-1.35766	NA	NA	NA	NA	NA	NA	NA	NA
Mertk	NA	NA	NA	NA	NA	NA	1.28815	NA	NA	NA	NA	-1.47226	NA	NA	NA	0.460596	NA	NA	-0.624687	NA	NA	NA	-0.453366	1.12325	-0.321689	NA
Tspan14	NA	NA	NA	NA	NA	NA	NA	NA	NA	NA	NA	NA	NA	NA	NA	NA	-1.02397	NA	NA	NA	0.974173	NA	NA	NA	0.049793	NA
Cad	NA	NA	NA	NA	NA	NA	NA	-1.32829	NA	NA	-0.159321	NA	NA	NA	0.971576	NA	0.516038	NA	NA	NA	NA	NA	NA	NA	NA	NA
Ntaq1	NA	NA	NA	NA	NA	NA	NA	NA	NA	NA	NA	1.05644	NA	NA	-0.931888	NA	-0.124555	NA	NA	NA	NA	NA	NA	NA	NA	NA
Hbb-y	NA	NA	NA	NA	NA	NA	1.91651	-0.911812	NA	NA	NA	0.144365	0.0720481	-0.733615	-0.969764	NA	NA	0.282463	NA	NA	NA	-0.872513	1.07232	NA	NA	NA
Mrpl17	NA	NA	NA	NA	NA	NA	NA	NA	NA	NA	-1.15336	0.528485	NA	NA	NA	0.624874	NA	NA	NA	NA	NA	NA	NA	NA	NA	NA
Lpcat2	NA	NA	NA	NA	NA	NA	NA	NA	NA	NA	NA	NA	NA	NA	-0.0459067	NA	0.435128	-0.261532	0.391583	NA	NA	-1.75161	NA	NA	1.23234	NA
Efnb3	NA	NA	NA	NA	NA	NA	NA	NA	NA	NA	NA	-0.489779	NA	NA	NA	NA	NA	NA	NA	NA	NA	NA	NA	1.15048	NA	-0.660698
Ei24	NA	NA	NA	NA	NA	NA	NA	NA	NA	NA	NA	-0.96694	NA	NA	NA	1.6321	NA	NA	-0.461221	NA	0.187635	NA	-0.391578	NA	NA	NA
Sostdc1	NA	NA	NA	NA	NA	NA	NA	NA	NA	NA	NA	NA	NA	NA	1.15269	-0.635389	NA	-0.517297	NA	NA	NA	NA	NA	NA	NA	NA
Mpv17	NA	NA	NA	NA	NA	NA	2.43589	-0.0622853	0.342828	NA	-0.0772933	-0.446081	NA	NA	NA	NA	-0.162889	-1.98645	-0.225299	NA	-0.696113	-0.0324924	NA	0.89637	0.469296	-0.455473
Aktip	NA	NA	NA	NA	NA	NA	NA	NA	NA	NA	NA	NA	NA	NA	NA	0.721226	NA	NA	-1.14156	NA	0.420332	NA	NA	NA	NA	NA
Psmg2	NA	NA	NA	NA	NA	NA	NA	NA	NA	1.68145	NA	-0.807825	NA	NA	NA	-0.156032	NA	-0.703992	-0.0136041	NA	NA	NA	NA	NA	NA	NA
Commd6	NA	NA	NA	NA	NA	NA	NA	NA	NA	1.35367	-0.791293	0.279227	-0.323087	0.835517	-1.6109	NA	0.256869	NA	NA	NA	NA	NA	NA	NA	NA	NA
Htra1	NA	NA	NA	NA	NA	NA	NA	NA	NA	NA	NA	0.0153136	1.58239	NA	-0.038543	NA	-0.128525	-0.718447	0.564659	NA	NA	-0.198947	-1.9571	NA	NA	0.879193
Plin4	NA	NA	NA	NA	NA	NA	NA	NA	NA	NA	NA	NA	NA	NA	0.272037	NA	NA	NA	NA	NA	NA	-1.10787	NA	NA	0.835834	NA
Ccdc90b	NA	NA	NA	NA	NA	NA	NA	NA	NA	NA	NA	NA	0.895733	NA	NA	NA	NA	NA	-1.30762	NA	0.0939895	NA	1.26492	NA	-0.937479	-0.00954456
Ggn	NA	NA	NA	NA	NA	NA	NA	NA	NA	NA	-1.30386	0.677767	NA	NA	NA	NA	NA	0.522092	-0.340294	NA	0.698768	NA	1.08345	NA	-1.33793	NA
Plp2	NA	NA	NA	NA	NA	NA	NA	NA	NA	-0.272104	-1.0921	NA	1.21668	-0.630526	-1.18627	1.63367	0.806344	NA	NA	NA	NA	NA	NA	NA	-0.148509	-0.327185
Mast3	NA	NA	NA	NA	NA	NA	NA	NA	NA	NA	NA	NA	NA	0.204769	-0.787242	NA	NA	-0.98039	NA	NA	NA	1.54166	NA	NA	NA	0.0212065
Xrn2	NA	NA	NA	NA	NA	NA	-0.786785	NA	NA	1.38078	NA	-0.186608	-0.00103665	NA	-1.28877	NA	NA	NA	NA	NA	NA	NA	0.882416	NA	NA	NA
Arl2	NA	NA	NA	NA	NA	NA	NA	NA	NA	NA	NA	-0.0815698	-1.14158	1.69417	NA	NA	NA	0.323421	NA	0.36027	NA	0.296297	NA	NA	0.124502	-1.57551
Rbmxl1	NA	NA	NA	NA	NA	NA	NA	0.675346	-0.564405	NA	NA	NA	NA	NA	-0.261111	NA	-0.415913	NA	NA	1.99195	NA	NA	-1.40985	NA	-0.127386	0.111365
Glrx2	NA	NA	NA	NA	NA	NA	NA	NA	NA	NA	NA	NA	0.18395	NA	NA	-0.831056	NA	NA	1.33995	NA	NA	NA	NA	NA	-0.692847	NA
Psmb8	NA	NA	NA	NA	NA	NA	NA	NA	NA	NA	NA	0.44776	NA	NA	-1.14313	NA	0.304186	NA	1.02037	NA	NA	-1.3541	NA	NA	0.724909	NA
Mvp	NA	NA	NA	NA	NA	NA	NA	NA	NA	NA	NA	NA	NA	NA	-0.821427	NA	-0.292098	NA	NA	NA	NA	NA	NA	NA	1.11352	NA
Aif1	NA	NA	NA	NA	NA	NA	NA	NA	NA	NA	NA	0.333962	0.542133	NA	NA	-1.77936	0.552916	NA	NA	NA	NA	NA	NA	NA	NA	0.350345
Agps	NA	NA	NA	NA	NA	NA	NA	NA	NA	NA	NA	NA	1.1474	NA	NA	NA	-0.461446	NA	NA	NA	-0.685956	NA	NA	NA	NA	NA
Inf2	NA	NA	NA	NA	NA	NA	NA	NA	NA	NA	NA	NA	NA	NA	NA	1.75601	-1.07386	NA	-0.28113	NA	-0.144189	NA	NA	NA	-0.689864	0.43303
Rnf7	NA	NA	NA	NA	NA	NA	NA	NA	NA	NA	1.01531	NA	-1.28784	NA	-0.6979	1.34981	NA	NA	NA	0.300876	NA	0.242837	NA	NA	-0.923088	NA
Nup35	NA	NA	NA	NA	NA	NA	NA	NA	0.770705	-0.938171	NA	NA	0.313229	1.43645	1.31275	NA	NA	NA	NA	-1.1325	NA	-0.175915	-0.607569	NA	NA	-0.978973
Necap2	NA	NA	NA	NA	NA	NA	NA	NA	NA	NA	NA	-0.568347	0.893937	NA	NA	NA	0.90761	0.529083	NA	-1.16923	NA	NA	-0.148986	NA	1.05982	-1.50388
Shd	NA	NA	NA	NA	NA	NA	NA	NA	0.664087	NA	NA	0.582919	NA	0.42991	NA	NA	-1.98709	NA	NA	NA	0.610606	NA	0.427656	NA	-0.728086	NA
Mvb12b	NA	NA	NA	NA	NA	NA	0.520913	NA	0.250126	NA	NA	-0.119289	NA	-0.943331	-0.433333	-1.61113	0.368654	NA	NA	1.96023	0.00716705	NA	NA	NA	NA	NA
Pdlim4	NA	NA	NA	NA	NA	NA	NA	NA	NA	NA	NA	1.58354	-1.39168	NA	1.14437	NA	-0.0959318	-0.747651	-0.690512	NA	NA	NA	NA	NA	0.400169	-0.202306
Arap2	NA	NA	NA	NA	NA	NA	NA	NA	1.14569	NA	NA	NA	NA	0.918891	NA	NA	0.163491	NA	0.553948	NA	0.0520881	NA	-1.99967	NA	-0.699979	-0.134462
P2rx7	NA	NA	NA	NA	NA	NA	NA	NA	NA	NA	NA	1.14709	-0.688188	NA	-0.458899	NA	NA	NA	NA	NA	NA	NA	NA	NA	NA	NA
Itgb2	NA	NA	NA	NA	NA	NA	NA	NA	NA	NA	NA	0.95123	NA	NA	0.0912817	NA	NA	NA	-1.04251	NA	NA	NA	NA	NA	NA	NA
Smim1	NA	NA	NA	NA	NA	NA	-0.0934692	NA	NA	NA	NA	-0.635568	-1.0465	NA	0.926429	NA	-1.0599	-1.07626	NA	NA	1.70039	NA	NA	-0.345648	0.892847	0.737679
Spcs1	NA	NA	NA	NA	NA	NA	1.51145	NA	NA	NA	1.02273	NA	-0.543368	NA	-0.476214	NA	NA	0.115639	-1.44967	NA	NA	NA	NA	NA	-0.180573	NA
G6pc3	NA	NA	NA	NA	NA	NA	NA	NA	NA	NA	NA	0.176767	NA	NA	1.27793	-0.601761	-1.62687	NA	NA	NA	0.503936	NA	NA	0.269998	NA	NA
Dad1	NA	NA	NA	NA	NA	NA	NA	NA	NA	0.773458	0.627552	-0.970694	0.153367	NA	0.78591	-1.61954	1.14802	-0.916514	-1.0882	NA	0.24364	NA	NA	NA	-0.575407	1.43841
Naa10	NA	NA	NA	NA	NA	NA	1.61587	-0.629301	NA	NA	NA	0.893063	-1.4376	-0.263414	-0.716796	NA	NA	-0.730076	-1.26591	NA	0.259005	0.259517	-0.413562	NA	1.49209	0.937118
C4b	NA	NA	NA	NA	NA	NA	NA	NA	NA	NA	NA	0.739847	0.575381	NA	0.589248	NA	0.672893	NA	-1.29737	NA	NA	NA	NA	NA	-1.28	NA
Ubl3	NA	NA	NA	NA	NA	NA	-0.840679	NA	NA	NA	NA	-0.354494	1.20703	NA	-0.785754	NA	NA	NA	-0.300091	-0.297056	NA	NA	-1.12447	NA	0.729718	1.7658
S100a6	NA	NA	NA	NA	NA	NA	NA	NA	NA	NA	-0.364987	-0.572768	0.491769	NA	-1.36143	NA	-0.0636816	0.361779	1.47684	NA	NA	-1.01305	NA	NA	1.65293	-0.607407
Cd63	NA	NA	NA	NA	NA	NA	NA	NA	NA	NA	NA	-0.325916	1.57597	NA	1.57334	-0.563134	-0.293276	NA	-0.321684	NA	NA	NA	NA	NA	-0.629535	-1.01576
Tmem205	NA	NA	NA	NA	NA	NA	NA	NA	-0.118156	NA	NA	0.282202	-3.0674	-0.413537	0.800193	0.636542	-0.346148	NA	NA	0.0839253	0.774859	0.542654	0.42104	NA	0.188222	0.215608
Apoa1	NA	NA	NA	NA	NA	NA	NA	NA	NA	NA	1.19891	-0.472524	-1.33769	1.72895	NA	NA	NA	-0.220839	NA	NA	NA	0.0701107	-0.623982	NA	NA	-0.342932
Lpin1	NA	NA	NA	NA	NA	NA	NA	NA	1.10821	NA	1.06452	NA	-0.461453	NA	0.470185	0.240263	NA	-1.5384	NA	NA	-0.88332	NA	NA	NA	NA	NA
Mfn1	NA	NA	NA	NA	NA	NA	NA	NA	NA	NA	-0.0731827	NA	NA	NA	NA	1.35084	-1.05935	NA	-0.218301	NA	NA	NA	NA	NA	NA	NA
Capg	NA	NA	NA	NA	NA	NA	NA	NA	NA	NA	NA	0.549261	0.473676	NA	0.944719	0.235443	0.712612	-0.356779	0.436745	NA	NA	-2.05379	NA	NA	0.538644	-1.48053
MAPT	NA	NA	NA	NA	NA	NA	NA	NA	NA	NA	NA	0.0839228	-1.67694	-0.0959596	-1.1014	0.570011	-1.31563	-0.922725	0.030347	0.516205	0.884599	1.28054	0.511026	1.89556	0.0508902	-0.710443
Napepld	NA	NA	-0.0353734	NA	NA	0.186558	NA	1.57362	-0.872406	NA	NA	NA	NA	NA	NA	NA	NA	NA	NA	NA	NA	NA	-0.852397	NA	NA	NA
Rragb	NA	NA	NA	NA	-0.76768	NA	0.450527	NA	-1.34454	0.929118	NA	NA	NA	NA	NA	NA	NA	NA	NA	NA	0.73257	NA	NA	NA	NA	NA
Cpd	NA	NA	NA	NA	-0.370953	NA	NA	NA	-0.761516	NA	NA	NA	NA	NA	NA	NA	NA	NA	NA	NA	1.13247	NA	NA	NA	NA	NA
Als2	NA	-0.0685837	NA	NA	NA	1.03253	NA	NA	NA	NA	-0.963943	NA	NA	NA	NA	NA	NA	NA	NA	NA	NA	NA	NA	NA	NA	NA
Pla2g6	NA	NA	0.977692	NA	NA	0.0261345	NA	NA	-0.359617	NA	NA	NA	NA	NA	NA	NA	NA	NA	NA	-1.73726	0.932959	NA	NA	NA	NA	0.160091
Slc6a7	0.614034	-0.314415	-0.657234	0.750855	0.414985	-0.0645984	1.22857	-0.32678	0.305741	1.84302	0.751232	-1.69222	-0.541267	0.683458	-0.745422	-1.14946	-1.73455	-2.06673	-1.31515	0.907152	0.437574	0.397491	0.142273	1.25814	0.352662	0.520636
Pisd	NA	-0.40092	0.890414	NA	1.08618	-1.34698	NA	NA	NA	NA	NA	NA	NA	NA	NA	-0.228694	NA	NA	NA	NA	NA	NA	NA	NA	NA	NA
Lpp	NA	NA	NA	NA	NA	NA	0.755062	NA	NA	-0.546378	NA	NA	NA	NA	-1.50369	NA	NA	NA	NA	NA	NA	NA	NA	NA	0.773524	0.521478
Abcb1a	NA	NA	NA	NA	NA	NA	NA	NA	NA	1.15234	NA	NA	NA	NA	NA	NA	NA	NA	NA	NA	-0.512216	NA	-0.640121	NA	NA	NA
Bckdk	NA	NA	NA	NA	-1.13314	NA	NA	NA	NA	0.425455	NA	NA	NA	NA	NA	NA	NA	NA	NA	NA	-0.447581	NA	NA	1.15527	NA	NA
Luzp1	NA	NA	NA	NA	NA	1.08818	NA	NA	NA	NA	NA	NA	NA	NA	NA	NA	NA	NA	-0.209592	NA	NA	NA	NA	-0.878593	NA	NA
Bag4	NA	0.590791	1.20735	NA	NA	NA	NA	NA	0.272582	0.48443	-0.0166275	NA	NA	NA	NA	NA	NA	NA	NA	NA	NA	NA	-1.84457	NA	-0.693954	NA
Slc4a7	NA	NA	NA	0.725522	NA	NA	NA	NA	NA	NA	NA	-0.698936	NA	0.982888	-1.00947	NA	NA	NA	NA	NA	NA	NA	NA	NA	NA	NA
Camk1	NA	1.95858	NA	-0.336397	NA	-1.24514	NA	NA	NA	NA	NA	0.0351809	0.061821	NA	NA	NA	NA	NA	NA	-0.224605	NA	NA	-0.965499	NA	0.716065	NA
Fam114a2	NA	NA	NA	1.3245	NA	NA	NA	NA	NA	NA	NA	NA	NA	NA	NA	-0.472657	NA	NA	NA	-1.26766	NA	NA	0.613429	NA	NA	-0.197607
Lzic	NA	NA	-0.098785	-0.165083	NA	NA	NA	NA	NA	NA	NA	NA	NA	1.87431	NA	NA	-1.41002	NA	NA	-0.595219	NA	NA	NA	NA	0.0757475	0.319049
Stx8	0.721325	0.188996	NA	NA	-0.791891	NA	NA	NA	NA	NA	NA	NA	NA	NA	0.463915	0.758045	NA	NA	NA	-2.08916	0.811476	NA	-0.0627013	NA	NA	NA
Amt	NA	NA	NA	NA	NA	-0.221924	NA	NA	NA	NA	NA	NA	1.09232	-0.870396	NA	NA	NA	NA	NA	NA	NA	NA	NA	NA	NA	NA
Gnai2	0.293592	1.76004	0.628439	-0.141366	0.277175	0.223592	-0.260773	-1.93591	-0.729288	1.26921	-0.667559	0.6203	0.627007	-0.528097	-0.192659	1.47177	-0.0302929	-0.501972	-0.653995	-1.20297	0.016113	-0.747466	-1.4395	2.46674	0.224184	-0.846319
Psmb4	0.859717	1.14	0.926746	-0.232458	-0.262839	0.0332029	-0.901938	-1.21115	0.275929	0.254087	-1.18889	1.55499	-1.51218	-0.621446	0.0862641	2.00923	-0.585996	0.0735889	-0.273798	-1.24985	0.41993	-0.240822	-0.846438	2.37566	-0.300509	-0.581017
Cyrib	0.485105	1.3241	0.787321	-1.00646	-1.06942	-0.241864	-0.154622	-1.3364	-2.0905	1.11565	-0.882004	0.653792	-0.127938	-0.0155391	-0.8685	1.0672	-0.0845779	-0.342889	-0.0816891	-0.424757	0.711884	0.289032	-0.283244	2.93077	-0.146115	-0.208332
Dpm1	-1.19739	0.802991	-0.736067	NA	-1.39153	NA	NA	NA	NA	NA	NA	-1.19065	-0.361455	NA	1.73311	NA	0.89632	0.781496	0.344678	0.817062	NA	0.282944	NA	-0.781512	NA	NA
Gan	1.27436	NA	NA	NA	-0.405358	NA	NA	NA	NA	NA	NA	NA	-0.996829	NA	-0.430266	NA	-0.380093	NA	NA	NA	1.57551	NA	NA	NA	NA	-0.637327
Dctn2	0.654709	1.2293	0.933191	-0.44651	-0.871974	-0.413861	0.636391	-2.98605	-0.871161	0.20739	-0.755338	0.396479	-0.0503754	-0.171313	0.0289428	1.62207	-0.407877	-0.571181	-0.221918	-0.433309	0.516741	0.226856	-0.648006	2.44566	0.191068	-0.23994
Gdi2	0.530417	1.54425	-0.144001	-0.221847	-0.615187	-1.065	0.0529809	-1.25339	-1.87031	1.40459	-1.12646	0.676891	-0.67808	0.268012	0.261543	1.74076	-0.0936843	-0.701904	0.194535	-1.34834	0.212955	-0.240438	-0.436127	2.34999	0.177688	0.380161
Phgdh	-0.0699655	1.06344	0.718079	-0.653194	0.0318925	0.272433	-0.0835318	-0.838956	-1.67534	1.34858	-1.66644	0.72715	0.881746	-0.332955	0.581734	1.61433	0.19149	0.38664	0.0336866	-1.49577	-0.465751	-0.780491	-2.0041	1.67178	0.5565	-0.0129784
Actr1a	0.80124	0.712162	0.844835	-0.153859	0.2783	-0.590438	-0.147236	-2.45503	-2.30111	0.0779055	-0.158376	0.822511	-0.485982	-0.0888973	-0.292719	1.38515	-0.294168	-0.569306	-0.132459	-0.131878	1.20004	0.138633	-0.189011	2.47248	-0.201579	-0.541198
Fam98a	0.122705	NA	NA	NA	NA	NA	NA	NA	NA	NA	NA	NA	-0.426231	NA	-1.02238	NA	NA	NA	NA	NA	NA	NA	NA	NA	1.3259	NA
Tmem47	NA	NA	NA	NA	1.22775	NA	NA	NA	NA	NA	NA	NA	NA	NA	NA	-0.378318	NA	-0.25442	NA	NA	NA	-1.32409	0.729082	NA	NA	NA
Dnajc8	NA	0.650537	-0.583178	NA	-0.484777	NA	NA	NA	NA	NA	NA	0.377125	1.12052	-1.76903	NA	NA	0.688804	NA	NA	NA	NA	NA	NA	NA	NA	NA
Mrps9	NA	0.00618842	1.28762	NA	NA	-1.45031	NA	NA	NA	NA	NA	NA	NA	NA	NA	0.414671	-0.258166	NA	NA	NA	NA	NA	NA	NA	NA	NA
Gstm1	0.405738	0.512673	-0.234071	-0.175515	-0.40298	-0.290754	0.254727	-2.81056	-1.52635	1.34546	-0.503871	0.716145	1.09859	-0.4075	0.712859	1.16391	-0.0605206	0.407335	-0.470086	-1.40807	0.00307639	0.200441	-0.592375	2.28793	0.120098	-0.346348
Uap1l1	-1.00744	NA	-1.19753	NA	0.0565669	-0.236473	NA	NA	NA	NA	NA	0.281709	0.543851	NA	1.15004	1.95931	0.345028	NA	NA	-0.805084	NA	NA	NA	NA	-1.08998	NA
Capn2	-0.385637	0.989846	1.21826	0.159214	-0.39379	-0.0992741	-0.0429779	-3.07105	-1.84156	1.10289	-1.40786	0.398417	0.631588	0.529598	-0.399211	1.57231	0.232719	0.571127	0.255971	-0.878865	0.199449	-0.255052	-0.679117	0.720114	0.537863	0.335024
Hscb	0.670709	NA	1.04106	NA	NA	NA	NA	NA	NA	NA	NA	NA	-0.881026	NA	NA	NA	NA	NA	NA	NA	NA	NA	NA	NA	NA	-0.830743
Vps35l	0.970824	NA	1.04258	-0.372833	0.191374	NA	NA	NA	NA	NA	NA	NA	-2.31416	NA	NA	0.772781	-0.41652	NA	NA	0.668199	NA	NA	NA	NA	-0.465282	-0.0769706
Cdc42ep1	NA	NA	-0.670935	NA	NA	NA	NA	NA	NA	NA	NA	0.485797	-2.58511	NA	0.25804	1.17058	0.0987077	0.363591	-0.193854	NA	NA	0.491554	NA	NA	0.840323	-0.258698
Mtarc2	-1.93742	0.994277	-0.404513	-0.786164	0.19816	0.820481	-0.324267	-1.43637	-0.743997	-1.45548	-1.10887	0.997207	2.07317	-0.279307	1.08688	1.3194	0.561619	1.28408	-0.0469304	-1.23704	-0.191425	-0.314148	-0.384	0.414762	0.300374	0.599511
Tbcel	NA	1.60628	NA	NA	NA	NA	NA	NA	NA	NA	NA	NA	NA	NA	NA	NA	NA	-0.281052	-0.927104	0.802433	-0.841931	NA	NA	NA	NA	-0.358624
Spryd4	NA	0.249852	NA	NA	NA	NA	-2.33226	NA	NA	NA	NA	NA	NA	NA	NA	0.262134	-0.659631	NA	NA	NA	-0.00119321	NA	0.323558	0.351155	0.643588	1.1628
Rgs17	1.87999	0.604455	NA	NA	-1.05106	-0.931928	NA	NA	NA	NA	NA	NA	NA	NA	-0.930042	NA	NA	NA	NA	NA	0.0481831	NA	0.496292	NA	NA	-0.115889
Dusp15	NA	-0.294976	0.580648	NA	NA	NA	NA	NA	NA	NA	NA	NA	NA	NA	-1.26868	NA	0.983004	NA	NA	NA	NA	NA	NA	NA	NA	NA
Psph	-1.52447	1.29995	1.23985	-0.00395231	-1.2207	-0.680063	-0.59688	-1.88827	-1.07311	-0.536746	-1.04213	0.680258	-0.312454	0.402065	0.343867	2.11826	0.911368	0.830105	1.31272	0.895699	0.369634	-0.656672	-0.5923	0.228499	-0.789909	0.285388
Stat3	-2.14934	0.632947	-0.264911	NA	NA	NA	NA	NA	NA	NA	NA	NA	NA	0.298951	NA	1.27244	-0.0293609	NA	-0.17323	0.412504	NA	NA	NA	NA	NA	NA
Lrrc40	NA	0.862253	NA	NA	NA	-0.390183	NA	NA	NA	NA	NA	0.45797	1.14944	0.776216	NA	NA	0.46425	NA	NA	-1.71619	NA	-1.31372	NA	NA	NA	-0.290027
Emc1	0.70173	0.982119	-0.180979	1.16235	0.0183063	0.13227	-1.67183	-2.31405	-1.72015	0.0711146	-1.21447	0.93446	0.444943	-0.940143	-0.408957	0.961014	1.20214	-0.0216701	NA	-1.17133	0.391016	0.837161	-0.00117052	1.1777	0.668456	-0.0400314
Hadh	-0.384798	0.143697	-0.526406	0.342945	-0.033821	0.235246	-0.152116	-2.85865	0.504666	0.507929	-2.68845	0.534551	1.54106	0.217464	1.25703	1.04972	0.314872	-0.319908	1.08622	-0.0227249	-0.176714	-0.266117	-0.650791	0.185318	0.821566	-0.661788
Fbl	-1.36371	NA	-0.623065	NA	NA	NA	NA	NA	NA	NA	NA	NA	NA	NA	0.387445	NA	NA	NA	NA	NA	NA	0.397779	NA	1.20155	NA	NA
Myo6	-0.0128886	0.535344	0.277892	0.401538	-0.0691122	-0.360811	-1.83004	-0.496352	-1.65614	-0.495725	-1.3038	1.85618	0.881379	-0.616338	1.70581	0.844357	0.342584	0.462544	1.2985	-1.16754	-0.841667	-0.150294	-0.986915	-0.718896	1.15732	0.943077
Acaa1a	-0.215323	1.05377	-0.177973	0.399967	0.958819	0.52183	-1.74376	-1.23237	-0.903443	-0.12115	0.35943	1.41295	0.102361	0.950807	0.810404	1.30038	1.0021	NA	0.770724	-1.15004	-1.19122	-1.83068	-0.896017	-0.542622	1.13657	-0.7755
Cab39l	NA	0.192387	NA	0.312412	0.997631	0.582316	NA	NA	NA	NA	NA	-1.65963	NA	NA	NA	0.28763	0.381698	0.514951	NA	NA	0.41759	NA	NA	NA	NA	-2.02699
Ccdc25	0.158755	0.27911	0.18375	NA	0.133523	NA	-2.18996	NA	NA	NA	NA	0.617314	NA	NA	NA	0.817505	NA	NA	NA	NA	NA	NA	NA	NA	NA	NA
Ergic3	NA	1.9522	NA	NA	NA	-0.703072	NA	NA	NA	NA	NA	NA	-0.417541	NA	NA	NA	NA	NA	-0.664102	NA	0.0967933	NA	NA	NA	NA	-0.264283
Atg2b	NA	NA	0.535267	-0.109026	NA	NA	NA	NA	NA	NA	NA	NA	NA	NA	NA	NA	-1.35565	NA	NA	NA	NA	NA	NA	0.929412	NA	NA
Hapln3	NA	NA	NA	0.186741	NA	NA	NA	NA	NA	NA	NA	-1.08021	NA	NA	NA	NA	NA	NA	NA	NA	NA	NA	NA	0.893466	NA	NA
Lysmd1	NA	NA	-1.32844	1.03879	NA	NA	NA	NA	NA	NA	NA	NA	NA	0.383776	NA	NA	NA	NA	NA	NA	NA	NA	-0.0941257	NA	NA	NA
Cnot2	NA	NA	0.458918	NA	NA	NA	NA	NA	NA	NA	NA	NA	NA	NA	-0.184932	NA	NA	NA	NA	0.73146	NA	NA	-1.66778	0.662331	NA	NA
Zzef1	NA	NA	NA	NA	NA	0.862424	NA	NA	NA	NA	NA	NA	NA	NA	-1.09617	NA	NA	NA	NA	NA	NA	NA	NA	NA	0.233745	NA
Smu1	NA	1.40833	NA	NA	NA	NA	NA	NA	NA	NA	NA	NA	NA	NA	-0.704723	NA	NA	NA	NA	-0.720885	NA	NA	0.0172798	NA	NA	NA
Jak1	NA	-0.831309	NA	NA	NA	NA	NA	NA	NA	NA	NA	0.116389	NA	NA	NA	NA	1.36737	NA	NA	NA	NA	NA	NA	NA	-0.652447	NA
Gab1	NA	NA	1.16019	NA	NA	NA	NA	NA	NA	NA	NA	-0.934976	NA	NA	NA	0.501573	NA	NA	NA	NA	NA	NA	NA	NA	-0.726783	NA
Prdx4	NA	NA	NA	NA	0.23156	NA	NA	NA	NA	NA	NA	0.182471	1.05062	NA	NA	NA	-0.565064	NA	NA	NA	NA	-0.511098	NA	NA	-1.6353	1.24681
Dpp8	NA	0.319491	1.49504	NA	-0.0276895	NA	NA	NA	NA	NA	NA	-1.07457	-0.712265	NA	NA	NA	NA	NA	NA	NA	NA	NA	NA	NA	NA	NA
Tspyl4	NA	0.370214	NA	NA	0.50406	NA	NA	NA	NA	NA	NA	NA	NA	NA	NA	0.843898	-0.871606	1.39065	NA	NA	NA	-0.214109	-1.7568	-0.266305	NA	NA
Faim	NA	1.22785	NA	NA	NA	NA	NA	NA	NA	NA	NA	NA	-1.18958	NA	NA	-0.47755	NA	NA	NA	NA	NA	NA	-0.393855	0.833132	NA	NA
Rcan1	NA	NA	NA	1.71847	-0.501469	NA	NA	NA	NA	NA	NA	NA	NA	NA	-0.183529	NA	-0.103106	NA	NA	0.346695	NA	NA	NA	NA	-1.27706	NA
Dtymk	NA	NA	NA	0.490135	-1.12261	-0.600088	NA	NA	NA	NA	NA	NA	0.425208	NA	NA	-0.0271859	-0.231278	NA	NA	-0.506066	NA	1.22926	NA	1.99771	-0.204351	-1.45073
Thyn1	NA	NA	NA	NA	NA	0.0726949	NA	NA	NA	NA	NA	0.450387	NA	NA	1.61953	-0.132576	-1.26121	NA	NA	NA	NA	-0.748828	NA	NA	NA	NA
Eefsec	0.247137	NA	NA	NA	NA	1.32896	NA	NA	NA	NA	NA	NA	NA	NA	-0.877883	NA	NA	NA	0.411928	NA	NA	NA	NA	NA	NA	-1.11014
Rprd1b	NA	-0.434571	-0.454724	NA	NA	NA	NA	NA	NA	NA	NA	-1.19414	NA	NA	NA	0.978307	NA	NA	NA	NA	NA	NA	NA	1.10513	NA	NA
Ptbp1	NA	NA	NA	NA	-0.463419	-0.600063	NA	NA	NA	NA	NA	-0.638094	NA	NA	NA	0.807963	NA	NA	NA	NA	NA	1.66458	NA	NA	-0.770964	NA
Raly	NA	-0.881006	0.808864	NA	NA	NA	NA	NA	NA	NA	NA	NA	-0.995002	NA	-0.968154	NA	NA	NA	1.37235	NA	NA	0.850661	NA	NA	NA	-0.187717
Tspan15	1.04151	-1.53352	NA	0.158796	NA	NA	NA	NA	NA	NA	NA	NA	NA	NA	NA	-0.324735	0.657956	NA	NA	NA	NA	NA	NA	NA	NA	NA
Ncbp1	1.33935	0.248142	NA	-0.207601	-0.239718	NA	NA	NA	NA	NA	NA	NA	NA	NA	NA	1.15125	-1.36174	NA	NA	NA	NA	NA	NA	NA	-0.929679	NA
Mavs	1.0707	NA	NA	NA	NA	NA	NA	NA	NA	NA	NA	NA	NA	NA	NA	-0.909784	-0.160916	NA	NA	NA	NA	NA	NA	NA	NA	NA
Abhd17b	NA	NA	-0.667927	NA	NA	0.763557	NA	NA	NA	NA	NA	-1.4681	-0.362393	NA	NA	NA	0.567975	NA	1.16688	NA	NA	NA	NA	NA	NA	NA
Prkcd	-0.463616	NA	NA	0.264609	NA	NA	NA	NA	NA	NA	NA	NA	NA	NA	-0.753622	1.61439	NA	NA	NA	NA	NA	NA	-1.14386	NA	NA	0.482097
Nudt16	NA	NA	NA	NA	NA	-1.00766	NA	NA	NA	NA	NA	NA	-0.708037	NA	NA	NA	0.933688	NA	NA	NA	NA	NA	NA	NA	NA	0.782007
Cyp7b1	-0.516019	-0.655758	-0.313327	NA	NA	NA	NA	NA	NA	NA	NA	1.4851	NA	NA	NA	NA	NA	NA	NA	NA	NA	NA	NA	NA	NA	NA
Cpne9	NA	-0.808522	NA	-0.844953	0.515473	0.861648	NA	NA	NA	NA	NA	-0.998927	NA	NA	NA	NA	NA	NA	NA	NA	1.27528	NA	NA	NA	NA	NA
Tmem167a	1.06018	NA	0.660041	-0.453212	NA	0.166919	NA	NA	NA	NA	NA	NA	NA	-0.153338	NA	1.36938	NA	NA	NA	-1.02133	NA	-2.03073	NA	0.375122	0.0269686	NA
Ttpal	-0.218361	-0.89186	NA	NA	0.00783953	-0.27956	NA	NA	NA	NA	NA	2.63144	-0.0344911	-0.335292	0.712493	1.26113	NA	NA	NA	-0.262638	-0.893588	0.146947	-0.501813	NA	-1.34225	NA
Ptprn	NA	-0.300492	NA	-0.903424	1.70978	NA	NA	NA	NA	NA	NA	NA	0.606584	-0.0236305	NA	-0.965874	-1.0468	0.912612	0.0577351	1.1883	NA	NA	NA	NA	NA	-1.23479
Rnase4	NA	0.717163	NA	-1.50357	NA	0.253162	NA	NA	NA	NA	NA	1.19653	-0.0246932	NA	-1.50542	0.641511	0.225317	NA	NA	NA	NA	NA	NA	NA	NA	NA
Nek7	NA	-0.668993	NA	-1.64903	NA	NA	NA	NA	NA	NA	NA	NA	0.364375	NA	NA	0.710886	NA	NA	NA	NA	NA	NA	0.161602	NA	1.08116	NA
Commd10	NA	NA	NA	NA	-0.486866	NA	NA	NA	NA	NA	NA	NA	-0.663331	NA	NA	NA	NA	NA	1.1502	NA	NA	NA	NA	NA	NA	NA
Galnt17	NA	NA	NA	0.0516937	NA	NA	NA	NA	NA	NA	NA	NA	NA	NA	NA	0.973151	-1.02484	NA	NA	NA	NA	NA	NA	NA	NA	NA
Mtmr7	NA	0.390817	NA	NA	NA	-0.132875	NA	NA	NA	NA	NA	NA	-0.760449	-1.18267	NA	0.652034	NA	NA	-0.485785	-0.575577	0.957182	NA	-0.645301	NA	2.29465	-0.512025
Ppp6r1	NA	NA	NA	NA	NA	-1.16827	NA	NA	NA	NA	NA	NA	-0.672547	NA	0.785015	NA	NA	NA	NA	1.23826	NA	NA	NA	NA	-0.182457	NA
Ppp1r14c	NA	0.196281	NA	NA	-1.97022	0.368944	NA	NA	NA	NA	NA	-0.474131	NA	NA	NA	0.967926	-0.651834	NA	NA	NA	NA	-0.0401622	0.0700662	1.53313	NA	NA
Sec61g	-0.856493	NA	NA	0.216573	-1.61692	-1.23151	NA	NA	NA	NA	NA	-0.184182	0.62593	NA	0.474544	1.43046	-0.0373658	NA	NA	NA	NA	NA	NA	NA	NA	1.17896
Tspo	NA	NA	NA	1.34612	1.19648	NA	NA	NA	NA	NA	NA	0.00679185	0.0881982	NA	1.0959	0.385144	-0.523955	NA	-1.59961	NA	-1.42925	NA	NA	NA	-0.709012	0.143196
Sec11a	NA	0.807516	-0.186855	1.35396	-1.1848	-0.715707	NA	NA	NA	NA	NA	1.14672	NA	-0.462706	NA	1.9026	-0.449309	NA	-0.847428	-0.184137	0.0285196	NA	-1.20836	NA	NA	NA
Spryd7	NA	1.8053	-1.8082	-1.05204	0.217127	-0.351779	NA	NA	NA	NA	NA	NA	NA	NA	NA	NA	-0.0830523	0.769725	0.327347	NA	NA	0.376052	0.272502	-1.27561	NA	0.802633
Adpgk	NA	1.20201	NA	-1.04193	NA	NA	NA	NA	NA	NA	NA	NA	-1.73958	NA	-0.322489	1.58725	NA	0.411758	0.607491	NA	NA	0.368513	0.333734	NA	-0.553715	-0.853045
Sfr1	-1.22603	0.663281	1.67086	-0.86748	0.745398	NA	NA	NA	NA	NA	NA	NA	-0.9601	NA	NA	0.119087	NA	NA	NA	NA	NA	-0.145018	NA	NA	NA	NA
Tmed8	NA	0.528085	NA	-1.20762	-1.40928	0.438468	NA	NA	NA	NA	NA	NA	NA	NA	NA	0.120805	-0.13961	0.400731	NA	-0.75986	NA	NA	NA	2.07608	NA	-0.0477876
Fbxo6	-1.75391	NA	NA	NA	NA	0.70647	NA	NA	NA	NA	NA	NA	-0.00281999	NA	NA	0.880855	0.647924	NA	NA	NA	NA	NA	NA	-0.478518	NA	NA
Kcnc1	NA	NA	NA	0.168525	NA	NA	NA	NA	NA	NA	NA	NA	NA	NA	-1.43908	NA	NA	NA	NA	NA	NA	0.851507	NA	NA	0.419042	NA
Snw1	0.732495	0.419619	NA	NA	NA	NA	NA	NA	NA	NA	NA	0.324967	NA	NA	NA	NA	-1.47708	NA	NA	NA	NA	NA	NA	NA	NA	NA
Ubac1	NA	0.172288	-0.796267	0.307911	NA	NA	NA	NA	NA	NA	NA	-1.34402	NA	NA	NA	1.34922	NA	NA	-0.729538	1.04041	NA	NA	NA	NA	NA	NA
S100b	0.173487	1.12513	NA	NA	NA	NA	NA	NA	NA	NA	NA	NA	-1.00901	NA	NA	1.5361	-1.456	0.340738	0.106944	-0.385324	0.661708	-1.52011	NA	NA	NA	0.42633
Brox	1.61452	1.47376	-1.61388	0.26811	0.833176	0.0269066	NA	NA	NA	NA	NA	0.519204	-0.534171	NA	-0.283831	NA	NA	NA	NA	-0.985529	0.348541	-1.43863	NA	NA	-0.228178	NA
Desi1	NA	NA	-1.41832	0.0732259	0.474595	NA	NA	NA	NA	NA	NA	NA	NA	NA	NA	0.870498	NA	NA	NA	NA	NA	NA	NA	NA	NA	NA
Hspa13	0.456679	NA	-0.728044	NA	NA	0.108945	NA	NA	NA	NA	NA	NA	NA	NA	NA	NA	NA	1.35328	NA	NA	NA	NA	-1.19086	NA	NA	NA
Rpl39	NA	0.544034	1.26157	0.859243	-0.718098	NA	NA	NA	NA	NA	NA	NA	NA	NA	-0.113211	0.585432	NA	0.717032	NA	-0.252334	NA	NA	-0.8224	NA	-2.06127	NA
Cacng2	NA	0.0885972	NA	0.634614	NA	NA	NA	NA	NA	NA	NA	NA	-1.13185	NA	0.623114	-1.31078	NA	NA	NA	NA	NA	NA	NA	NA	1.09631	NA
Dock7	-1.44051	0.0503251	NA	1.44315	NA	-0.121275	NA	NA	NA	NA	NA	-0.69292	NA	NA	-0.278884	1.07077	-1.37996	-0.0845908	-0.0515078	NA	NA	NA	1.48541	NA	NA	NA
Agrn	1.25406	NA	NA	0.617708	0.714009	-1.72169	NA	NA	NA	NA	NA	-0.219553	NA	NA	NA	NA	-0.719646	NA	NA	NA	NA	NA	NA	NA	0.0751126	NA
Dars2	-0.0632868	NA	NA	0.793088	1.09865	NA	NA	NA	NA	NA	NA	NA	NA	-0.420083	NA	NA	-1.40837	NA	NA	NA	NA	NA	NA	NA	NA	NA
Cbx1	NA	1.6325	0.774624	NA	NA	-1.01258	NA	NA	NA	NA	NA	-0.629918	1.01865	NA	-1.96633	NA	NA	-0.799159	0.456961	-0.762134	0.545267	NA	0.510811	NA	0.560287	-0.328984
Ppm1l	0.569301	NA	NA	NA	NA	-1.15466	NA	NA	NA	NA	NA	NA	NA	NA	NA	0.585363	NA	NA	NA	NA	NA	NA	NA	NA	NA	NA
Fgfr1op2	NA	0.00850986	-0.458502	-1.02038	NA	NA	NA	NA	NA	NA	NA	0.268261	0.318256	2.17671	NA	NA	NA	NA	-0.619106	NA	NA	NA	NA	-0.673747	NA	NA
Ctss	NA	NA	NA	NA	NA	-0.450742	NA	NA	NA	NA	NA	1.33513	-0.0855407	NA	-0.174644	0.350848	-2.06006	-0.4298	NA	NA	1.12987	NA	NA	NA	0.384935	NA
Mgst1	-1.16758	NA	NA	NA	NA	NA	NA	NA	NA	NA	NA	NA	-0.216489	NA	0.407821	-0.557016	-0.217708	1.75097	NA	NA	NA	NA	NA	NA	NA	NA
Rabgef1	0.682122	1.0685	NA	-1.39711	NA	0.485994	NA	NA	NA	NA	NA	NA	-0.26745	1.07971	NA	0.614852	NA	NA	-1.03132	NA	NA	-1.2353	NA	NA	NA	NA
Phkb	NA	0.176672	NA	NA	NA	NA	NA	NA	NA	NA	NA	1.40254	-0.434287	-0.615257	-0.76497	1.20862	NA	0.55759	-2.2775	NA	0.582881	0.645104	NA	NA	-0.337823	-0.143566
Npepl1	NA	NA	NA	NA	1.0227	NA	NA	NA	NA	NA	NA	NA	NA	NA	NA	NA	0.672735	-1.02697	-0.668464	NA	NA	NA	NA	NA	NA	NA
Spart	NA	NA	-0.969011	NA	NA	-1.17426	NA	NA	NA	NA	NA	NA	0.918729	1.58707	NA	NA	NA	NA	-0.548722	NA	NA	NA	NA	0.113713	NA	0.0724822
Nlgn1	NA	0.487126	NA	0.00445563	2.25984	NA	NA	NA	NA	NA	NA	-0.762875	0.0801448	NA	NA	0.243915	NA	NA	NA	NA	-1.03184	NA	-0.888411	-0.392356	NA	NA
Nt5c3a	-1.3022	0.840471	-0.950682	-1.2445	NA	NA	NA	NA	NA	NA	NA	0.448957	1.55819	NA	NA	0.682048	NA	NA	NA	NA	-0.174364	NA	0.142077	NA	NA	NA
Cnpy3	1.23713	NA	0.474999	-0.487367	0.544135	-1.03358	NA	NA	NA	NA	NA	NA	NA	NA	-0.553095	1.22981	0.249694	NA	NA	-1.66172	NA	NA	NA	NA	NA	NA
S100a16	NA	NA	NA	NA	1.14271	NA	NA	NA	NA	NA	NA	NA	0.055561	NA	NA	0.939115	NA	-0.114104	-0.39954	NA	NA	NA	-1.62374	NA	NA	NA
Trappc14	NA	-0.255506	NA	NA	0.834196	NA	NA	NA	NA	NA	NA	NA	NA	NA	NA	-0.966029	NA	1.78421	NA	NA	-0.725529	NA	0.094722	-0.766064	NA	NA
Adrbk2	NA	NA	NA	NA	NA	-1.07017	NA	NA	NA	NA	NA	NA	NA	NA	NA	0.910658	0.159509	NA	NA	NA	NA	NA	NA	NA	NA	NA
Tmem109	-2.07857	1.12451	-0.250424	NA	-0.893454	0.643999	NA	NA	NA	NA	NA	-0.64545	NA	NA	NA	0.459861	-0.754635	NA	NA	NA	0.915475	NA	0.81151	NA	0.667179	NA
Cmtr1	NA	NA	NA	-1.96328	0.185914	0.416699	NA	NA	NA	NA	NA	-1.29723	NA	NA	0.743157	0.436526	NA	NA	-0.712672	0.380563	NA	NA	NA	1.23706	NA	0.573259
Sdc4	NA	-0.392753	NA	NA	NA	NA	NA	NA	NA	NA	NA	-0.0896427	1.15209	NA	-0.375209	NA	0.569995	NA	0.922579	NA	NA	-1.78706	NA	NA	NA	NA
Rad23a	NA	NA	NA	NA	-0.666948	NA	NA	NA	NA	NA	NA	0.779593	NA	NA	NA	2.0076	NA	-0.646004	NA	NA	-0.756406	0.628023	-0.648324	-1.00811	NA	0.31057
Ace	NA	NA	NA	-0.0350419	-1.08164	NA	NA	NA	NA	NA	NA	NA	-0.277569	NA	NA	1.64047	NA	-0.24622	NA	NA	NA	NA	NA	NA	NA	NA
Pir	-0.72382	0.0855007	NA	NA	-0.669704	NA	NA	NA	NA	NA	NA	-0.869664	-0.385271	-0.0741	0.123852	2.46833	NA	NA	0.0448731	NA	NA	NA	NA	NA	NA	NA
Slc9a3r2	NA	0.212444	NA	-1.41898	NA	0.50379	NA	NA	NA	NA	NA	NA	1.24943	NA	-0.451653	1.25869	-0.370186	-0.0235434	-1.26934	NA	-0.93578	NA	-0.782248	1.39787	1.30208	-0.672569
Lclat1	NA	NA	NA	-0.932467	0.496856	-0.11219	NA	NA	NA	NA	NA	NA	-0.639085	NA	NA	NA	0.114802	NA	NA	NA	-0.855856	1.92794	NA	NA	NA	NA
Rin3	NA	NA	0.874231	NA	NA	NA	NA	NA	NA	NA	NA	0.788588	NA	NA	-1.17153	NA	NA	NA	-0.491289	NA	NA	NA	NA	NA	NA	NA
Tnfaip3	NA	NA	NA	0.391119	0.410392	NA	NA	NA	NA	NA	NA	NA	0.278897	NA	NA	-1.642	NA	-1.30066	NA	NA	0.212745	0.096438	NA	1.76456	NA	-0.211488
Sgpl1	NA	NA	NA	NA	-0.936725	NA	NA	NA	NA	NA	NA	-0.869976	2.55637	NA	-0.0702935	-0.0520163	-0.313693	-0.278272	0.66644	NA	-1.06533	NA	NA	NA	0.149928	0.213566
Cd44	NA	-0.701279	NA	NA	NA	NA	NA	NA	NA	NA	NA	-0.336232	1.55293	NA	1.26693	NA	0.242279	-0.438407	1.08389	-1.41668	NA	-1.11508	NA	NA	0.519365	-0.657712
Rcc1	NA	NA	NA	NA	0.214726	-0.606721	NA	NA	NA	NA	NA	-0.253713	NA	NA	NA	NA	1.8718	NA	NA	NA	-0.248284	-0.977813	NA	NA	NA	NA
Iqgap1	NA	-0.650377	1.44549	-0.55853	0.270574	NA	NA	NA	NA	NA	NA	NA	-0.56204	NA	1.32642	-0.827984	-1.92978	0.230425	-1.04226	0.241177	0.316466	NA	NA	NA	0.235693	1.50473
Dctn6	NA	0.18055	-0.613233	NA	-0.504942	-0.0354728	NA	NA	NA	NA	NA	0.560102	1.09788	-0.904331	NA	NA	-0.423595	2.05601	0.186103	-1.59907	NA	NA	NA	NA	NA	NA
Gpc4	NA	0.122422	NA	NA	0.361801	NA	1.24005	0.664565	NA	NA	-1.29798	NA	NA	NA	NA	NA	NA	NA	-1.09086	NA	NA	NA	NA	NA	NA	NA
Srp14	1.27607	NA	0.175017	0.515901	0.773975	0.385419	-1.42918	0.246059	0.344864	0.734063	NA	NA	-0.859053	NA	0.0339691	NA	NA	NA	-2.1971	NA	NA	NA	NA	NA	NA	NA
Tmsb10	NA	1.4097	NA	NA	-0.149988	0.0801991	-0.0627696	NA	-0.0638467	1.26024	-0.240413	NA	0.023628	NA	-1.51184	1.43936	-0.550697	-1.63358	NA	NA	NA	NA	NA	NA	NA	NA
Tdrkh	NA	NA	NA	-0.170219	NA	-0.50236	-0.980253	NA	NA	NA	-0.818323	NA	1.10365	NA	NA	1.3675	NA	NA	NA	NA	NA	NA	NA	NA	NA	NA
Ubr1	NA	NA	NA	NA	NA	0.146977	-0.0324196	-1.27605	NA	NA	NA	NA	NA	1.16149	NA	NA	NA	NA	NA	NA	NA	NA	NA	NA	NA	NA
Cmtm4	-0.778402	NA	0.809541	-0.87575	0.342581	NA	NA	NA	NA	0.359471	-0.98495	NA	-0.685136	NA	NA	1.81264	NA	NA	NA	NA	NA	NA	NA	NA	NA	NA
Tub	NA	NA	0.498336	NA	NA	NA	0.220781	0.0143659	NA	0.943547	NA	-1.67703	NA	NA	NA	NA	NA	NA	NA	NA	NA	NA	NA	NA	NA	NA
Timm17b	NA	1.42283	NA	-0.750823	NA	-0.519031	NA	NA	NA	NA	0.896262	NA	NA	NA	0.103346	NA	-1.15259	NA	NA	NA	NA	NA	NA	NA	NA	NA
Lars2	NA	0.617823	0.501349	NA	NA	-0.944784	NA	NA	NA	NA	-0.280919	NA	NA	NA	NA	1.35514	-1.24861	NA	NA	NA	NA	NA	NA	NA	NA	NA
Trappc11	-0.875063	2.11188	NA	-0.715831	-0.0535363	NA	0.28229	NA	-0.97879	NA	NA	1.21578	-1.25783	0.382596	NA	-0.120496	NA	NA	0.00899818	NA	NA	NA	NA	NA	NA	NA
Mrps34	1.11196	NA	NA	NA	NA	NA	NA	-0.286415	NA	NA	NA	-0.825542	NA	NA	NA	NA	NA	NA	NA	NA	NA	NA	NA	NA	NA	NA
Nek9	NA	NA	-0.626369	NA	NA	NA	NA	NA	NA	1.15327	NA	-0.526902	NA	NA	NA	NA	NA	NA	NA	NA	NA	NA	NA	NA	NA	NA
Osbpl6	NA	0.777136	NA	NA	NA	NA	-0.763233	NA	NA	NA	-0.959169	NA	NA	NA	NA	0.945266	NA	NA	NA	NA	NA	NA	NA	NA	NA	NA
Islr2	NA	NA	NA	NA	0.381967	NA	NA	NA	-1.70798	0.186211	0.214482	NA	NA	NA	NA	NA	NA	0.925322	NA	NA	NA	NA	NA	NA	NA	NA
Pum1	NA	-1.3332	NA	1.66154	NA	-0.218779	NA	NA	NA	-0.46499	0.946698	-0.0438797	NA	NA	NA	-0.547388	NA	NA	NA	NA	NA	NA	NA	NA	NA	NA
Acads	-0.859392	-0.975874	-1.06908	-1.04916	1.15213	NA	NA	NA	-1.11709	0.25674	-0.705668	1.30258	-0.218964	NA	1.91032	0.0613439	-0.0911432	1.21915	0.184101	NA	NA	NA	NA	NA	NA	NA
Adgrb2	-0.0184267	-0.689089	NA	1.50685	-0.422012	-0.364909	-1.11667	NA	NA	1.60726	NA	NA	NA	NA	NA	0.966656	NA	-0.513052	-0.956605	NA	NA	NA	NA	NA	NA	NA
Ankmy2	0.492912	1.61816	NA	0.91687	NA	-0.572259	NA	-0.875232	0.899008	NA	-1.13831	NA	-1.17846	NA	NA	NA	-0.672293	NA	0.509604	NA	NA	NA	NA	NA	NA	NA
Fbxo22	NA	NA	NA	NA	0.429213	NA	NA	-1.31984	NA	0.428729	0.935229	0.738864	NA	NA	NA	NA	-1.2122	NA	NA	NA	NA	NA	NA	NA	NA	NA
Poldip2	0.27342	NA	NA	NA	NA	NA	-0.586661	NA	-0.905861	0.787001	NA	0.486049	NA	-1.42401	NA	1.37006	NA	NA	NA	NA	NA	NA	NA	NA	NA	NA
Ogfrl1	1.57709	-1.23669	-0.684201	NA	NA	NA	-0.0639467	NA	NA	0.833163	-0.382083	-0.55323	NA	NA	NA	1.31206	-0.80216	NA	NA	NA	NA	NA	NA	NA	NA	NA
Rabgap1l	NA	-0.927047	NA	0.839162	-0.23777	NA	NA	0.358121	1.25873	NA	NA	NA	-1.2912	NA	NA	NA	NA	NA	NA	NA	NA	NA	NA	NA	NA	NA
Heatr5b	NA	NA	-2.0903	NA	NA	0.799553	NA	0.00049918	0.0660844	NA	0.972864	NA	NA	NA	0.0586878	NA	NA	NA	0.192608	NA	NA	NA	NA	NA	NA	NA
Ranbp2	NA	1.30061	NA	-0.129492	NA	0.854818	1.77226	NA	-0.428311	NA	-1.11008	NA	NA	-0.69472	-1.20654	NA	-0.150621	NA	-0.207925	NA	NA	NA	NA	NA	NA	NA
Smarcd1	1.07599	0.369255	1.09308	0.0852852	0.280182	0.506163	NA	NA	-0.530264	1.38936	0.376227	0.0103581	-1.28376	NA	NA	-1.69958	0.133644	-1.80594	NA	NA	NA	NA	NA	NA	NA	NA
Txndc9	NA	0.635025	NA	NA	-0.111582	-0.286801	-2.05241	NA	NA	0.804259	0.249588	NA	0.761921	NA	NA	NA	NA	NA	NA	NA	NA	NA	NA	NA	NA	NA
Kcna6	NA	NA	0.782298	0.603301	NA	NA	NA	NA	-0.230188	NA	NA	NA	0.495505	NA	NA	NA	NA	NA	-1.65092	NA	NA	NA	NA	NA	NA	NA
Rbm25	0.797118	1.12443	0.0392571	-0.46409	NA	NA	NA	NA	NA	0.190602	NA	NA	NA	NA	NA	-1.68731	NA	NA	NA	NA	NA	NA	NA	NA	NA	NA
Hspbp1	NA	0.446837	0.698673	NA	NA	NA	NA	NA	NA	NA	NA	NA	NA	NA	NA	NA	NA	NA	NA	NA	NA	NA	NA	NA	NA	-1.14551
Usp39	NA	NA	NA	NA	-0.237819	-1.32917	NA	NA	NA	NA	NA	NA	NA	NA	NA	NA	NA	NA	NA	NA	-0.42551	NA	NA	1.06934	0.923155	NA
Gdpgp1	0.863583	-0.479855	1.226	1.22184	NA	-1.45544	NA	NA	NA	NA	NA	NA	NA	NA	NA	0.343947	NA	NA	NA	-1.28406	NA	NA	NA	-0.0639087	NA	-0.372112
Ccar1	NA	NA	NA	NA	NA	-0.496359	NA	NA	-0.938279	NA	NA	NA	1.367	NA	NA	0.0676408	NA	NA	NA	NA	NA	NA	NA	NA	NA	NA
Ndufaf1	NA	-1.27379	1.24963	0.994529	0.87365	NA	NA	NA	NA	NA	NA	NA	NA	NA	-1.33407	NA	-0.11104	NA	NA	NA	NA	-0.825519	0.422903	NA	-0.838122	0.841828
Nat8l	NA	0.884199	NA	0.201053	NA	NA	NA	NA	NA	NA	NA	NA	NA	NA	NA	NA	NA	NA	NA	NA	-1.08525	NA	NA	NA	NA	NA
Rnf123	NA	NA	NA	NA	NA	NA	NA	NA	NA	NA	NA	NA	NA	NA	NA	1.41375	NA	NA	NA	NA	NA	NA	-0.183779	NA	-0.939877	-0.290099
Slc35g2	NA	NA	NA	NA	NA	NA	NA	NA	NA	NA	NA	NA	NA	NA	NA	NA	NA	NA	NA	NA	NA	NA	NA	-1.15213	0.509376	0.642754
Smad4	NA	0.571695	0.582987	NA	NA	NA	NA	NA	NA	NA	NA	NA	NA	NA	NA	NA	NA	NA	NA	NA	NA	NA	-1.15468	NA	NA	NA
Adcy1	NA	0.781157	NA	NA	NA	0.265385	NA	NA	NA	NA	NA	NA	-1.46448	NA	NA	NA	NA	NA	NA	NA	NA	0.417935	NA	NA	NA	NA
Tdrp	NA	NA	NA	NA	-0.318285	NA	NA	NA	NA	NA	NA	0.84051	NA	NA	NA	NA	NA	NA	NA	NA	0.822635	NA	0.225118	NA	-1.56998	NA
Stard10	2.04555	0.874296	NA	-0.899981	0.479613	NA	NA	NA	NA	NA	NA	NA	NA	NA	-1.10599	NA	NA	NA	NA	-0.785227	NA	NA	-0.337468	-0.0329555	NA	-0.237844
Lemd3	1.136	NA	NA	NA	NA	NA	NA	NA	NA	NA	NA	NA	NA	NA	NA	NA	NA	NA	NA	-0.747264	NA	-0.388731	NA	NA	NA	NA
Atp5pf	NA	NA	NA	NA	0.718904	NA	NA	NA	NA	NA	NA	NA	NA	NA	-1.43258	NA	NA	NA	NA	NA	0.653664	NA	NA	NA	0.0600173	NA
Ptdss2	NA	NA	NA	NA	-1.12245	NA	NA	NA	NA	NA	NA	NA	NA	NA	NA	0.326548	NA	NA	NA	NA	0.795905	NA	NA	NA	NA	NA
Vps37b	NA	NA	NA	NA	NA	NA	NA	NA	NA	NA	NA	NA	NA	NA	-0.438868	NA	NA	NA	NA	1.2403	0.848828	NA	-1.29859	-0.808438	0.456763	NA
Cnnm2	NA	NA	NA	0.333622	NA	NA	NA	NA	NA	NA	NA	NA	NA	0.169657	NA	NA	NA	NA	-0.91047	-1.0105	NA	NA	NA	NA	1.41769	NA
Scg2	NA	NA	NA	NA	NA	NA	NA	NA	NA	NA	NA	NA	NA	NA	NA	-1.03431	NA	NA	NA	NA	NA	NA	-0.253269	NA	1.3639	-0.076325
Fhip2a	0.556662	-1.05394	0.200358	NA	NA	-0.525739	NA	NA	NA	NA	NA	-0.833695	NA	NA	NA	NA	NA	NA	NA	-0.482954	2.08114	NA	0.0581694	NA	NA	NA
Hectd1	NA	NA	NA	0.837505	NA	NA	NA	NA	NA	NA	NA	NA	NA	NA	-1.10718	NA	NA	NA	NA	NA	NA	NA	NA	0.26968	NA	NA
Dcun1d3	NA	NA	NA	NA	NA	NA	NA	NA	NA	NA	NA	NA	NA	0.0454334	NA	-1.02194	NA	NA	NA	0.976509	NA	NA	NA	NA	NA	NA
Gfod1	-0.019152	NA	NA	NA	NA	NA	NA	NA	NA	NA	NA	NA	NA	NA	NA	NA	NA	NA	-0.260582	-0.893169	-0.849621	0.184576	NA	1.83795	NA	NA
Fto	NA	NA	NA	NA	NA	NA	NA	NA	NA	NA	NA	NA	0.0221639	NA	NA	NA	NA	NA	NA	-0.823929	NA	NA	-0.598926	1.40069	NA	NA
Gstt1	NA	NA	NA	NA	NA	NA	NA	NA	NA	NA	NA	NA	NA	NA	NA	0.637651	NA	NA	NA	NA	NA	NA	-1.15252	0.514871	NA	NA
Dtnb	NA	NA	0.768327	-0.955477	NA	NA	NA	NA	NA	NA	NA	-0.0290032	NA	NA	-1.40141	NA	NA	NA	NA	-0.497697	0.911667	NA	NA	1.53153	-0.327936	NA
Lactb2	0.425369	NA	NA	NA	NA	NA	NA	NA	NA	NA	NA	NA	NA	NA	NA	1.00801	NA	-0.84646	NA	NA	0.0252115	NA	NA	0.897784	-1.50991	NA
Map3k7	NA	NA	NA	NA	NA	NA	NA	NA	NA	NA	NA	NA	NA	NA	NA	NA	NA	1.45166	-0.830905	NA	-0.241093	NA	NA	NA	-0.379665	NA
Fam210b	NA	NA	NA	0.592991	NA	NA	NA	NA	NA	NA	NA	NA	NA	NA	NA	NA	NA	0.752934	NA	NA	NA	-1.72881	NA	NA	0.093006	0.289876
Ptprg	NA	NA	NA	NA	NA	NA	NA	NA	NA	NA	NA	NA	NA	NA	NA	NA	NA	NA	NA	NA	-0.434407	1.14374	-0.709332	NA	NA	NA
Lyrm7	NA	NA	NA	-1.00607	NA	NA	NA	NA	NA	NA	NA	NA	NA	0.993819	NA	NA	NA	NA	NA	NA	NA	NA	NA	NA	0.0122492	NA
Abi3	NA	1.32344	1.70836	NA	-0.854196	0.244888	0.027933	NA	0.344354	NA	NA	0.324274	-1.2507	NA	-0.990149	NA	NA	-0.878205	NA	NA	NA	NA	NA	NA	NA	NA
Luc7l2	0.525067	1.80162	1.19691	-0.443353	-0.419174	-0.596149	-0.823956	NA	-0.737218	NA	NA	-1.24408	NA	NA	NA	0.740328	NA	NA	NA	NA	NA	NA	NA	NA	NA	NA
Cuta	-0.154348	-0.365003	NA	-0.903958	NA	NA	NA	NA	NA	NA	NA	NA	NA	NA	NA	1.42331	NA	NA	NA	NA	NA	NA	NA	NA	NA	NA
Cpne3	NA	NA	NA	NA	-0.112688	0.142745	-1.56478	NA	NA	NA	NA	NA	NA	NA	0.609409	NA	0.419474	1.44521	-0.939375	NA	NA	NA	NA	NA	NA	NA
Wdr20	1.19069	NA	-0.678185	NA	NA	0.788906	NA	-1.57702	NA	NA	NA	0.901322	-0.361833	NA	NA	NA	-0.263878	NA	NA	NA	NA	NA	NA	NA	NA	NA
Inpp5f	NA	0.25408	NA	NA	NA	NA	NA	NA	NA	NA	NA	-1.10253	NA	NA	NA	NA	NA	NA	0.848451	NA	NA	NA	NA	NA	NA	NA
Mrpl47	-0.0918106	0.818144	NA	0.5278	NA	NA	NA	0.642638	NA	NA	NA	NA	-1.64378	0.847322	NA	NA	-1.10031	NA	NA	NA	NA	NA	NA	NA	NA	NA
Fam163b	0.729801	0.50806	NA	1.37007	0.600341	-0.0435646	NA	-1.51397	NA	NA	NA	NA	-0.428317	NA	NA	NA	-1.22241	NA	NA	NA	NA	NA	NA	NA	NA	NA
Smarcb1	NA	NA	1.14024	0.0639487	NA	NA	0.811	NA	NA	NA	-1.06898	-0.946215	NA	NA	NA	NA	NA	NA	NA	NA	NA	NA	NA	NA	NA	NA
Cpeb3	-0.716025	1.08969	NA	0.218823	0.168193	-1.48786	NA	NA	0.956822	NA	NA	NA	NA	NA	NA	0.902064	-1.1317	NA	NA	NA	NA	NA	NA	NA	NA	NA
Cmip	0.340525	0.346073	-0.344424	-1.93859	-0.864026	NA	NA	NA	NA	NA	0.91998	0.619245	NA	NA	NA	1.32282	-0.40161	NA	NA	NA	NA	NA	NA	NA	NA	NA
Smurf1	1.7687	-0.211616	NA	-0.667958	NA	NA	NA	NA	NA	0.746109	-0.533654	NA	0.132041	NA	NA	NA	NA	NA	-1.23363	NA	NA	NA	NA	NA	NA	NA
Ptpn1	0.41175	NA	1.58454	NA	NA	NA	-0.0369776	NA	-1.47568	NA	NA	NA	NA	-0.350763	NA	-0.132871	NA	NA	NA	NA	NA	NA	NA	NA	NA	NA
Ccdc85a	0.366094	NA	NA	0.875608	-0.182526	-0.0488006	-0.700577	NA	NA	1.34923	NA	-1.65903	NA	NA	NA	NA	NA	NA	NA	NA	NA	NA	NA	NA	NA	NA
Rad21	0.81857	NA	NA	NA	NA	-1.45623	NA	NA	NA	NA	NA	NA	0.263866	NA	0.373792	NA	NA	NA	NA	NA	NA	NA	NA	NA	NA	NA
Ogfod1	NA	1.26032	-0.498494	NA	NA	NA	NA	NA	NA	-1.13399	NA	NA	NA	NA	NA	-0.449487	0.821655	NA	NA	NA	NA	NA	NA	NA	NA	NA
Ythdf3	-0.491524	0.0349624	-0.114142	NA	NA	NA	NA	NA	NA	NA	NA	-1.0528	NA	NA	NA	NA	NA	NA	1.6235	NA	NA	NA	NA	NA	NA	NA
Iqcb1	1.29575	0.974454	0.280647	0.0218918	0.114129	NA	0.262084	NA	NA	NA	NA	NA	-1.38544	0.956422	-0.942707	-1.57722	NA	NA	NA	NA	NA	NA	NA	NA	NA	NA
Gstm2	NA	NA	NA	NA	-0.0355513	NA	NA	NA	NA	NA	NA	-0.98175	NA	NA	NA	1.0173	NA	NA	NA	NA	NA	NA	NA	NA	NA	NA
Slitrk1	NA	0.664524	NA	NA	-1.46067	0.630364	NA	NA	NA	NA	NA	0.165785	NA	NA	NA	NA	NA	NA	NA	NA	NA	NA	NA	NA	NA	NA
Cept1	-0.410177	-0.138019	-0.268327	-1.04853	-1.8067	NA	NA	NA	-0.231274	1.40588	NA	0.955886	0.420132	NA	NA	1.12112	NA	NA	NA	NA	NA	NA	NA	NA	NA	NA
Enoph1	1.54284	1.48586	-0.0860274	0.815912	0.784711	1.21786	1.02316	-0.15427	-0.48109	1.25042	0.417582	1.29563	-1.25868	-0.238752	0.349553	0.717462	-0.413466	-1.18466	-1.58051	-0.642215	-0.238292	-1.54994	-0.571464	0.0261148	-1.56138	-0.966351
Clint1	0.499177	1.6745	-0.0150151	0.996205	1.23444	0.955959	-0.701672	0.0705858	0.638207	1.79327	-0.0370199	0.619878	-0.282543	0.549461	-0.136054	-0.651641	-0.327447	0.0941332	0.534468	-2.21803	-0.612156	-2.17969	-0.0322587	-0.686419	-0.306475	-1.47386
Fah	1.00929	1.17196	1.23432	0.54323	0.841193	0.805508	0.650947	-0.529995	-0.46205	0.718964	-0.207364	1.3255	-0.644353	-0.0935017	-0.713835	1.23665	0.982227	-0.603005	-1.30283	-2.62861	-0.423068	-0.905233	-1.50673	-0.705264	0.181625	0.0244222
Hnrnpll	0.387875	0.557554	0.729405	1.55502	2.40187	0.52075	0.0712426	-0.293191	-0.595335	1.54971	-0.00148633	0.746668	0.652584	-0.399715	-0.281725	0.221711	-0.123005	-0.927668	-0.352887	-0.822915	-0.156826	-0.648911	-0.634528	-0.515688	-2.82309	-0.817417
Nsun2	0.282482	-0.998022	-0.0674521	-0.353817	NA	NA	NA	NA	-0.686237	NA	NA	NA	NA	NA	NA	1.82305	NA	NA	NA	NA	NA	NA	NA	NA	NA	NA
Pmpcb	2.12739	1.20083	-0.561809	0.444719	1.3006	0.43495	NA	0.121764	0.0971914	0.111621	-0.855106	1.05271	-0.471439	0.212229	-1.19738	1.10343	1.05989	NA	NA	NA	-0.758727	-1.21781	-0.717579	-1.15854	-0.949825	-1.37911
Lmtk3	1.68592	1.25349	0.804525	-0.259164	1.33394	0.726372	-0.823197	-0.611479	-0.0540243	1.42293	-0.527981	-0.623245	NA	-0.923194	NA	1.73961	NA	NA	-0.641727	-1.55322	-0.160399	-0.598328	-0.987619	-0.473564	-0.729649	NA
Abhd6	0.316689	1.70133	1.18925	1.36914	1.22426	0.466708	0.811977	-0.732418	0.126635	0.851874	0.268579	0.699811	-0.22062	-0.664675	-1.45665	1.3775	0.186341	-0.159711	-0.32712	-1.71015	0.0191837	-1.13105	-1.38353	-0.137504	-1.54182	-1.14404
Marchf5	0.741198	1.15899	0.753	0.640698	0.430211	0.82883	0.939925	NA	0.483508	1.44446	0.747136	-0.0660059	-0.645952	-1.15182	-1.21434	1.07756	-0.406603	NA	-1.19634	-1.33082	-0.0813608	-1.03259	-0.413326	1.31707	-1.19922	-1.82421
Gmfb	0.340994	0.920154	0.811426	0.661656	0.691463	0.322214	0.448954	0.453797	0.327802	1.64982	-0.522469	0.675085	0.0444309	0.482738	-1.1951	0.85653	0.399513	-0.460322	0.00247087	-1.20633	-1.57059	-2.00598	-0.176735	1.34911	-1.21409	-2.08653
Rpl37a	1.71826	1.35875	1.839	1.02228	1.12806	-0.268108	-0.635101	-1.13464	NA	0.159053	-0.933273	-0.267662	-0.494509	NA	NA	0.866353	-0.328631	-0.653341	NA	NA	-0.826327	NA	-0.663945	-0.531492	-1.35472	NA
Arl8a	0.852853	0.648201	0.720315	0.695822	1.47153	0.19997	0.0463609	-0.860242	-1.30296	0.56114	0.912519	1.392	0.354263	-0.501465	-0.0314981	2.30609	-0.126596	-1.0575	-0.0673747	-1.87571	-0.657541	-0.503824	-0.539993	0.101489	-1.24685	-1.491
Ssbp1	1.72768	1.56761	1.34155	1.19542	1.68504	-0.50645	1.36002	-1.02739	-0.286821	-0.848446	0.344304	-0.0737801	0.0380082	0.477731	-1.17001	0.122491	0.462229	-1.53603	-0.76402	-1.0745	-0.762492	-0.939427	-0.39438	0.511693	-0.203355	-1.24667
Cdkn1b	NA	NA	NA	-1.15304	0.522923	NA	NA	NA	NA	NA	NA	NA	NA	NA	NA	NA	NA	NA	0.630118	NA	NA	NA	NA	NA	NA	NA
Sae1	1.28771	1.09111	1.50472	0.952721	0.494164	0.137915	1.20509	-0.0826406	0.752876	0.0627568	0.185783	1.12076	1.02083	-0.197892	-1.43992	0.57292	0.0659661	-1.25736	-0.511708	-1.64788	-0.52528	-2.03105	-0.356012	-0.033652	-1.25005	-1.12189
Pde1a	0.561299	0.80825	1.65635	0.259883	1.21956	0.732115	1.21763	-0.254766	0.142831	1.4631	0.55829	0.307504	-0.506351	0.403886	-1.2256	0.297774	0.107581	-1.80505	-0.742053	-1.08124	-0.465675	-2.48883	0.148436	0.407442	-0.872544	-0.849828
Cul5	0.554745	1.19976	0.918732	1.18573	0.51924	0.886598	0.612725	-0.300747	-0.414031	0.565536	0.539988	-0.624195	1.1761	0.0796897	-0.347479	1.59465	0.576494	-2.19056	-0.747279	-1.09281	-0.447328	-1.36392	-0.989861	0.629062	-1.87637	-0.644472
Ndufb4	1.55612	1.90517	0.736391	0.453849	0.400819	0.671389	0.387055	-0.0415558	0.466251	0.894038	0.655963	0.155305	-0.0908839	0.0549399	-0.456213	-0.0579269	0.257102	-1.68664	-1.74983	-1.73697	-1.39385	-0.282373	-0.424182	1.4099	-0.598996	-1.48488
Ctnna2	1.80929	0.726867	1.10795	1.70695	0.29052	0.527964	-0.0920147	-0.923766	-0.396211	1.59555	-0.0773667	0.375983	0.588134	-0.359463	-1.39404	0.765479	0.180628	-0.949927	-1.36854	-1.36777	-0.0266459	-1.59418	-1.00187	1.03131	-0.683328	-0.471495
Rab8b	1.68293	0.59691	1.27667	1.03261	1.49286	-0.189509	0.736159	0.0526104	0.521577	1.52375	-0.751946	-0.513108	0.414672	0.476356	0.1916	0.160533	-0.527263	-0.818046	-0.943493	-0.820528	-1.7028	-2.31941	0.222092	-0.432232	-1.16485	-0.198136
Lypla2	0.217373	1.32094	1.79411	1.38827	-0.47255	0.35218	0.55766	0.0215921	0.133081	0.890356	-0.0223154	0.666843	-1.82544	0.985429	-1.26959	1.03278	0.41294	-0.547323	0.487554	-1.48983	-0.215106	-1.13708	-1.33489	0.462576	-1.19817	-1.21139
Ache	0.154924	NA	NA	NA	NA	NA	NA	NA	NA	NA	NA	NA	NA	NA	0.913497	NA	-1.06842	NA	NA	NA	NA	NA	NA	NA	NA	NA
Dld	1.03972	0.89468	1.2961	0.672544	0.93833	0.313406	0.87331	-1.06763	0.0422343	1.91458	-0.0236921	-0.0459618	-0.591809	0.100954	-1.18455	1.03363	-0.31592	-1.58158	-0.446686	-1.5191	0.435873	-1.80428	-1.02679	1.07281	-0.107799	-0.91236
Ndufs6	0.353028	1.83149	0.874253	0.305713	0.509527	0.572541	0.278068	0.90549	-0.229774	1.51988	1.03491	-1.08182	-0.58502	0.749593	1.31271	-0.189426	0.432747	-0.923219	-0.0265336	-1.53405	-0.159121	-1.49934	-0.468024	-1.95666	-0.746671	-1.28029
Lrpprc	1.29724	0.868074	1.27512	0.647276	0.666335	0.486359	0.722488	-0.490713	0.0243543	1.62294	-0.184662	-0.345204	0.219379	-0.0856038	-0.81432	1.03147	0.206119	-1.47556	-1.78504	-1.87617	0.36321	-0.820611	-1.03472	1.27287	-0.405621	-1.38502
Ero1a	0.799965	2.4019	1.36202	0.256207	NA	0.20401	0.0773208	-1.20006	-1.01243	NA	-0.62247	1.16482	-0.415895	NA	NA	0.929163	0.634635	NA	-0.720531	-1.31845	-0.825651	NA	NA	-0.609494	-0.715073	-0.389976
Ndufs5	0.79841	2.06147	1.54366	0.356798	0.604802	0.24305	0.646498	-0.446528	0.0252571	1.16318	0.169245	-0.00840231	0.0958475	-0.100237	-0.192332	0.862004	-0.920655	-1.06178	-0.5839	-1.87433	-0.0611887	-0.231556	-0.659179	1.18405	-2.05697	-1.5572
Ndufaf4	-0.0515912	NA	-0.78647	NA	-0.456965	NA	0.52998	NA	NA	NA	NA	-0.958457	NA	NA	NA	1.7235	NA	NA	NA	NA	NA	NA	NA	NA	NA	NA
Ahcyl1	0.569553	0.689004	0.227956	1.07555	0.941735	0.738833	0.594769	-1.26587	-0.416281	0.738816	-0.271215	1.20776	0.617585	-0.772083	0.949412	1.66163	0.863734	-0.67775	-1.48181	-0.645644	-1.38666	-1.21357	-1.7259	0.760356	-1.31269	-0.467221
Atp5mg	1.16533	0.476409	1.606	0.521701	0.676756	-0.0993474	1.23198	0.0932804	0.144597	1.91136	0.44917	0.388213	-1.37964	-0.430518	-1.74222	1.23873	0.139266	-0.347458	-1.13147	-0.952153	-0.324864	-1.34298	-0.802542	0.726662	-1.20814	-1.00813
Sdf2	NA	NA	NA	NA	0.891504	0.434612	0.519086	NA	NA	NA	0.400097	NA	NA	NA	NA	-1.85276	-0.39254	NA	NA	NA	NA	NA	NA	NA	NA	NA
Idh3g	1.41319	1.28448	0.735298	0.487437	0.460127	0.446282	0.924647	-0.749464	-0.204525	1.70224	-0.0340987	-0.235118	-0.453083	-0.00717675	-0.609547	0.752965	-0.242974	-1.11876	-0.97795	-1.2505	0.465617	-0.99227	-0.260974	1.81762	-2.2155	-1.13796
Rps6ka5	-0.161751	0.58167	1.04519	0.752201	0.303977	0.426148	NA	NA	NA	NA	NA	NA	NA	NA	NA	-1.04969	-1.89774	NA	NA	NA	NA	NA	NA	NA	NA	NA
Ndufs1	1.14696	0.972334	1.01001	0.103003	0.462167	0.54756	0.82072	-0.272772	0.0185573	1.89107	0.465337	0.476147	-0.767344	-0.170293	-1.58464	1.00091	-0.477778	-1.00493	-1.29923	-1.93747	0.529961	-0.548061	-0.868382	1.46323	-1.29327	-0.683812
Got2	1.21138	0.777738	1.09701	0.504614	0.33451	0.591927	0.571437	-0.749981	0.507344	1.52047	0.166564	0.233254	-0.748199	-0.177724	-1.96853	1.44077	-0.452225	-1.24384	-0.777899	-1.52665	-0.158537	-0.205969	-1.24104	1.84301	-0.902047	-0.647386
Enpp5	NA	NA	NA	0.575294	-0.663353	-0.422781	NA	NA	NA	NA	-0.952838	NA	NA	NA	NA	NA	1.46368	NA	NA	NA	NA	NA	NA	NA	NA	NA
Afg1l	-0.293486	NA	-0.00112344	-0.759623	-1.43154	NA	0.174834	NA	NA	NA	NA	0.300598	NA	NA	NA	2.041	-0.0306568	NA	NA	NA	NA	NA	NA	NA	NA	NA
Krt18	NA	NA	NA	NA	NA	NA	NA	NA	NA	NA	0.0783043	NA	NA	NA	1.58249	-0.89303	NA	NA	NA	NA	-0.829612	NA	NA	NA	NA	0.061844
Map6	0.372239	1.15632	0.506785	-1.24739	-1.0491	-0.132349	-0.306587	-1.07046	0.0286236	2.10546	-0.60991	-0.00895195	-0.782944	0.0848877	-0.682416	0.914707	-0.966593	-0.701984	-1.0275	-0.0509785	0.930936	-0.0717025	-0.335272	3.01384	0.152056	-0.221716
Ppa1	-0.736376	-0.0169401	0.139215	0.173473	-1.64085	-0.0659804	0.986218	-1.13005	0.550422	1.88037	-0.0148452	0.00956686	-0.233392	-0.718025	-0.726778	1.31441	-0.584654	-1.14349	-0.15971	-0.0588289	0.7326	-0.101874	-1.39195	2.90418	-0.298663	0.331966
Mrpl12	-0.999864	0.546366	1.06391	0.177409	-0.932846	-1.05659	-0.356351	-0.972594	-0.738525	2.00215	0.190136	-0.596895	-0.578049	-1.19874	-0.266862	0.635441	-1.47941	-0.335869	0.151329	0.628654	0.699405	0.459166	-0.809987	2.75286	0.266518	0.74924
Pgap1	NA	NA	NA	NA	NA	NA	NA	NA	-0.978261	NA	NA	NA	NA	NA	NA	NA	NA	NA	NA	NA	NA	NA	NA	1.02041	-0.0421446	NA
Cplx2	-0.0267504	-1.47575	0.194566	-0.394593	-0.787909	-1.02952	-0.082971	-0.94558	0.0228883	2.07134	-0.216642	-1.27682	-1.85778	-0.0396571	-0.252682	0.719762	-0.389404	-0.0360428	0.0491357	0.747064	1.24233	0.579589	0.027676	2.68594	-0.0131468	0.484949
Rbsn	NA	NA	NA	NA	NA	NA	NA	NA	-1.48848	NA	NA	0.62996	NA	NA	NA	NA	0.331696	NA	NA	NA	NA	NA	0.526827	NA	NA	NA
Cplx1	-0.565553	-0.278863	-0.819896	-1.02149	-1.51115	-0.578384	-0.169159	-1.64912	-0.491668	0.899506	-0.298703	-1.36686	1.21237	-0.52365	-0.785158	0.715186	-0.820319	0.0532945	0.87586	1.50142	1.06456	1.29595	0.287236	2.14254	0.651562	0.180492
Shc3	NA	NA	NA	0.329331	NA	NA	NA	NA	NA	NA	NA	NA	-1.12313	NA	NA	0.7938	NA	NA	NA	NA	NA	NA	NA	NA	NA	NA
Tceal3	-1.16911	-1.56907	-1.66923	-1.74911	-0.164806	-0.02777	0.216997	0.102826	1.05309	-1.83558	0.616758	-0.318097	0.100014	-0.409999	0.667773	0.769291	0.167717	0.931444	-0.975962	0.352973	0.955882	0.660067	0.745616	2.11253	0.778339	-0.342579
Diaph2	NA	NA	NA	NA	NA	NA	NA	NA	NA	NA	1.18794	NA	NA	0.410647	NA	NA	NA	NA	NA	-1.06616	NA	NA	-0.532425	NA	NA	NA
Mrpl49	NA	NA	NA	NA	NA	NA	NA	NA	NA	NA	-0.811628	NA	NA	NA	NA	NA	0.327137	NA	NA	NA	NA	NA	1.27105	NA	-0.786559	NA
Pdzd11	NA	NA	NA	NA	NA	NA	NA	-1.75572	NA	NA	0.901658	NA	NA	NA	NA	NA	0.40874	NA	NA	NA	0.535662	-0.613673	NA	NA	0.52333	NA
Gcc1	NA	NA	NA	NA	NA	NA	NA	-0.863608	NA	0.414459	NA	NA	NA	NA	NA	NA	NA	NA	NA	0.25433	NA	1.29734	-1.48047	NA	0.377943	NA
Cisd3	NA	NA	NA	NA	NA	NA	-0.639427	-0.653816	1.12434	NA	NA	NA	NA	NA	NA	NA	-1.30042	NA	NA	0.988609	NA	NA	0.480706	NA	NA	NA
Hkdc1	NA	NA	NA	NA	NA	NA	NA	NA	-0.173348	0.515378	NA	NA	NA	NA	NA	NA	NA	NA	NA	NA	0.979168	NA	NA	NA	-1.3212	NA
Tstd3	NA	NA	NA	NA	NA	NA	NA	NA	0.35191	NA	NA	NA	0.991404	NA	-2.02445	NA	NA	NA	NA	0.24502	NA	0.546392	0.408658	NA	NA	-0.518931
Nup37	-0.846337	NA	NA	NA	NA	NA	NA	-0.0766419	NA	NA	NA	NA	NA	NA	NA	NA	NA	NA	NA	NA	-0.630661	NA	-0.13784	NA	1.69148	NA
Rnf141	NA	NA	NA	NA	-1.1545	NA	NA	NA	NA	0.558665	NA	NA	NA	NA	NA	NA	NA	NA	NA	NA	NA	NA	NA	0.595836	NA	NA
Kifc2	NA	NA	1.12474	NA	NA	NA	1.04428	NA	-0.517191	NA	NA	NA	NA	NA	NA	NA	NA	NA	NA	NA	-0.746179	NA	NA	NA	NA	-0.905643
Naa25	NA	NA	NA	-0.892722	-0.481482	NA	NA	NA	NA	NA	1.40369	NA	NA	NA	NA	NA	NA	NA	NA	NA	NA	NA	NA	NA	-0.0294882	NA
Cstf3	NA	NA	NA	NA	NA	-0.657771	NA	NA	NA	0.375791	NA	NA	NA	NA	NA	NA	NA	NA	NA	NA	1.23332	NA	NA	-0.951338	NA	NA
Ptp4a1	0.441065	NA	1.05491	NA	NA	NA	NA	NA	NA	0.325036	-0.0828329	NA	NA	-0.598275	-2.04595	1.0124	-0.106362	NA	NA	NA	NA	NA	NA	NA	NA	NA
Rprd1a	0.982944	NA	NA	NA	NA	NA	NA	NA	NA	NA	-1.39421	0.15347	0.257791	NA	NA	NA	NA	NA	NA	NA	NA	NA	NA	NA	NA	NA
Hbs1l	NA	NA	NA	NA	NA	-0.111688	NA	NA	NA	NA	1.05116	-0.939467	NA	NA	NA	NA	NA	NA	NA	NA	NA	NA	NA	NA	NA	NA
Ptpn5	0.560036	0.608654	NA	NA	NA	NA	NA	NA	-1.29152	NA	0.0271993	NA	-0.582034	NA	NA	1.57955	NA	-0.901883	NA	NA	NA	NA	NA	NA	NA	NA
Evi2a	NA	NA	NA	NA	-0.991178	-1.03601	NA	NA	NA	-0.21948	NA	NA	0.92869	NA	1.42223	NA	NA	-0.104257	NA	NA	NA	NA	NA	NA	NA	NA
Derl1	NA	NA	NA	NA	NA	1.4202	NA	NA	-0.3177	NA	NA	NA	NA	-0.921615	NA	-0.180887	NA	NA	NA	NA	NA	NA	NA	NA	NA	NA
Irgm1	NA	NA	-0.182186	NA	0.130284	NA	NA	NA	0.110444	0.087595	NA	NA	0.983081	-2.03531	NA	NA	NA	NA	0.906096	NA	NA	NA	NA	NA	NA	NA
Spcs3	0.436241	NA	1.07337	NA	NA	NA	-0.31922	NA	NA	NA	NA	-1.55623	NA	NA	NA	0.36584	NA	NA	NA	NA	NA	NA	NA	NA	NA	NA
