# Supplementary material for: SORLA up-regulation suppresses pathological effects in aged tauopathy mouse brain
Source: Sci Adv. 2026 Jul 17;12(29):eaed6825. doi: 10.1126/sciadv.aed6825 (PMC13378584; doi:10.1126/sciadv.aed6825)
Supplement: Supplementary file 2 — Tables S1 to S5 [file sciadv.aed6825_tables_s1_to_s5.zip › aed6825_table_s2.xlsx]

## Sheet: Description
Table S2 - GO analysis, proteomics dataset
9MO hippocampus, n=6 wildtype (WT), n=5 SORLA TG ("TG"), n=8 PS19, n=7 SORLA TG/PS19 ("TG_PS19") animals
Sheet 1 - "GO_CC_227 PS19 DEPs", GO CC (cellular component) categories, 227 DEPs unique to PS19 vs WT comparisons

## Sheet: GO_CC_227 PS19 DEPs
Category	Term	Count	%	PValue	Genes	List Total	Pop Hits	Pop Total	Fold Enrichment	Bonferroni	Benjamini	FDR
GOTERM_CC_DIRECT	GO:0045202~synapse	42	18.8341	4.00874e-16	C1QB, GPM6A, C1QA, TENM2, DGKB, KCNC3, ITPR1, LIN7A, LIN7B, NAPG, GLS, NCSTN, SIPA1L1, PALMD, SV2A, LRRTM1, CAPN5, NCDN, APOE, ERC2, SYNPO, BSN, PPFIA3, PPFIA2, GRIA4, GRIPAP1, DBNL, ANK2, SYN1, TUFM, P2RX7, OLFM1, DLG2, NBEA, MAP1A, DMXL2, RAPGEF2, ADGRL1, SMCR8, CRYAB, BCL2L1, C1QC	216	896	21229	4.60699	1.54543e-13	1.39504e-13	1.24672e-13
GOTERM_CC_DIRECT	GO:0016020~membrane	125	56.0538	3.97004e-15	DGKG, RIPOR1, CD82, DGKB, CPNE6, MLC1, AQP4, MSMO1, SLC4A4, ARHGDIB, AKT3, CLCC1, BSN, ANKRD46, HPCAL1, ANK2, ARMCX3, ACAP2, FOLH1, ADCY9, STIM1, GPRIN1, RIN1, PLPP1, GPM6A, MTMR1, NLRX1, NDUFB11, HEPACAM, ITPR1, CACNA1A, LIN7A, THY1, CACNA1E, LIN7B, NCSTN, DPP6, EFNB3, PDCD10, ALDH3B1, ATP6V1D, PLXNA4, MARK2, GRIA4, VAT1, HHATL, SLC14A1, PRRT3, TRPV2, HTR1A, L1CAM, GFAP, G6PC3, DLG2, AJM1, NBEA,…	216	6757	21229	1.81816	1.39089e-12	6.90787e-13	6.17341e-13
GOTERM_CC_DIRECT	GO:0005739~mitochondrion	52	23.3184	4.81194e-11	ALDH1L1, SLC25A3, GFM1, GLS, RACK1, CLIC1, CTSD, CCDC51, IDH3A, ENDOG, ANK2, HDHD5, GLRX2, SIRT2, TUFM, ARMCX3, SELENOO, DDAH1, AGPS, NDUFS2, L2HGDH, SLC25A12, CRYAB, NLRX1, NDUFB11, GSTP1, NDUFB3, MRPL17, NAPG, NCSTN, RIDA, NFS1, PRDX1, MFN1, CRYM, PRODH, SLC25A22, PCK2, VAT1, NIPSNAP3B, SPHKAP, IDH2, NDUFA1, IMMT, PYCR2, COQ9, PRDX6, MRPL24, QDPR, ACO2, LPIN1, BCL2L1	216	1879	21229	2.7199	1.67456e-08	5.58185e-09	4.98838e-09
GOTERM_CC_DIRECT	GO:0043209~myelin sheath	17	7.62332	1.24957e-10	SLC25A3, GSN, MOG, IMMT, THY1, SYN1, NAPG, SIRT2, TUFM, GFAP, PRDX1, GNB4, ACO2, PLCB1, SLC25A12, CRYAB, IDH3A	216	192	21229	8.70209	4.34851e-08	9.3577e-09	8.36277e-09
GOTERM_CC_DIRECT	GO:0098978~glutamatergic synapse	26	11.6592	1.3445e-10	GPM6A, TENM2, DGKB, KCNC3, KCNA4, CACNA1A, GRM5, EFNB3, SIPA1L1, CAMKV, SV2A, LRRTM1, APOE, ERC2, SYNPO, BSN, PPFIA3, PPFIA2, GRIA4, GRIPAP1, ACTN2, SIRT2, OLFM1, DLG2, ADGRL1, PLCB1	216	522	21229	4.89529	4.67885e-08	9.3577e-09	8.36277e-09
GOTERM_CC_DIRECT	GO:0042995~cell projection	39	17.4888	1.79589e-10	GPM6A, TENM2, C2CD5, KCNC3, CPNE6, KCNA4, CACNA1A, AQP4, AIF1, PALMD, SV2A, RACK1, NCDN, ERC2, SYNPO, BSN, ATP6V1D, MARK2, PPFIA2, GRIA4, GRIPAP1, DBNL, ACTN2, PDPK1, CAD, ANXA5, HTR1A, L1CAM, SIRT2, GFAP, CAMSAP3, OLFM1, AJM1, DLG2, GPRIN1, ADGRL1, SMCR8, LCP1, VIM	216	1174	21229	3.26492	6.24969e-08	1.04161e-08	9.30868e-09
GOTERM_CC_DIRECT	GO:0030054~cell junction	34	15.2466	4.88705e-10	GPM6A, TENM2, NLRX1, DGKB, KCNC3, LIN7A, LIN7B, SIPA1L1, PALMD, SV2A, LRRTM1, NCDN, ERC2, SYNPO, BSN, TNS3, PPFIA2, GRIA4, GRIPAP1, DBNL, ACTN2, PDPK1, ANK2, CAMSAP3, OLFM1, AJM1, DLG2, NBEA, DMXL2, RAPGEF2, ADGRL1, SMCR8, LCP1, BCL2L1	216	944	21229	3.53983	1.70069e-07	2.42956e-08	2.17125e-08
GOTERM_CC_DIRECT	GO:0043204~perikaryon	17	7.62332	8.75255e-10	ENDOG, DBNL, PDPK1, KCNC3, ANXA5, CPNE6, CACNA1A, CACNA1E, AIF1, SIRT2, OLFM1, DLG2, RACK1, NCDN, SERPINI1, SYNPO, CRYAB	216	219	21229	7.62923	3.04589e-07	3.80736e-08	3.40255e-08
GOTERM_CC_DIRECT	GO:0043025~neuronal cell body	27	12.1076	2.22303e-09	GPM6A, PDE1B, ITPR1, CACNA1A, CACNA1E, DPP6, SIPA1L1, SV2A, RACK1, NCDN, APOE, ERC2, BSN, GRIA4, CAD, ANXA5, HTR1A, GLRX2, L1CAM, SEZ6L, P2RX7, OLFM1, DLG2, MAP1A, RAPGEF2, SERPINI1, RIN1	216	645	21229	4.11415	7.73614e-07	8.59571e-08	7.6818e-08
GOTERM_CC_DIRECT	GO:0030425~dendrite	25	11.2108	1.4795e-08	TENM2, CPNE6, ITPR1, CACNA1A, THY1, PALMD, SV2A, RACK1, NCDN, APOE, SYNPO, BSN, MARK2, GRIA4, GRIPAP1, DBNL, ANXA5, HTR1A, GLRX2, L1CAM, SYN1, DLG2, ADCY9, MAP1A, RIN1	216	609	21229	4.03458	5.14866e-06	5.14867e-07	4.60126e-07
GOTERM_CC_DIRECT	GO:0005737~cytoplasm	109	48.8789	1.92572e-06	DGKG, RIPOR1, ALDH1L1, RNH1, DGKB, CPNE6, MLC1, AQP4, GLS, RPS6KA2, CAPN5, ARHGDIB, AKT3, UBAP2L, CLCC1, SYNPO, BSN, PPFIA3, TBC1D10B, PPFIA2, ACTN2, ANK2, THNSL1, ARMCX3, STIM1, MAP1A, RIN1, MTMR1, PDE1B, HEPACAM, ITPR1, AGAP2, CACNA1A, NCSTN, PRRC1, PDCD10, PRDX1, ALDH3B1, G3BP2, APOE, ATP6V1D, MARK2, VAT1, BRAP, SPHKAP, TRPV2, PYCR2, HSPA12A, PRDX6, GFAP, QDPR, CAMSAP3, DLG2, GNB4, TPP2, BCL2L…	216	7372	21229	1.45317	0.000669928	6.09229e-05	5.44455e-05
GOTERM_CC_DIRECT	GO:0014069~postsynaptic density	15	6.72646	2.15533e-05	DBNL, PDPK1, ITPR1, ANK2, SYN1, GRM5, DLG2, SIPA1L1, MAP1A, ADGRL1, ERC2, BSN, SYNPO, CRYAB, GRIA4	216	363	21229	4.06126	0.00747257	0.000625045	0.00055859
GOTERM_CC_DIRECT	GO:0005743~mitochondrial inner membrane	18	8.07175	2.46043e-05	SLC25A3, ENDOG, NDUFB11, IDH2, NDUFB3, NDUFA1, MRPL17, IMMT, COQ9, MRPL24, TUFM, MFN1, NDUFS2, SLC25A12, PRODH, SLC25A22, CCDC51, BCL2L1	216	521	21229	3.39555	0.00852584	0.000658637	0.00058861
GOTERM_CC_DIRECT	GO:0005829~cytosol	69	30.9417	2.69114e-05	DGKG, DOCK4, ALDH1L1, C2CD5, RNH1, DGKB, MLC1, GLS, EEA1, PPP6R2, ARHGDIB, RACK1, BSN, SYNPO, TNS3, TBC1D10B, GRIPAP1, ENDOG, DBNL, PDPK1, AKTIP, CAD, ANXA5, KSR2, SYN1, SIRT2, ARMCX3, MAP1A, PLIN4, RAPGEF2, LCP1, RIN1, PLCB1, CRYAB, HDAC4, PDE1B, GSTP1, MVP, EI24, GOSR1, AGAP2, THY1, AIF1, RIDA, NFS1, PDCD10, PRDX1, ALDH3B1, PSMB1, G3BP2, BPNT2, APOE, NCDN, CRYM, PCK2, BRAP, NIPSNAP3B, GSN, IDH2…	216	4214	21229	1.60928	0.00932158	0.000668941	0.000597818
GOTERM_CC_DIRECT	GO:0030424~axon	17	7.62332	5.77838e-05	GRIPAP1, HEPACAM, KCNC3, CPNE6, TRPV2, KCNA4, L1CAM, SYN1, OLFM1, ADCY9, LRRTM1, MAP1A, ADGRL1, VIM, BSN, CRYAB, PPFIA2	216	503	21229	3.32167	0.0199085	0.00132937	0.00118802
GOTERM_CC_DIRECT	GO:0043197~dendritic spine	11	4.93274	6.11203e-05	GPM6A, GRM5, TENM2, SIPA1L1, PALMD, ITPKA, KCNA4, SYNPO, CRYAB, GRIA4, PPFIA2	216	211	21229	5.12373	0.0210459	0.00132937	0.00118802
GOTERM_CC_DIRECT	GO:0098794~postsynapse	10	4.4843	7.01158e-05	C1QB, P2RX7, C1QA, SIPA1L1, CAMKV, ITPR1, SMCR8, NCDN, PLCB1, C1QC	216	173	21229	5.68106	0.0241059	0.00138367	0.00123656
GOTERM_CC_DIRECT	GO:0048786~presynaptic active zone	6	2.69058	7.15693e-05	SV2A, BSN, ERC2, PPFIA3, SYN1, PPFIA2	216	43	21229	13.7138	0.0245994	0.00138367	0.00123656
GOTERM_CC_DIRECT	GO:0045211~postsynaptic membrane	11	4.93274	8.70247e-05	TENM2, DBNL, DLG2, NBEA, DGKB, LRRTM1, KCNC3, ANK2, LIN7A, LIN7B, GRIA4	216	220	21229	4.91412	0.0298319	0.00159393	0.00142446
GOTERM_CC_DIRECT	GO:0098982~GABA-ergic synapse	8	3.58744	0.000123246	SV2A, LRRTM1, ITPR1, HTR1A, BSN, PLCB1, ERC2, CACNA1E	216	109	21229	7.21339	0.0419853	0.00214448	0.00191647
GOTERM_CC_DIRECT	GO:0098685~Schaffer collateral - CA1 synapse	8	3.58744	0.000172197	GRM5, TUBB2B, DGKB, ITPR1, L1CAM, BSN, SYNPO, SYN1	216	115	21229	6.83704	0.0581692	0.00285355	0.00255015
GOTERM_CC_DIRECT	GO:0031410~cytoplasmic vesicle	22	9.86547	0.000247913	C2CD5, DBNL, DENND4B, PDPK1, HEXB, CTSZ, CPNE6, ITPR1, MLC1, AP3B2, EEA1, PIP4P2, NCSTN, CAMKV, SV2A, DMXL2, ACP2, SERPINI1, BSN, ATP6V1D, PPFIA3, BCL2L1	216	879	21229	2.45986	0.0826667	0.00392153	0.00350459
GOTERM_CC_DIRECT	GO:0005886~plasma membrane	85	38.1166	0.000425228	DGKG, TENM2, DOCK4, C2CD5, CD82, DGKB, KCNC3, ITGB2, CPNE6, MLC1, AQP4, SLC4A4, GRM5, PIP4P2, SIPA1L1, CAMKV, LRRTM1, AKT3, RACK1, TNKS1BP1, SYNPO, CLIC1, TBC1D10B, DBNL, PDPK1, ACTN2, AKTIP, ANXA5, ANK2, KSR2, SEZ6L, SIRT2, FOLH1, ADCY9, STIM1, GPRIN1, PLIN4, RAPGEF2, LCP1, RIN1, PLCB1, CRYAB, PLPP1, GPM6A, MTMR1, CD63, NLRX1, GSTP1, ITPR1, KCNA4, CACNA1A, LIN7A, THY1, LIN7B, AIF1, NCSTN, DPP6, …	216	6018	21229	1.38817	0.137578	0.00643388	0.00574982
GOTERM_CC_DIRECT	GO:0099056~integral component of presynaptic membrane	7	3.13901	0.0004622	NCSTN, EFNB3, KCNC3, HTR1A, ADGRL1, KCNA4, CACNA1E	216	97	21229	7.09254	0.148608	0.0067019	0.00598935
GOTERM_CC_DIRECT	GO:0030018~Z disc	8	3.58744	0.000732297	HDAC4, SPHKAP, CSRP1, ACTN2, ANXA5, ANK2, SYNPO, CRYAB	216	146	21229	5.38534	0.225031	0.0101936	0.00910977
GOTERM_CC_DIRECT	GO:0005856~cytoskeleton	28	12.5561	0.000791952	DGKG, MVP, KCNC3, AIF1, SIPA1L1, TNKS1BP1, ERC2, SYNPO, BSN, ATP6V1D, MARK2, BCAS3, GSN, DBNL, ANK2, SYN1, SIRT2, GFAP, CAMSAP3, TUBB2B, STIM1, MAP1A, BIRC6, LCP1, VIM, RIN1, PPP1R12C, BCL2L1	216	1381	21229	1.99269	0.240966	0.0106	0.00947296
GOTERM_CC_DIRECT	GO:0030426~growth cone	9	4.03587	0.000864896	TENM2, STIM1, GPRIN1, LRRTM1, CTSZ, ADGRL1, THY1, ERC2, SIRT2	216	195	21229	4.53611	0.260006	0.0111475	0.00996231
GOTERM_CC_DIRECT	GO:0043005~neuron projection	16	7.17489	0.000976628	GPM6A, TENM2, ANK2, P2RX7, QDPR, GRM5, DLG2, SIPA1L1, SV2A, MAP1A, RACK1, RAPGEF2, ADGRL1, ACP2, NCDN, VIM	216	586	21229	2.68348	0.288253	0.0121381	0.0108475
GOTERM_CC_DIRECT	GO:0097386~glial cell projection	4	1.79372	0.00102827	LCP1, AIF1, SIRT2, GFAP	216	20	21229	19.6565	0.300942	0.0123392	0.0110273
GOTERM_CC_DIRECT	GO:0098839~postsynaptic density membrane	5	2.24215	0.00119652	GRM5, DLG2, ACTN2, LIN7A, LIN7B	216	46	21229	10.6829	0.34074	0.0138796	0.0124039
GOTERM_CC_DIRECT	GO:0097450~astrocyte end-foot	3	1.34529	0.00149094	MLC1, AQP4, GFAP	216	6	21229	49.1412	0.405023	0.016737	0.0149575
GOTERM_CC_DIRECT	GO:0030672~synaptic vesicle membrane	6	2.69058	0.00164146	DLG2, SV2A, DMXL2, BSN, SYN1, BCL2L1	216	84	21229	7.02017	0.435433	0.0178509	0.0159529
GOTERM_CC_DIRECT	GO:0005602~complement component C1 complex	3	1.34529	0.00207339	C1QB, C1QA, C1QC	216	7	21229	42.121	0.514361	0.0218649	0.0195402
GOTERM_CC_DIRECT	GO:0098793~presynapse	8	3.58744	0.00244548	P2RX7, ITPR1, SMCR8, LIN7A, BSN, LIN7B, SYN1, BCL2L1	216	180	21229	4.36811	0.573468	0.0250302	0.0223689
GOTERM_CC_DIRECT	GO:0005911~cell-cell junction	9	4.03587	0.00258174	P2RX7, TENM2, SV2A, HEPACAM, MLC1, RAPGEF2, AQP4, LIN7A, LIN7B	216	232	21229	3.81268	0.593271	0.0256699	0.0229406
GOTERM_CC_DIRECT	GO:0005768~endosome	17	7.62332	0.00270121	CD63, GRIPAP1, DBNL, CPNE6, AGAP2, MLC1, ANK2, AQP4, L1CAM, TM9SF4, EEA1, PIP4P2, ACAP2, RAPGEF2, BIRC6, NCDN, APOE	216	717	21229	2.33027	0.609878	0.0261117	0.0233355
GOTERM_CC_DIRECT	GO:0005764~lysosome	13	5.8296	0.00280217	CD63, HEXB, CTSZ, MLC1, ANK2, PRDX6, GNS, PIP4P2, NCSTN, ACP2, APOE, CTSD, CRYAB	216	463	21229	2.75955	0.623381	0.0263555	0.0235533
GOTERM_CC_DIRECT	GO:0097060~synaptic membrane	5	2.24215	0.00301275	OLFM1, NCSTN, ITPR1, BSN, CRYAB	216	59	21229	8.32902	0.65007	0.0275905	0.024657
GOTERM_CC_DIRECT	GO:1904115~axon cytoplasm	5	2.24215	0.00404422	ARMCX3, DLG2, MAP1A, BSN, AP3B2	216	64	21229	7.67831	0.755916	0.0360869	0.0322501
GOTERM_CC_DIRECT	GO:0009986~cell surface	17	7.62332	0.00547471	CD63, MOG, CTSZ, ITGB2, TRPV2, KCNA4, THY1, L1CAM, SLC4A4, DPP6, TSPAN14, FOLH1, CAPN5, APOE, BSN, CRYAB, PPFIA2	216	772	21229	2.16425	0.851984	0.04763	0.0425659
GOTERM_CC_DIRECT	GO:0045121~membrane raft	10	4.4843	0.00595126	P2RX7, MOG, ITGB2, ITPR1, MLC1, ANK2, THY1, L1CAM, CTSD, PLPP1	216	324	21229	3.03341	0.874723	0.0505131	0.0451425
GOTERM_CC_DIRECT	GO:0044297~cell body	6	2.69058	0.00985167	TRPV2, RACK1, GNB4, VIM, SYN1, GFAP	216	128	21229	4.60699	0.968107	0.0816281	0.0729493
GOTERM_CC_DIRECT	GO:0099055~integral component of postsynaptic membrane	5	2.24215	0.0105058	GRM5, LRRTM1, KCNC3, KCNA4, CACNA1E	216	84	21229	5.85014	0.97466	0.0850241	0.0759842
GOTERM_CC_DIRECT	GO:0005759~mitochondrial matrix	8	3.58744	0.0111673	RIDA, NFS1, PDPK1, PRDX1, GLRX2, PRODH, BCL2L1, GLS	216	239	21229	3.28979	0.979921	0.0873261	0.0780414
GOTERM_CC_DIRECT	GO:0044295~axonal growth cone	4	1.79372	0.0112922	OLFM1, GPM6A, TRPV2, L1CAM	216	46	21229	8.5463	0.980784	0.0873261	0.0780414
GOTERM_CC_DIRECT	GO:0043195~terminal bouton	5	2.24215	0.0132788	P2RX7, CAD, L1CAM, ERC2, GRIA4	216	90	21229	5.46013	0.990457	0.0991497	0.0886079
GOTERM_CC_DIRECT	GO:0032991~macromolecular complex	18	8.07175	0.0133909	HDAC4, CD63, ALDH1L1, GSN, GSTP1, CAD, ITPR1, CACNA1A, AQP4, P2RX7, NCSTN, SIPA1L1, STIM1, RAPGEF2, PLCB1, ERC2, CRYAB, SASH1	216	926	21229	1.91046	0.990827	0.0991497	0.0886079
GOTERM_CC_DIRECT	GO:0005747~mitochondrial respiratory chain complex I	4	1.79372	0.0149321	NDUFB11, NDUFB3, NDUFA1, NDUFS2	216	51	21229	7.70842	0.994676	0.108258	0.0967477
GOTERM_CC_DIRECT	GO:0098831~presynaptic active zone cytoplasmic component	3	1.34529	0.0155875	BSN, ERC2, PPFIA3	216	19	21229	15.5183	0.995777	0.110703	0.0989332
GOTERM_CC_DIRECT	GO:0042470~melanosome	5	2.24215	0.0176434	CD63, NCSTN, GSN, TRPV2, CTSD	216	98	21229	5.01441	0.99796	0.122798	0.109742
GOTERM_CC_DIRECT	GO:0031594~neuromuscular junction	5	2.24215	0.0201237	HDAC4, P2RX7, DLG2, SV2A, KCNC3	216	102	21229	4.81777	0.999154	0.135163	0.120793
GOTERM_CC_DIRECT	GO:0005769~early endosome	9	4.03587	0.0201968	EEA1, NCSTN, DBNL, MLC1, ANK2, APOE, TPD52L1, AP3B2, TM9SF4	216	332	21229	2.66428	0.999175	0.135163	0.120793
GOTERM_CC_DIRECT	GO:0016323~basolateral plasma membrane	8	3.58744	0.020799	SLC14A1, DLG2, MLC1, AQP4, ANK2, LIN7A, SLC4A4, LIN7B	216	271	21229	2.90133	0.999334	0.136567	0.122047
GOTERM_CC_DIRECT	GO:0001726~ruffle	5	2.24215	0.024229	ACAP2, DBNL, GSN, LCP1, AIF1	216	108	21229	4.55011	0.999804	0.156143	0.139541
GOTERM_CC_DIRECT	GO:0070469~respiratory chain	4	1.79372	0.0250193	NDUFB11, NDUFB3, NDUFA1, NDUFS2	216	62	21229	6.3408	0.999852	0.158304	0.141472
GOTERM_CC_DIRECT	GO:0043194~axon initial segment	3	1.34529	0.0303502	DLG2, MAP1A, KCNA4	216	27	21229	10.9203	0.999978	0.188605	0.168552
GOTERM_CC_DIRECT	GO:0001891~phagocytic cup	3	1.34529	0.0368796	RACK1, LCP1, AIF1	216	30	21229	9.82824	0.999998	0.223435	0.199679
GOTERM_CC_DIRECT	GO:0008021~synaptic vesicle	6	2.69058	0.038084	NCSTN, SV2A, ANXA5, DMXL2, BSN, SYN1	216	182	21229	3.24008	0.999999	0.223435	0.199679
GOTERM_CC_DIRECT	GO:0031965~nuclear membrane	7	3.13901	0.0384111	BRAP, EI24, CLCC1, LPIN1, PLCB1, CLIC1, BCL2L1	216	244	21229	2.81958	0.999999	0.223435	0.199679
GOTERM_CC_DIRECT	GO:0048471~perinuclear region of cytoplasm	15	6.72646	0.0386877	HHATL, GSN, MVP, ITPR1, MLC1, ANK2, TPD52L1, AIF1, PRDX6, SIRT2, RACK1, RAPGEF2, LCP1, VIM, CLIC1	216	816	21229	1.80666	0.999999	0.223435	0.199679
GOTERM_CC_DIRECT	GO:0030658~transport vesicle membrane	3	1.34529	0.0391654	ITPR1, LIN7A, LIN7B	216	31	21229	9.5112	0.999999	0.223435	0.199679
GOTERM_CC_DIRECT	GO:0005783~endoplasmic reticulum	25	11.2108	0.0418619	TENM2, EI24, CTSZ, ITPR1, MLC1, KCNA4, MSMO1, THY1, NCSTN, SV2A, LRRTM1, CLCC1, APOE, HHATL, ANXA5, SEZ6L, OLFM1, SPCS1, G6PC3, STIM1, LPCAT2, HYOU1, ESYT1, LPIN1, BCL2L1	216	1632	21229	1.50555	1	0.231889	0.207234
GOTERM_CC_DIRECT	GO:0005741~mitochondrial outer membrane	6	2.69058	0.0419799	VAT1, ARMCX3, NLRX1, MFN1, LPIN1, BCL2L1	216	187	21229	3.15345	1	0.231889	0.207234
GOTERM_CC_DIRECT	GO:0002102~podosome	3	1.34529	0.043893	DBNL, GSN, LCP1	216	33	21229	8.93476	1	0.238668	0.213293
GOTERM_CC_DIRECT	GO:0097025~MPP7-DLG1-LIN7 complex	2	0.896861	0.0496275	LIN7A, LIN7B	216	5	21229	39.313	1	0.265698	0.237449
GOTERM_CC_DIRECT	GO:0005925~focal adhesion	6	2.69058	0.0513364	GSN, ACTN2, PDPK1, ITGB2, LCP1, TNS3	216	198	21229	2.97825	1	0.269845	0.241154
GOTERM_CC_DIRECT	GO:0042383~sarcolemma	5	2.24215	0.0519529	NCSTN, ANXA5, FXYD1, AQP4, ANK2	216	138	21229	3.56096	1	0.269845	0.241154
GOTERM_CC_DIRECT	GO:0030175~filopodium	4	1.79372	0.0617741	GPM6A, TENM2, ACTN2, LCP1	216	89	21229	4.41719	1	0.316138	0.282526
GOTERM_CC_DIRECT	GO:0048788~cytoskeleton of presynaptic active zone	2	0.896861	0.068785	BSN, ERC2	216	7	21229	28.0807	1	0.346916	0.310031
GOTERM_CC_DIRECT	GO:0005884~actin filament	4	1.79372	0.0794143	DBNL, LCP1, AIF1, MARK2	216	99	21229	3.97101	1	0.394802	0.352826
GOTERM_CC_DIRECT	GO:0010008~endosome membrane	5	2.24215	0.0813337	CD63, ACAP2, AQP4, NCDN, CTSD	216	161	21229	3.05225	1	0.39865	0.356264
GOTERM_CC_DIRECT	GO:0044224~juxtaparanode region of axon	2	0.896861	0.096803	DLG2, SIRT2	216	10	21229	19.6565	1	0.461472	0.412407
GOTERM_CC_DIRECT	GO:0032432~actin filament bundle	2	0.896861	0.096803	LCP1, CRYAB	216	10	21229	19.6565	1	0.461472	0.412407
