# Supplementary material for: SORLA up-regulation suppresses pathological effects in aged tauopathy mouse brain
Source: Sci Adv. 2026 Jul 17;12(29):eaed6825. doi: 10.1126/sciadv.aed6825 (PMC13378584; doi:10.1126/sciadv.aed6825)
Supplement: Supplementary file 2 — Tables S1 to S5 [file sciadv.aed6825_tables_s1_to_s5.zip › aed6825_table_s3.xlsx]

## Sheet: Inventory
Inventory, snRNAseq DEGs
9MO WT, PS19 and SORLA TG/PS19 ("TG_PS19") hippocampus
Sheet 1 - Microglia, clusters C0 to C3, L2FC>0.3,<-0.3; p<0.05
Sheet 2 - Astrocytes, clusters C0 to C4, adjp<0.05
Sheet 3 - Neurons, clusters C0 to C12, adjp<0.05
Sheet 4 - Excitatory, Inhibitory neurons, adjp<0.05
Sheet 5 - Oligodendrocyte DEGs, adjp<0.05

## Sheet: Microglia
C0_P19vWT	C0_P19vWT_L2FC	C0_P19vWT p_val	C0_P19vWT p_val_adj		C0_TG19v19	C0_TG19v19 L2FC	C0_TG19v19 p_val	C0_TG19v19 p_val_adj		C1_PS19vWT	C1_PS19vWT L2FC	C1_PS19vWT p_val	C1_PS19vWT p_val_adj		C1_TG19v19	C1_TG19v19 L2FC	C1_TG19v19 p_val	C1_TG19v19 p_val_adj		C2_19vWT	C2_19vWT_L2FC	C2_19vWT p_val	C2_19vWT p_val_adj		C2_TG19v19	C2_TG19v19 L2FC	C2_TG19v19 p_val	C2_TG19v19 p_val_adj		C3_PS19vWT	C3_PS19vWT L2FC	C3_PS19vWT p_val	C3_PS19vWT p_val_adj		C3_TG19v19	C3_TG19v19 L2FC	C3_TG19v19 p_val	C3_TG19v19 p_val_adj
Colec12	1.55333	6.57528e-19	2.03604e-14		Xist	4.12095	8.11561e-57	2.513e-52		Anapc15	2.09077	6.83611e-23	2.1168e-18		Xist	3.61689	4.58444e-28	1.41957e-23		Cd74	2.45077	0.000260308	1		Xist	3.96551	6.78276e-07	0.0210028		Csmd3	4.02591	0.000135761	1		Hpgd	3.97531	0.00137793	1
Anapc15	1.37893	5.21612e-15	1.61517e-10		Gm31243	1.65937	2.08716e-16	6.46291e-12		Myo1e	2.05254	9.81217e-15	3.03834e-10		Gm31243	2.20705	2.72231e-12	8.42964e-08		Marchf3	2.19083	9.83495e-05	1		Tsix	2.1559	0.000196124	1		Nav3	3.06016	0.000135761	1		Xist	3.9455	0.000113996	1
Arhgap24	1.28803	1.01564e-17	3.14491e-13		Tsix	1.6174	2.7901e-20	8.63956e-16		Colec12	1.98717	2.0787e-19	6.43668e-15		Nhs	1.93856	8.87594e-09	0.000274844		Gm26749	1.7084	0.00104187	1		Fat3	1.6753	0.0425652	1		Marchf3	2.95478	5.65547e-05	1		Frmpd4	2.64749	0.0244694	1
H2-D1	1.23217	9.39207e-14	2.90825e-09		Bank1	1.40243	6.57283e-15	2.03528e-10		Myo5a	1.78417	1.26085e-14	3.90423e-10		Bank1	1.92918	3.07258e-11	9.51425e-07		Atp8a2	1.59507	4.66677e-05	1		Celf2	1.66315	0.00231392	1		Plcl1	2.65491	0.0013009	1		Iws1	2.58659	0.0174715	1
Atp8a2	1.07052	3.26552e-15	1.01117e-10		Lsamp	1.18872	3.38034e-11	1.04672e-06		Clec7a	1.75992	1.90192e-13	5.88929e-09		Cst3	1.6804	4.74333e-31	1.46877e-26		Sacm1l	1.52311	0.000230616	1		Ptgds	1.61493	0.000459056	1		Ccl4	2.61207	0.0268646	1		Ifi209	2.54984	0.0130437	1
Cadm1	1.04866	1.55011e-15	4.79991e-11		Nhs	1.16742	3.20867e-15	9.93564e-11		H2-K1	1.75465	2.74065e-15	8.48642e-11		Csmd3	1.53329	5.05272e-24	1.56457e-19		Cacna1a	1.4953	0.00293916	1		Dhx36	1.59502	0.0423311	1		Myo1e	2.54323	0.00374539	1		Lrrfip2	2.5462	0.00816093	1
AU020206	1.00304	1.28759e-11	3.98701e-07		Gm21798	1.13728	1.53142e-05	0.474204		Fgr	1.73117	5.36908e-14	1.66253e-09		Lysmd4	1.4847	1.62526e-24	5.03261e-20		AU020206	1.449	0.0105753	1		Nrp2	1.56831	0.00360384	1		Apbb2	2.53299	0.000780066	1		Pcgf5	2.52788	0.0130437	1
Rassf3	0.981567	4.70094e-08	0.00145564		Atg16l2	1.09987	7.96111e-14	2.46516e-09		Apobec1	1.6351	1.37886e-09	4.26964e-05		Gm32036	1.4309	5.12191e-12	1.586e-07		Ccl3	1.41316	0.013903	1		Adrb2	1.53019	0.0221399	1		Csf3r	2.44286	4.24536e-05	1		Usp31	2.50676	0.00137793	1
Magi1	0.951517	6.19354e-10	1.91783e-05		Gm26827	1.03827	2.36557e-08	0.0007325		Cd74	1.56326	4.24678e-08	0.00131502		Atg16l2	1.36992	7.90213e-09	0.00024469		Tnip2	1.36781	0.00258572	1		Asb2	1.52501	0.0279895	1		Cux1	2.41804	5.0161e-05	1		Mlxip	2.48906	0.00673028	1
Lrmda	0.898658	5.22712e-16	1.61858e-11		Plp1	1.01879	5.87714e-14	1.81985e-09		Arid5b	1.54536	7.48341e-10	2.31724e-05		Gm17231	1.3433	2.14703e-08	0.000664829		Cd83	1.35435	0.000220195	1		Arhgap4	1.4911	0.0221399	1		Chn2	2.40976	0.00116467	1		Dapk1	2.48673	0.0460085	1
Fgr	0.879258	6.91049e-09	0.000213983		Myo18b	0.934291	1.00781e-07	0.00312069		Fmn1	1.52193	2.47488e-12	7.66346e-08		Pard3bos1	1.33043	1.33696e-07	0.00413991		Cp	1.34931	0.00718865	1		Nrxn1	1.43324	0.0090134	1		Atp6ap1	2.23499	0.000313866	1		Pcsk1n	2.44021	0.0130437	1
Mrc2	0.860549	5.3851e-07	0.016675		Slc1a2	0.904008	4.04887e-07	0.0125373		H2-D1	1.42654	7.68007e-15	2.37813e-10		Gm46367	1.3122	1.37127e-13	4.24613e-09		Lasp1	1.32544	0.00377778	1		Anapc4	1.43123	0.0221399	1		Ccl3	2.22033	0.0268646	1		Ccr2	2.38895	0.0355251	1
St8sia6	0.828041	1.80517e-08	0.000558972		Pard3bos1	0.899754	2.09248e-06	0.0647936		Cd84	1.37603	7.99961e-14	2.47708e-09		Tsix	1.30717	3.23739e-09	0.000100246		Ier3	1.31198	0.0036932	1		Scd2	1.41979	0.0274886	1		Gm10790	2.21463	0.000135761	1		Rusc2	2.3029	0.0130437	1
H2-K1	0.80625	4.38198e-09	0.000135688		Phykpl	0.859817	3.8433e-06	0.119008		Arhgap24	1.36255	1.6333e-12	5.05752e-08		Gm26827	1.29579	2.01525e-07	0.00624022		Bach1	1.30204	0.0108899	1		Tspan9	1.41247	0.0451504	1		Lpl	2.20842	0.00321912	1		Fcgr2b	2.27451	0.0102299	1
Arhgap15	0.791941	0.00025898	1		9130019P16Rik	0.856753	6.43399e-07	0.0199228		Bcar3	1.36022	9.94412e-09	0.00030792		Scd2	1.26091	8.60946e-08	0.00266592		H2-D1	1.30133	0.0201342	1		Paxbp1	1.39357	0.0428694	1		Traf3	2.19475	5.65547e-05	1		Pla2g7	2.25721	0.00137793	1
Elf2	0.780176	1.08727e-07	0.00336673		Ctnnd2	0.855303	4.04091e-06	0.125127		Etl4	1.3271	9.14015e-08	0.00283025		Khdrbs3	1.2599	2.73288e-06	0.0846235		Washc3	1.29814	0.000967395	1		Tmem175	1.38759	0.0253354	1		Gm15283	2.16134	0.000135761	1		Pisd-ps1	2.25163	0.0130437	1
Mitf	0.778586	3.43057e-10	1.06228e-05		9130015G15Rik	0.85332	4.49347e-10	1.3914e-05		Cadm1	1.28371	2.0236e-15	6.26608e-11		Ivns1abp	1.25021	1.66748e-16	5.16334e-12		H2-Ab1	1.26454	0.0082274	1		Dip2b	1.38479	0.0104081	1		Fbrsl1	2.0619	0.000701727	1		Slc25a45	2.25163	0.0130437	1
Gm26740	0.760601	1.54191e-05	0.477453		Gm32036	0.847078	4.55592e-12	1.41074e-07		Lyst	1.28309	3.54257e-10	1.09696e-05		mt-Rnr1	1.22788	9.62421e-05	1		Zranb2	1.2629	0.0109457	1		6030458C11Rik	1.38455	0.0090134	1		Ctsd	2.01402	0.00189713	1		Tsix	2.25163	0.0130437	1
Nrp1	0.738467	1.62506e-06	0.05032		Sfi1	0.836241	1.3495e-09	4.17874e-05		Lyz2	1.27447	6.24229e-11	1.93293e-06		Ctnnd2	1.20011	4.13414e-05	1		Eps15l1	1.23651	0.0189497	1		Uqcrh	1.38315	0.0221399	1		Lyst	1.99488	0.00156471	1		Mgl2	2.21301	0.029341	1
Cd84	0.730139	6.17254e-06	0.191133		Gm46367	0.829175	7.26529e-14	2.2497e-09		Fam20c	1.27222	1.10636e-08	0.000342583		Plp1	1.19216	6.17788e-12	1.91298e-07		Cadm1	1.23513	0.00368122	1		Asb3	1.32999	0.0248697	1		Tafa2	1.97421	0.0273881	1		Ccn2	2.19589	0.0130437	1
Sat1	0.72724	1.26442e-07	0.00391527		Plxna4os3	0.808997	1.81525e-05	0.562091		Rftn1	1.26738	7.00914e-12	2.17038e-07		Selplg	1.18291	3.49409e-09	0.000108195		Trpm6	1.22626	0.000247662	1		Hnrnpm	1.32732	0.0364773	1		Icam1	1.97167	0.000701727	1		Clk3	2.17774	0.0130437	1
Csf3r	0.725236	6.68404e-09	0.000206971		Gm41764	0.807472	1.26559e-06	0.039189		Mitf	1.24535	1.08126e-14	3.34812e-10		Plxna4os3	1.14017	0.000310676	1		Rpl35a	1.2027	0.0113546	1		Anapc1	1.3254	0.0221399	1		Fmn1	1.96965	0.00710746	1		Ptn	2.17759	0.0176952	1
Ctsd	0.721505	1.34214e-10	4.15593e-06		Tg	0.80152	6.20021e-08	0.00191989		Lrmda	1.24482	7.45825e-22	2.30945e-17		Col27a1	1.10008	2.57121e-06	0.0796175		Gm15563	1.19866	0.0245866	1		Qtrt2	1.31933	0.0090134	1		Rapgef5	1.94474	0.00697494	1		Cd63	2.15593	0.0452909	1
Pfkfb3	0.719487	6.22258e-06	0.192682		Gm44144	0.794851	6.87455e-06	0.21287		Sat1	1.21902	3.9769e-12	1.23145e-07		Gm35188	1.09648	1.18066e-12	3.65591e-08		Gm42727	1.18774	1.48017e-05	0.458334		Pi4k2b	1.31497	0.0221399	1		Mertk	1.94247	0.00209217	1		Herc3	2.13795	0.0130437	1
Tafa2	0.718931	4.64689e-06	0.143891		Cd164	0.780634	1.11127e-05	0.344103		Cd83	1.20994	6.2178e-08	0.00192534		Kdm6a	1.09405	1.19073e-08	0.000368711		Irak1	1.17287	0.0108956	1		Wipf1	1.29198	0.00655942	1		Plek	1.9192	0.000893781	1		Rps10	2.13795	0.0130437	1
Cacna1a	0.712276	2.45889e-07	0.00761395		Mtss1	0.776348	3.79991e-08	0.00117664		Marchf3	1.19411	1.68254e-06	0.0520999		Gm21798	1.08492	0.00208039	1		Map4k2	1.16999	0.000967395	1		Pdss1	1.26826	0.0221399	1		Serpine2	1.90984	0.000313866	1		Gm46224	2.12911	0.00285519	1
Lyz2	0.706282	3.63148e-07	0.0112449		Insyn2b	0.769807	7.26524e-09	0.000224968		Fnip2	1.19403	6.45755e-10	1.99958e-05		Myo1d	1.05378	6.08915e-05	1		Ino80	1.1576	0.0490226	1		SORL1	1.24242	0.0221399	1		Cacna1a	1.90321	0.000486514	1		Nek9	2.11088	0.0377977	1
Cd9	0.699262	5.32235e-08	0.00164807		Naaladl2	0.76865	6.26577e-05	1		Plaur	1.18492	2.12415e-08	0.000657744		Cux2	1.05318	2.90268e-05	0.898814		Sugp1	1.15516	0.00946311	1		Grm5	1.24144	0.0090134	1		Atxn1	1.89416	0.0134721	1		Tsc22d3	2.10824	0.0212238	1
Myo5a	0.681928	8.70268e-05	1		2610020C07Rik	0.757166	2.8078e-06	0.0869436		Lrguk	1.15972	1.51519e-08	0.000469177		Siglech	1.04477	1.89181e-07	0.00585798		Supt3	1.15288	0.000328351	1		Cst3	1.22329	0.000768318	1		Bri3	1.8922	0.000701727	1		Gm19605	2.08035	0.0130437	1
Fcgr3	0.674774	2.49245e-06	0.0771788		Hlf	0.754448	1.48175e-05	0.458824		P2rx4	1.14781	1.02894e-09	3.1861e-05		Cask	1.03605	3.15225e-09	9.76093e-05		Cebpz	1.13692	0.00378109	1		Gm14212	1.20966	0.0221399	1		Tmem234	1.86624	0.00152288	1		Gpc5	2.08035	0.0130437	1
Pvt1	0.670404	7.34988e-08	0.00227589		Cask	0.74079	5.99445e-11	1.85618e-06		Mdfic	1.14599	1.33313e-07	0.00412803		Elmo1	1.02573	2.82231e-13	8.73928e-09		Snx20	1.11285	0.0111639	1		Gm11476	1.19578	0.0221399	1		Plaur	1.85599	0.000313866	1		Mrc1	2.07065	0.02591	1
Myo1f	0.659957	6.56875e-09	0.000203401		Gm26936	0.732219	4.27608e-05	1		Apoe	1.10036	1.79062e-06	0.0554465		Kcnrg	1.02094	8.24965e-06	0.25545		Parp14	1.10314	0.0398155	1		Atxn7l1	1.19503	0.0412397	1		Creb3l2	1.8478	0.000313866	1		Anp32b	2.01742	0.0130437	1
Fmnl2	0.657592	0.000215791	1		Lysmd4	0.730597	1.63733e-18	5.07e-14		Rai14	1.09047	1.00313e-06	0.0310618		Asb2	1.01978	1.12938e-05	0.349711		Rnf121	1.09971	0.0240064	1		Phf21a	1.19303	0.0315584	1		Cd180	1.81167	0.00358769	1		Itpripl2	2.01742	0.0130437	1
Pnpla7	0.648702	6.80183e-06	0.210619		1700011L22Rik	0.711082	0.000179254	1		Fmnl2	1.08328	5.59127e-07	0.0173134		Insyn2b	1.0129	5.39384e-12	1.6702e-07		Magi1	1.09815	0.0479163	1		Snap47	1.1787	0.0221399	1		Magi1	1.79826	0.00797787	1		Zdhhc23	2.01742	0.0130437	1
Ctsz	0.638692	3.759e-07	0.0116397		Pcdh9	0.697785	6.65661e-05	1		Apbb2	1.07419	2.10431e-10	6.51601e-06		Galnt16	1.00922	0.000100948	1		Fam111a	1.09492	0.025477	1		3300002I08Rik	1.173	0.0221399	1		Marcks	1.79207	0.00809017	1		Adgrb3	1.99687	0.0130437	1
Gm13710	0.636766	7.19189e-06	0.222697		Gm46411	0.693995	0.000507491	1		Lpl	1.05339	2.23116e-05	0.69088		Ccr5	0.999262	1.51062e-05	0.467764		Tmem222	1.08139	0.00941598	1		Gm19689	1.17222	0.0221399	1		Timmdc1	1.76743	0.0102055	1		Tgfbi	1.98618	0.0278284	1
Gpr160	0.627367	3.65359e-06	0.113133		Rtn1	0.69209	2.84149e-05	0.879867		Rnf121	1.05151	1.69513e-09	5.24896e-05		Pde3b	0.995308	1.60255e-11	4.96231e-07		Morc3	1.07827	0.021356	1		Kcnip3	1.17075	0.0221399	1		Gm15614	1.75632	0.00321912	1		Shisa5	1.97711	0.0289822	1
Plek	0.620149	4.71829e-05	1		Gm44511	0.6804	4.73869e-05	1		Tafa2	1.0475	6.61234e-09	0.000204751		Gm15563	0.9913	0.000211412	1		Trem2	1.07329	0.00419998	1		4930444A19Rik	1.14264	0.0495994	1		Anxa3	1.73891	0.00163793	1		Gm9320	1.91286	0.0476894	1
Dgkz	0.619109	1.74315e-06	0.0539765		Gm47167	0.680219	6.57728e-05	1		Acaca	1.04419	4.01355e-06	0.12428		Msh5	0.987076	0.0011498	1		Lpp	1.06712	0.0112254	1		Rac3	1.1305	0.0221399	1		Basp1	1.71899	0.00787819	1		Gm32036	1.87703	0.00113567	1
Apbb2	0.613942	5.10594e-05	1		Lrrc4	0.667629	1.69111e-05	0.523653		St8sia6	1.03835	3.71172e-08	0.00114933		9130015G15Rik	0.97385	2.31476e-06	0.0716766		Hk2	1.06673	0.0153484	1		C1galt1	1.1225	0.0221399	1		Asph	1.7173	0.0205105	1		C79798	1.83021	0.0130437	1
Ctsc	0.606974	8.47927e-05	1		Crybb1	0.662284	0.000931377	1		Axl	1.03271	1.40801e-06	0.0435989		Rnf216	0.972481	1.07757e-11	3.3367e-07		Ctnna1	1.06412	0.0117373	1		Ctnnbl1	1.10207	0.0221399	1		Ank	1.71044	0.0316236	1		Gm48065	1.83021	0.0130437	1
Pisd-ps2	0.601559	2.01732e-06	0.0624664		Ptgds	0.661028	1.87823e-07	0.00581593		Dpy19l4	1.02743	3.90586e-08	0.00120945		Zfp710	0.972355	1.02448e-12	3.17231e-08		Ctsc	1.06026	0.0198267	1		Gm50035	1.09781	0.0459658	1		Slc1a3	1.70724	0.0158173	1		Ptrhd1	1.83021	0.0130437	1
Arid5b	0.600622	0.00065789	1		Igsf10	0.660685	0.000306573	1		Plek	0.991402	2.72149e-07	0.0084271		Fam210a	0.970953	0.000180424	1		Slc7a7	1.0566	0.0203646	1		Mospd2	1.07781	0.0221399	1		Colec12	1.7035	0.0047434	1		Donson	1.80678	0.0130437	1
Adap1	0.592644	1.2824e-05	0.397095		Ivns1abp	0.660093	3.60635e-11	1.1167e-06		Lilrb4a	0.985078	1.27641e-06	0.0395239		Gm16337	0.969904	3.67478e-08	0.00113789		Spag9	1.04705	0.00659659	1		Serinc3	1.07607	0.0156616	1		Smad3	1.7017	0.00152288	1		Enox1	1.80678	0.0130437	1
Fyb	0.592553	3.57263e-08	0.00110626		Nkain2	0.652266	0.000240066	1		Acer3	0.984496	1.7507e-08	0.000542103		Gm42477	0.959064	0.00134499	1		Ppp2cb	1.04442	0.00927626	1		Lrrc4c	1.01266	0.0221399	1		Tanc2	1.69688	0.00598227	1		Slc6a1	1.80678	0.0130437	1
Ccnd3	0.58305	8.33758e-07	0.0258173		Gm35188	0.647021	2.47955e-11	7.67793e-07		Rassf3	0.983276	3.63308e-07	0.0112498		Lsamp	0.952009	0.000311239	1		Rpl10a	1.04441	0.000247662	1		Wdr1	1.00869	0.0221399	1		Tjp1	1.68168	0.000313866	1		Xpc	1.80678	0.0130437	1
Tpd52	0.581909	5.63118e-05	1		Plxna4	0.646235	1.29947e-06	0.0402381		Galnt7	0.978329	4.42393e-07	0.0136987		Susd3	0.946766	0.000157796	1		Capza2	1.03537	0.00694348	1		Spg20	1.00751	0.0221399	1		Pkp4	1.67892	0.000701727	1		Acvrl1	1.75857	0.0130437	1
Gm16183	0.581655	0.00255716	1		Kmt2c	0.641987	3.19997e-07	0.0099087		Prkg1	0.97677	2.51613e-05	0.77912		Cfh	0.936492	1.34894e-08	0.0004177		Znrf2	1.03157	0.00230612	1		Txndc15	0.999968	0.0221399	1		Gm7480	1.675	0.00174715	1		Capns1	1.75857	0.0130437	1
Tnfsf8	0.58157	1.48052e-07	0.00458443		Sparcl1	0.636959	0.00039536	1		Cxcl16	0.97072	1.55594e-09	4.81798e-05		Slc2a5	0.926856	0.000851478	1		Ggnbp2	1.03065	0.00164078	1		Prpf18	0.99706	0.0221399	1		Ppard	1.66497	0.0134721	1		Fundc1	1.75857	0.0130437	1
Tnfrsf11a	0.576402	8.03795e-05	1		mt-Rnr2	0.626778	0.000143683	1		Pou2f2	0.970651	4.67094e-08	0.00144636		Gpr34	0.924469	4.4877e-08	0.00138962		Nploc4	1.01787	0.0325163	1		8030453O22Rik	0.992543	0.0221399	1		Tns1	1.63857	0.00790036	1		Gria2	1.75857	0.0130437	1
Man1c1	0.571458	0.000225601	1		Meg3	0.625909	0.00023561	1		Chka	0.966335	3.23176e-06	0.100071		Phykpl	0.919237	0.00192964	1		Prkcsh	1.01629	0.0036932	1		Adap2os	0.956693	0.0227093	1		Numb	1.62229	0.00513015	1		Gm42560	1.73393	0.0130437	1
Mapk1	0.56965	8.61163e-05	1		Ctnnal1	0.617201	0.000962126	1		Xylt1	0.965337	3.75009e-06	0.116121		Pmepa1	0.91871	1.07812e-06	0.0333839		Marchf8	1.0142	0.0334505	1		Fubp3	0.907377	0.0221399	1		4930517O19Rik	1.60946	0.00321912	1		Gm43679	1.73393	0.0130437	1
Mafb	0.564393	8.68604e-05	1		mt-Rnr1	0.614254	0.000930847	1		Csf1	0.964405	1.05814e-06	0.0327652		Abca9	0.910679	1.16665e-05	0.361252		Wars2	1.00968	0.00937652	1		Lysmd4	0.906738	0.0407398	1		Gabarapl2	1.5999	0.00152288	1		Pms2	1.73393	0.0130437	1
Fermt3	0.561772	1.2027e-06	0.0372416		Csmd3	0.61186	6.97632e-19	2.16022e-14		Gnpda1	0.952117	1.93944e-05	0.600547		mt-Rnr2	0.907216	7.04226e-05	1		Mtch1	1.00595	0.0094729	1		Cx3cr1	0.906343	0.00136478	1		Lrmda	1.59545	0.000481654	1		Tug1	1.73393	0.0130437	1
Madd	0.561017	0.00242249	1		Gm34408	0.606981	9.47048e-05	1		Gm13710	0.950107	8.64798e-06	0.267785		Nav3	0.906829	4.73873e-08	0.00146735		Gm33699	0.997526	0.00876558	1		Ldlrad4	0.775636	0.0450958	1		Malt1	1.58582	0.00321912	1		Pid1	1.71253	0.0054765	1
Camkk2	0.560378	0.0001635	1		Gpr34	0.606098	1.9661e-09	6.08804e-05		Fgf13	0.948365	9.92931e-06	0.307461		Crim1	0.892843	0.00188862	1		Ik	0.995627	0.00925315	1		Mertk	0.765873	0.0465222	1		Il6st	1.5784	0.00152288	1		Tspan14	1.68208	0.0298798	1
Usp12	0.559494	1.60894e-05	0.498208		Gm13703	0.603773	0.000603327	1		Ccl4	0.93659	0.00540606	1		Commd8	0.89094	0.000278119	1		Lca5l	0.994511	0.000967395	1		Plxdc2	0.751561	0.00925436	1		D530033B14Rik	1.56931	0.0134721	1		Creld2	1.65345	0.0130437	1
Runx1	0.556979	4.92047e-08	0.00152362		Ptn	0.603384	0.000194497	1		Snx24	0.933401	5.21288e-09	0.000161417		St3gal5	0.880631	0.00125378	1		Acox1	0.993255	0.0293047	1		Ankrd44	0.725649	0.0206173	1		Gm17130	1.56853	0.00665016	1		Nlrc4	1.65345	0.0130437	1
Cotl1	0.554854	0.00039984	1		Gm20528	0.600889	0.000598845	1		Nrp1	0.931419	3.84145e-07	0.0118951		Kcnip4	0.86716	0.00220232	1		Pak2	0.991891	0.000654595	1		CT010467.1	0.676812	0.00829712	1		Gm14798	1.55847	0.00321912	1		Rpl14-ps1	1.65345	0.0130437	1
Ppm1h	0.554347	1.43686e-05	0.444923		Dlgap1	0.599932	0.00106389	1		Nceh1	0.928104	4.81017e-08	0.00148947		F11r	0.863024	0.000905994	1		Slamf8	0.988507	0.00709231	1		Gm2629	0.669841	0.00426303	1		Rnf149	1.54254	0.00665016	1		Zdhhc20	1.60562	0.0328812	1
Dpy19l4	0.548757	0.000687672	1		Tenm2	0.599592	0.000108037	1		Rnf213	0.927855	5.89152e-06	0.182431		Lifr	0.856351	0.0010507	1		Ss18	0.980041	0.0115176	1		Mbnl2	0.644702	0.0150318	1		Gm42836	1.51413	0.0134721	1		Cd74	1.58968	0.021808	1
Ctsb	0.540177	1.63603e-05	0.506595		Cst3	0.594116	4.81416e-15	1.4907e-10		Max	0.925293	2.14712e-06	0.0664854		Fchsd2	0.855885	6.53388e-08	0.00202322		Pbx1	0.968153	0.0278498	1		Zeb2	0.618992	0.00210314	1		Tmtc3	1.5096	0.00665016	1		Prex1	1.58523	0.00811889	1
Ctsa	0.537002	0.000427599	1		4930444A19Rik	0.591813	3.11657e-07	0.00965045		Osbpl8	0.91756	2.05895e-06	0.0637555		Nr6a1	0.854565	1.17336e-05	0.36333		Tns1	0.963301	0.0334561	1		Gm37240	0.568596	0.0489497	1		Smarca5	1.50648	0.00152288	1		Slco2b1	1.57929	0.0155406	1
Gm7480	0.532078	0.000171813	1		Mboat1	0.588893	0.00142885	1		Ptchd1	0.915622	0.000867361	1		Snta1	0.854352	0.000163366	1		Ctnnbip1	0.962718	0.0036932	1		Slc8a1	0.555021	0.0149662	1		Cd83	1.50352	0.00665016	1		Nr2c2	1.57746	0.0219487	1
Lag3	0.527962	0.000307755	1		Sdk1	0.578678	0.00169069	1		Cacna1a	0.91319	2.28448e-09	7.07391e-05		Slco2b1	0.847094	7.52921e-06	0.233142		Mdm2	0.962715	0.0307175	1		Diaph2	0.543335	0.0460412	1		Plekhm2	1.49783	0.00398476	1		H2-Eb1	1.5121	0.0442425	1
Rassf4	0.524752	0.000821054	1		Tmigd3	0.574222	0.00114765	1		Fyb	0.910431	8.91775e-09	0.000276138		Myo1b	0.846449	0.000473364	1		Galnt11	0.960787	0.000494602	1		Gm16337	0.535731	0.0367494	1		Rai14	1.49255	0.00665016	1		F630028O10Rik	1.4935	0.00893632	1
Frrs1	0.523856	0.0013546	1		Nrxn1	0.574081	0.00186383	1		Dgkz	0.906221	1.03674e-07	0.00321026		Zfhx3	0.846195	6.1828e-10	1.9145e-05		Clint1	0.959842	0.0195191	1		Cmss1	0.522381	0.00114345	1		Ccny	1.49247	0.0101924	1		Gnaq	1.44463	0.0192443	1
Tns1	0.523484	0.000276802	1		Fam210a	0.573791	0.00592599	1		Spp1	0.879536	0.00700409	1		Tjp1	0.843835	1.4362e-05	0.444719		Zfp266	0.959218	0.0275686	1		Lpcat2	0.514161	0.00871343	1		Tmem184b	1.4869	0.00321912	1		Arhgap15	1.43286	0.0283424	1
Snx24	0.522966	9.21118e-05	1		Pdlim5	0.573569	0.00192984	1		Epsti1	0.875393	0.000200487	1		Il6ra	0.839671	3.85102e-06	0.119247		Ywhaz	0.959125	0.0374741	1		Pitpnc1	0.425134	0.0234557	1		Vps41	1.48269	0.0415413	1		Dock11	1.40074	0.0497792	1
Cd86	0.52249	0.000417119	1		Cspg5	0.572841	0.00404465	1		4930405A10Rik	0.867477	3.46499e-07	0.0107293		Lipe	0.83531	0.00101149	1		Slc11a1	0.952611	0.00680236	1		Phactr2	0.414557	0.0209883	1		Syk	1.48022	0.0066272	1		Ccdc50	1.3461	0.0256323	1
Tbc1d8	0.520391	0.00407902	1		Scd2	0.571527	8.41155e-05	1		Plekhm2	0.867072	2.286e-08	0.000707859		Cryl1	0.83351	1.5373e-05	0.476025		Slc23a2	0.951852	0.00288581	1		Dnmt3a	0.379542	0.00169687	1		Epb41l2	1.47935	0.00862531	1		Usp24	1.32944	0.0344624	1
Bcl2l1	0.519408	0.000560141	1		Cmya5	0.571502	0.00123511	1		Ptgfrn	0.863214	3.61525e-08	0.00111946		Eif4g2	0.832117	9.05658e-05	1		Zfp110	0.951812	0.000967395	1		Cacna1d	0.373656	0.0357099	1		Fam45a	1.46874	0.00321912	1		Srrm1	1.29218	0.0451878	1
Ptprc	0.519194	1.02854e-05	0.318488		4930473A02Rik	0.570182	0.000484142	1		Zfp704	0.859849	0.000320873	1		Tmem176b	0.831041	8.39777e-05	1		Fermt3	0.947576	0.00633233	1		Parp8	0.31462	0.0251283	1		Gm35188	1.46447	0.00816289	1		Lysmd4	1.20318	0.0252106	1
Ly86	0.517818	4.94721e-08	0.0015319		Fcrls	0.564967	7.20925e-05	1		Npnt	0.857964	2.77508e-05	0.859304		Prr14	0.828962	0.00261557	1		Fam222b	0.94422	0.00180815	1		Baz2b	0.308235	0.0380409	1		Tmem245	1.46076	0.00776556	1		Fcho2	1.18864	0.0202584	1
Chd7	0.51672	0.000190602	1		Far1os	0.557177	0.000147297	1		Csf3r	0.856662	1.353e-09	4.18957e-05		Ttr	0.828097	0.0121739	1		Mta3	0.942665	0.0327543	1		2210408I21Rik	0.308223	0.0489904	1		Acaca	1.45292	0.0132772	1		9130015G15Rik	1.15248	0.0105977	1
Fnip2	0.516363	0.00243559	1		Tlr7	0.554305	0.00118103	1		Anxa3	0.856412	4.11617e-05	1		Gm8091	0.825402	0.0043442	1		Mrps14	0.93833	0.00838903	1		Fermt3	-0.302737	0.0167846	1		Selplg	1.44725	0.00970063	1		Mef2a	1.07606	0.0497243	1
Fbrsl1	0.514331	0.000151427	1		Mir6236	0.551257	1.67791e-05	0.519566		Nrp2	0.855429	5.47826e-06	0.169634		Gm26936	0.823695	1.25024e-05	0.387136		Vti1b	0.937057	0.0191319	1		Ndfip1	-0.310591	0.00591936	1		Fnbp1l	1.43847	0.0134721	1		Aftph	1.03641	0.0374674	1
Lhfpl2	0.512674	4.21669e-05	1		Clu	0.550536	0.00302804	1		Oxct1	0.849419	3.62301e-08	0.00112186		Wwp1	0.823242	3.31812e-06	0.102745		Asl	0.931983	0.013903	1		E230029C05Rik	-0.311577	0.012318	1		Actr2	1.438	0.000668445	1		Tyrobp	0.999452	0.0160798	1
Apobec1	0.512048	0.00323003	1		Adcy8	0.549791	0.0167118	1		Csf2ra	0.843008	1.22793e-06	0.0380229		Gm48678	0.821133	2.63422e-06	0.0815686		Uxs1	0.931972	0.0281478	1		Tmem208	-0.347544	0.0409796	1		Spin1	1.4379	0.00321912	1		Foxp1	0.80122	0.0409572	1
Myo1e	0.511368	0.0260206	1		Gm15635	0.54851	0.000854171	1		Colgalt1	0.841288	1.25677e-06	0.038916		Gm20275	0.819421	6.98657e-08	0.00216339		Anapc15	0.929907	0.0036402	1		Apobec1	-0.351836	0.014541	1		Ccnd3	1.43747	0.0363801	1		Srrm2	0.719729	0.0310832	1
Ctsl	0.509386	0.000232503	1		Khdrbs3	0.546575	0.00315483	1		Stag1	0.837233	7.43468e-12	2.30215e-07		Gm10790	0.816155	1.46749e-05	0.454407		Azi2	0.92728	0.000967395	1		1810026B05Rik	-0.375723	0.00200886	1		Lag3	1.43563	0.028487	1		Phc3	0.652407	0.0436941	1
Eya4	0.506737	0.00586915	1		Mgll	0.544822	0.000345963	1		Susd6	0.836266	2.3708e-05	0.734119		Sparc	0.813776	1.20084e-05	0.37184		Srek1ip1	0.924441	0.0284237	1		Ptp4a2	-0.396812	0.0139753	1		Xpnpep3	1.43094	0.0134721	1		Tcf20	0.525794	0.0233152	1
Plcl1	0.506019	9.93186e-07	0.030754		Vxn	0.543814	0.00290083	1		Ddhd1	0.829169	6.53292e-05	1		Med12l	0.813101	5.95717e-08	0.00184464		AV099323	0.923269	0.013903	1		Usp3	-0.427486	0.0125658	1		Gm16183	1.42394	0.00321912	1		Uvrag	0.497551	0.0229166	1
Slamf6	0.504805	0.00580151	1		Gm27008	0.54042	0.00682522	1		Plekha1	0.829108	1.74939e-06	0.0541698		Arhgap32	0.811947	0.00557484	1		Skil	0.921227	0.010394	1		Adam17	-0.447938	0.0463087	1		Abcd2	1.42217	0.0301291	1		Atp7a	0.454159	0.0382035	1
Rnf121	0.50446	0.00535301	1		Cadm2	0.53812	0.00248012	1		Aplp2	0.824433	0.000285292	1		Numb	0.810655	7.40193e-08	0.00229201		Psma2	0.916395	0.013903	1		Ulk2	-0.459698	0.0487458	1		Cadm1	1.4206	0.0287451	1		Lpin2	0.356972	0.0123129	1
Ildr2	0.503152	0.0140457	1		Tspan7	0.53795	0.000284996	1		Ctsb	0.824191	1.65249e-08	0.000511695		mt-Cytb	0.809472	0.0030083	1		Csnk1g1	0.910248	0.0281737	1		Ndufs4	-0.46411	0.0469381	1		Nav2	1.41979	0.022782	1		Atp6v0a1	0.310881	0.0176911	1
Cd83	0.502504	0.000204157	1		Pard3b	0.536491	6.36934e-06	0.197227		Rbm47	0.820802	9.56432e-06	0.296159		Slc16a6	0.80542	0.000160063	1		Uhrf1bp1l	0.904876	0.0036932	1		Tec	-0.485953	0.0498313	1		Gm6277	1.41397	0.00665016	1		Rgs10	0.310722	0.0275169	1
Acer3	0.498956	0.000178425	1		Traf3ip3	0.533907	0.00452184	1		Tank	0.820651	3.98384e-05	1		Fry	0.800982	0.00458018	1		Insr	0.902989	0.0276788	1		Bmp2k	-0.490292	0.0313575	1		Hexb	1.40223	0.0498239	1		Mbnl2	-0.539345	0.00341334	1
Tns3	0.497858	9.82625e-08	0.0030427		F11r	0.530486	0.000911577	1		Gm42836	0.820501	0.00035729	1		Gm50035	0.800957	6.5026e-06	0.201353		Trim25	0.895103	0.0036932	1		Inpp5d	-0.492447	0.0424165	1		Agmo	1.40035	0.0443372	1		Zfand3	-0.557948	0.0455123	1
Abcb1b	0.497556	0.00424118	1		Fxr1	0.523849	0.000871852	1		Soat1	0.817053	6.43592e-06	0.199288		Gm21057	0.790779	0.000857948	1		Tlk1	0.892916	0.00812986	1		S100pbp	-0.493748	0.0228888	1		Anapc5	1.39132	0.00665016	1		Hnrnpa2b1	-0.721697	0.035716	1
Sh3kbp1	0.491001	0.000347431	1		Slc25a37	0.522829	0.00122705	1		Ctsz	0.816237	1.0795e-06	0.0334266		8030442B05Rik	0.789687	4.605e-07	0.0142594		Pik3r6	0.887626	0.00869365	1		Atp8a2	-0.495648	0.0316159	1		Ly86	1.39075	0.0257956	1		Rere	-0.816472	0.0360948	1
Parp14	0.488935	0.00547294	1		CT010467.2	0.520125	0.00277343	1		Clec2d	0.816034	1.33433e-05	0.413177		Trmt13	0.787391	0.028687	1		Hipk1	0.887302	0.0233299	1		Mir142hg	-0.50014	0.0026957	1		Arf4	1.38937	0.0300112	1		Ankhd1	-0.923469	0.0462609	1
Cd300lf	0.487412	0.00574374	1		Fchsd2	0.520092	2.73952e-06	0.0848294		Tbc1d8	0.816012	4.23919e-05	1		5330438D12Rik	0.782694	6.01003e-08	0.00186101		U2af1	0.884689	0.0325122	1		Trim44	-0.51476	0.040405	1		Gm15345	1.38478	0.0268646	1		Lrmda	-1.10089	0.0374077	1
D330023K18Rik	0.48612	0.0056093	1		Ttr	0.518011	0.0280269	1		Gm15283	0.815561	0.000100216	1		Angpt2	0.780857	0.0134612	1		Peli2	0.863498	0.0100133	1		Zfp608	-0.540644	0.00076291	1		Gm16337	1.37258	0.0296871	1		Dock4	-1.12811	0.0277999	1
Fkbp5	0.484984	0.00218032	1		Peak1	0.514305	0.00172299	1		Eya4	0.811764	1.29847e-05	0.402072		6530409C15Rik	0.780216	0.00387555	1		Vcl	0.863097	0.0036932	1		Dpy19l4	-0.547272	0.00482352	1		Mgat4b	1.36945	0.00321912	1		Zfhx3	-1.34974	0.0173433	1
Zfp64	0.484936	0.0123059	1		Gfm2	0.513945	2.82368e-05	0.874352		Aig1	0.811758	1.38792e-05	0.429768		Gm3739	0.780072	0.00273865	1		Ift52	0.862525	0.013903	1		Rhoa	-0.578155	0.00471727	1		Sh3bp2	1.36572	0.00152288	1		Rab11fip5	-1.49808	0.0371411	1
Rassf1	0.480418	0.00534002	1		Gm47664	0.51264	0.00361238	1		Socs6	0.811454	5.68534e-05	1		Kdelr1	0.775485	0.0214846	1		Apobr	0.860664	0.0036932	1		Tanc2	-0.578959	0.037214	1		Gm4258	1.36491	0.012811	1		Tanc2	-1.50765	0.0178938	1
Cers6	0.479575	0.00979104	1		Fat3	0.504962	0.00359803	1		Gsap	0.809834	1.16777e-06	0.0361601		1700011L22Rik	0.774189	0.0206031	1		Trim12a	0.857126	0.0254745	1		Tmcc3	-0.606326	0.0137728	1		Fam241a	1.36396	0.0268646	1		Ube4a	-1.5307	0.0371411	1
Csf2ra	0.478411	0.000313104	1		Gm17106	0.504552	0.000580237	1		Ranbp9	0.808436	1.11576e-07	0.00345494		Gm19522	0.773747	0.00984893	1		Lmo2	0.854889	0.0213711	1		Rps6ka1	-0.615402	0.0334138	1		Ifi35	1.36351	0.00665016	1		Gm37768	-1.53885	0.0259328	1
Akt3	0.473861	8.55299e-05	1		Mal	0.503639	0.00645598	1		Fnip1	0.806385	1.7661e-06	0.0546874		Magi3	0.772509	0.00220247	1		Rrp36	0.852243	0.0036932	1		Rbm26	-0.620947	0.0156973	1		Frmd4a	1.36101	0.00288514	1		Map4k3	-1.56742	0.0371411	1
Wipf1	0.47377	3.81649e-05	1		4930512B01Rik	0.498356	0.00706579	1		Ptprc	0.804086	1.41873e-12	4.3931e-08		Igsf10	0.771468	0.00562464	1		Coro2a	0.851405	0.0036932	1		Ubl3	-0.630996	0.0473986	1		Zswim6	1.36075	0.00170764	1		Tet2	-1.5849	0.0259328	1
Tmsb4x	0.472672	0.000199455	1		CT010467.1	0.496771	1.94215e-07	0.00601386		Pitpnc1	0.799054	0.000107638	1		Bbs9	0.769788	0.000512241	1		Mapk8ip3	0.84884	0.0302779	1		Pja2	-0.634738	0.0235951	1		Ctse	1.35801	0.0268646	1		Uty	-1.58812	0.0259328	1
4930405A10Rik	0.471698	0.00465337	1		Tbc1d4	0.495997	0.0337411	1		Ifi44	0.786071	8.80135e-05	1		Jam2	0.765538	0.01238	1		Slc25a38	0.84847	0.0036932	1		Il13ra1	-0.638408	0.0344661	1		Iars2	1.35012	0.00321912	1		Ifnar2	-1.59621	0.0387505	1
Creb3l2	0.47144	0.00773695	1		Cmtm6	0.494704	0.0179258	1		Nfe2l2	0.783605	4.22899e-06	0.130951		Pde4d	0.765291	0.00621296	1		AI504432	0.847348	0.013903	1		Tspan14	-0.64562	0.0359901	1		Zfand3	1.34964	0.00160011	1		Trip11	-1.59727	0.0371411	1
Alkbh1	0.46989	0.00142461	1		Cux2	0.493621	0.00999102	1		Ank	0.770348	6.25835e-05	1		mt-Nd2	0.763815	0.0238279	1		Aqr	0.847104	0.0036932	1		Tut7	-0.646352	0.0131553	1		Gatad2a	1.34494	0.00665016	1		Gtf2i	-1.60942	0.0371411	1
Hltf	0.467069	0.00179261	1		Gm19710	0.490826	0.0134022	1		Gpr137b-ps	0.770276	3.30405e-07	0.010231		Vxn	0.760581	0.0119511	1		Tctex1d2	0.844043	0.0036932	1		Cipc	-0.651212	0.0268328	1		Etf1	1.34474	0.0134721	1		Arih2	-1.61059	0.0259328	1
Gm2245	0.466799	0.00301366	1		Pmepa1	0.49036	7.73672e-07	0.0239567		Wars2	0.767036	0.000118414	1		Git2	0.756926	3.46344e-08	0.00107245		Plekhj1	0.843236	0.0299836	1		Jtb	-0.654425	0.0268328	1		Oxct1	1.33638	0.0017391	1		Senp2	-1.61539	0.0371411	1
Lpp	0.461426	0.00177949	1		Gm48765	0.489627	0.0215224	1		Nlrc5	0.762658	1.01768e-07	0.00315125		Aplp1	0.753525	0.0139988	1		Mdc1	0.841522	0.0036932	1		Nupr1	-0.658646	0.0268328	1		Tgfbr1	1.33125	0.00296839	1		4930402H24Rik	-1.6472	0.0371411	1
Usp8	0.460774	0.00110522	1		Pnp	0.489116	0.0139483	1		Runx1	0.757603	1.35488e-07	0.00419539		Tbc1d4	0.75146	0.00362112	1		H2-Aa	0.838121	0.0036932	1		Plekhm1	-0.660506	0.0268328	1		Pros1	1.32747	0.00590164	1		Arhgef2	-1.65299	0.0178032	1
Skap2	0.459697	6.89712e-05	1		Iqsec2	0.487256	0.0029221	1		Cnr2	0.757043	0.000275118	1		3222401L13Rik	0.751069	5.60263e-05	1		Gm17941	0.837729	0.0036932	1		Aatf	-0.661896	0.0254587	1		Pycard	1.3268	0.0134721	1		Tra2b	-1.65344	0.0259328	1
Il1rl2	0.459468	0.000111437	1		Myo1d	0.487025	0.0300544	1		Fgd4	0.755136	9.6513e-05	1		Rbmx	0.749735	0.0103095	1		Abcg1	0.834505	0.0171385	1		Slc9a8	-0.666987	0.0427074	1		Chd7	1.32598	0.0374904	1		Arhgap5	-1.6605	0.0231677	1
Klf13	0.455784	0.00216873	1		Rps8	0.485329	0.0025508	1		Tent5c	0.75459	0.000776452	1		Csad	0.747836	3.0784e-06	0.0953227		Dnajb12	0.831559	0.013903	1		Man1c1	-0.670617	0.0102637	1		Coro1c	1.31635	0.00665016	1		Map3k1	-1.67233	0.0371411	1
Ust	0.455124	0.000560183	1		Zfp260	0.484649	0.00339627	1		Gas7	0.753238	0.000181835	1		Pag1	0.74568	2.73519e-08	0.000846952		Ctsl	0.830325	0.046329	1		Tank	-0.672429	0.0268328	1		Jtb	1.30279	0.0268646	1		Pkp4	-1.67892	0.0371411	1
Hmox2	0.454352	0.00070471	1		Upf2	0.484588	0.00111472	1		Myo1f	0.752086	3.61962e-11	1.12081e-06		Arid3b	0.741226	0.000834646	1		Pdia5	0.824414	0.027865	1		Rft1	-0.672505	0.0268328	1		Gna13	1.29995	0.00321912	1		Tjp1	-1.68168	0.0259328	1
Zeb2	0.44979	4.04435e-06	0.125233		Gm11146	0.482262	0.0372349	1		Cdkal1	0.74956	8.82105e-06	0.273144		Ebf3	0.740322	0.000201464	1		Kpna4	0.822932	0.018314	1		Clint1	-0.672602	0.0241385	1		Gk	1.29749	0.0268646	1		Tial1	-1.68347	0.0371411	1
Mir142hg	0.445595	0.00147998	1		Rnf216	0.481969	5.31615e-06	0.164615		Cept1	0.749509	0.000157999	1		Tg	0.738881	0.0021426	1		Ly86	0.821715	0.010371	1		Capza2	-0.675166	0.0331102	1		Ttc3	1.2958	0.0379496	1		Hspa5	-1.69325	0.0371411	1
Ppp4c	0.445427	0.0170752	1		Mycbp2	0.480908	1.1451e-07	0.00354581		Atp6v1a	0.74867	4.65416e-05	1		Sparcl1	0.738015	0.00555171	1		Masp1	0.817142	0.027128	1		Clpb	-0.678759	0.0268328	1		Usp2	1.28751	0.0134721	1		Tifa	-1.70513	0.0259328	1
Gls	0.444263	0.000326709	1		Gm28379	0.479883	0.0159816	1		Dtnbp1	0.748411	0.000224279	1		Tom1l2	0.73732	0.00228099	1		4933406J10Rik	0.811573	0.0036932	1		Rabep1	-0.679272	0.00253252	1		Iffo1	1.28414	0.0134721	1		Preb	-1.71589	0.0371411	1
Mau2	0.444086	0.00865149	1		Atp1b1	0.479377	0.00597489	1		Ddx60	0.747606	0.0125378	1		2610020C07Rik	0.736449	0.000257093	1		Fam98b	0.809903	0.0036932	1		Gns	-0.681671	0.0178737	1		Tor3a	1.28304	0.0268646	1		Rab31	-1.71707	0.0371411	1
Hk2	0.442488	0.000132039	1		Agmo	0.477196	0.000465343	1		Klhl6	0.745811	3.43065e-06	0.10623		Ptgds	0.736308	1.05302e-07	0.00326067		Daglb	0.809242	0.0207627	1		Dpp8	-0.699086	0.0018015	1		Med14	1.28297	0.00321912	1		Cd37	-1.72666	0.0259328	1
Pisd	0.44048	0.000830188	1		Adap2os	0.475934	4.38206e-07	0.0135691		Cd300lf	0.745333	5.90338e-08	0.00182798		9130019P16Rik	0.735876	0.0148532	1		Lcorl	0.802769	0.0064393	1		Sp100	-0.69967	0.0268328	1		Prrc1	1.28103	0.0268646	1		Zfp36l1	-1.73305	0.0371411	1
Tmem184b	0.440352	0.0402615	1		Entpd1	0.475308	6.96209e-05	1		St6gal1	0.737597	2.04023e-05	0.631757		Cacnb2	0.733995	0.000996646	1		Rhoa	0.802428	0.020489	1		Tmem39b	-0.700947	0.0268328	1		Col25a1	1.27784	0.0268646	1		Tor1aip1	-1.73751	0.0371411	1
Rnpep	0.439403	0.00227454	1		Adhfe1	0.473906	0.0134998	1		Desi2	0.731551	1.12688e-05	0.348939		Gm13269	0.732739	0.0123152	1		Axl	0.797621	0.0265198	1		Sf3a3	-0.706837	0.0268328	1		Chic1	1.27607	0.0134721	1		Lhfpl2	-1.74758	0.0371411	1
Gnpda1	0.438555	0.0153015	1		5330438D12Rik	0.471221	4.03804e-07	0.0125038		Wipf1	0.730557	1.35474e-07	0.00419494		Man2c1os	0.73166	0.00392044	1		Cox11	0.787767	0.0312816	1		Dpm1	-0.708153	0.0268328	1		Tmem126a	1.27539	0.00321912	1		Cep350	-1.74836	0.0371411	1
Arhgap39	0.435141	0.0015673	1		4930469K13Rik	0.465102	0.00610874	1		Dhrs3	0.728971	4.72116e-05	1		Xkr4	0.730777	0.0206581	1		Tmem87b	0.782381	0.0236633	1		Dcaf6	-0.70844	0.0268328	1		Abracl	1.27252	0.00665016	1		Tbc1d22a	-1.76003	0.0178032	1
Themis2	0.433278	0.00305305	1		Gm16337	0.46408	4.08736e-05	1		Slc38a6	0.726167	0.000927619	1		Itgam	0.726174	0.00600057	1		S100pbp	0.782319	0.0202946	1		Pisd-ps2	-0.710809	0.0497099	1		Mylip	1.27098	0.027674	1		Gtf2h2	-1.76682	0.0371411	1
Parp12	0.429133	0.0146266	1		Kdm5c	0.463371	0.00147611	1		Gm7480	0.724308	3.6042e-05	1		Nlgn1	0.725054	0.00988414	1		Dhx9	0.781745	0.0472634	1		Rab22a	-0.71186	0.0268328	1		Azin1	1.26741	0.0134721	1		Ptpn1	-1.77027	0.0371411	1
Ank	0.428798	0.0215648	1		Arap2	0.461938	0.00941777	1		Dna2	0.723993	0.000110173	1		Nbeal1	0.724442	3.12469e-05	0.96756		Dcakd	0.779975	0.0494903	1		Rab5c	-0.713855	0.0268328	1		Pibf1	1.26391	0.0268646	1		Snx10	-1.77109	0.0259328	1
Bbx	0.427483	0.000823541	1		Rsf1os2	0.461569	0.0313852	1		Arhgap17	0.72345	4.08703e-06	0.126555		Dock10	0.724434	4.45033e-06	0.137804		Arap1	0.773578	0.0284188	1		Actr2	-0.717745	0.0276234	1		Tex10	1.26309	0.0268646	1		Drg1	-1.77318	0.0259328	1
Rftn1	0.425475	0.0060876	1		I830077J02Rik	0.461513	0.0113922	1		Tent2	0.720238	2.3087e-06	0.0714888		Gm44144	0.723161	0.00209808	1		Hes6	0.771467	0.0036932	1		Slc35f6	-0.718472	0.0268328	1		Fam20c	1.26142	0.00321912	1		Gm35188	-1.79402	0.0225386	1
Rap2a	0.424397	0.0119408	1		Rtn4rl1	0.461225	0.0157454	1		Bcl2l1	0.719786	0.000401882	1		Irf5	0.722676	0.000742527	1		Gm47754	0.769059	0.0261531	1		Rsl1d1	-0.723652	0.0268328	1		Dancr	1.2583	0.0435404	1		Ncf2	-1.8158	0.0371411	1
Mfhas1	0.423919	0.00151051	1		Oma1	0.45518	0.00151234	1		Atp6v1b2	0.719609	0.000135899	1		Ptn	0.719925	0.00779863	1		Gpx1	0.767503	0.0222996	1		Wdr44	-0.723929	0.029596	1		Gtpbp2	1.25711	0.0497522	1		Dnajb6	-1.82337	0.0371411	1
Heatr5a	0.423239	8.72672e-05	1		Gm10848	0.452616	0.000221312	1		Vps13c	0.719139	4.15073e-06	0.128527		Gm43809	0.719165	0.0199737	1		Gm4924	0.764643	0.013903	1		Pced1b	-0.724894	0.0268328	1		Tifab	1.25577	0.0458994	1		Fbxo42	-1.82716	0.0178032	1
Rassf8	0.421192	0.0115854	1		Mfsd4a	0.45124	0.00581026	1		Neurl3	0.712543	0.000313552	1		Apod	0.718504	6.15565e-06	0.19061		Cutc	0.764574	0.013903	1		Hectd2os	-0.726061	0.0268328	1		Suz12	1.2529	0.0134721	1		Rbm5	-1.83449	0.0178032	1
Fam129a	0.420369	0.0371397	1		Cables1	0.450485	0.000187469	1		Ago3	0.712512	8.09446e-06	0.250645		Lst1	0.716985	0.00834841	1		1700084C06Rik	0.761886	0.00129145	1		Ap3b1	-0.728269	0.0117412	1		Abhd12	1.25205	0.0449629	1		Trappc9	-1.84204	0.0178032	1
Snhg3	0.420116	0.000252552	1		Paqr3	0.45022	0.00780005	1		Usp12	0.709763	1.57937e-05	0.489052		Mef2a	0.711589	1.26502e-07	0.00391714		Srp54a	0.759078	0.013903	1		Pcnx	-0.729021	0.0268328	1		Lyzl4	1.25156	0.0268646	1		Kctd12	-1.84688	0.0259328	1
Cyp27a1	0.419976	0.0152814	1		Nos1ap	0.449604	0.000182508	1		Tlr7	0.709516	2.54512e-05	0.788096		Manf	0.711343	0.00120385	1		Snhg1	0.753921	0.0284499	1		3110009E18Rik	-0.72993	0.0268328	1		Ankhd1	1.25028	0.000538309	1		Creb3l2	-1.8478	0.0259328	1
Azin1	0.419906	0.00296952	1		Ankrd44	0.449027	9.20025e-05	1		H3f3b	0.706275	0.000117239	1		Cables1	0.709019	2.79602e-05	0.865788		Pfkfb3	0.753874	0.00579943	1		Zfp955a	-0.730107	0.0268328	1		Ankrd13a	1.246	0.0134721	1		Dnajc5	-1.84788	0.0178032	1
Pitpnc1	0.419617	0.0108783	1		Bbs9	0.44754	0.000616923	1		Cers6	0.704064	9.6645e-06	0.299261		Mctp1	0.708305	0.000593228	1		Ifi27	0.753109	0.0036932	1		Gm15834	-0.732212	0.0268328	1		Cd34	1.24007	0.0134721	1		Zfc3h1	-1.85413	0.0371411	1
Ifi27	0.416211	0.00248287	1		Arhgef6	0.446051	0.0146876	1		Gm4951	0.703422	0.0100159	1		Hip1	0.702813	0.0420298	1		Slc16a6	0.748018	0.0388471	1		Ankrd46	-0.733571	0.0268328	1		Thoc2l	1.23985	0.0268646	1		Plaur	-1.85599	0.0259328	1
Il15ra	0.416169	0.00225657	1		Slc39a10	0.445947	0.0270344	1		Efhd2	0.699636	6.28319e-05	1		Cmtm6	0.702329	0.00684838	1		Rps6kb2	0.747717	0.013903	1		Cep78	-0.73362	0.0268328	1		Tmem192	1.23312	0.0134721	1		Ccnt2	-1.86111	0.0259328	1
Nsf	0.415844	0.00122838	1		4930565N06Rik	0.445711	0.0131561	1		Galnt3	0.695919	0.000148587	1		Traf3ip2	0.700579	0.0101224	1		Sap30bp	0.744911	0.013903	1		Fam149b	-0.734246	0.0268328	1		Zfp511	1.22971	0.00665016	1		Wdfy3	-1.86448	0.0178032	1
Gng12	0.414732	0.0253783	1		Rfx3	0.442957	0.00391762	1		Tbc1d10a	0.693106	2.3743e-05	0.735201		Tax1bp1	0.699	0.0156005	1		Il15ra	0.739567	0.0036932	1		D030028A08Rik	-0.73605	0.0268328	1		Scoc	1.22565	0.0134721	1		Abcd2	-1.86459	0.0371411	1
Tmem140	0.411425	0.00508555	1		Dnajc24	0.441275	0.0042267	1		Eea1	0.692629	0.000463889	1		Arsb	0.698699	4.22632e-06	0.130868		Kynu	0.739402	0.013903	1		Il15ra	-0.739567	0.0268328	1		Samd8	1.2253	0.0467894	1		Plekha1	-1.8739	0.0259328	1
Gsap	0.408959	0.00063382	1		Pde1b	0.44006	0.0168371	1		Optn	0.69245	7.91478e-07	0.0245081		Golm1	0.687796	0.00119264	1		H2-Eb1	0.739203	0.013903	1		Limd1	-0.742984	0.0268328	1		Zfp148	1.22401	0.0359366	1		Med13	-1.87821	0.0371411	1
Gab3	0.408604	0.0109564	1		Tjp1	0.43872	0.00237109	1		Gas2l3	0.691847	0.000205231	1		Tmem243	0.685654	0.000459123	1		Pitrm1	0.738119	0.023555	1		Coq10a	-0.744733	0.0268328	1		Pag1	1.21522	0.010921	1		Lncpint	-1.88194	0.0119856	1
Liph	0.408556	0.000465537	1		Col27a1	0.435633	0.00130554	1		Ly86	0.690303	0.00446445	1		Syt1	0.680695	0.0117776	1		Cep78	0.73362	0.0036932	1		Ss18	-0.747803	0.0483528	1		Tsc22d2	1.20964	0.00665016	1		Gpr34	-1.88692	0.0371411	1
P2rx4	0.406453	0.0278073	1		Gm21057	0.43339	0.027535	1		Tyk2	0.68821	0.000180854	1		Rtn1	0.673635	0.00224524	1		Rfxap	0.732024	0.013903	1		Spi1	-0.749805	0.0438766	1		Kpna3	1.20817	0.0369414	1		Tmem245	-1.88798	0.0178032	1
Csnk1g3	0.405812	0.0279483	1		Vsir	0.431549	0.000804672	1		Cybb	0.686997	0.000133602	1		Iqsec2	0.671707	0.00386022	1		Trim36	0.726238	0.0281303	1		Cwc22	-0.752502	0.0268328	1		Ncbp3	1.20455	0.0453607	1		R3hdm1	-1.88952	0.0259328	1
Tmem87b	0.405796	0.0391108	1		Prrc2c	0.430994	0.000576325	1		Myo9b	0.68682	0.000523404	1		Vsir	0.670899	0.000197746	1		Lnx2	0.723507	0.0307609	1		Ifi27	-0.753109	0.0268328	1		Psmd4	1.20239	0.0134721	1		Pik3r5	-1.89151	0.0119856	1
Efhd2	0.405156	0.00382189	1		Ecscr	0.430884	0.0223406	1		Rpl10a	0.682134	0.000444402	1		Usp6nl	0.670384	0.00245771	1		Bcl2a1a	0.717948	0.013903	1		Btg1	-0.75874	0.0268328	1		Golga3	1.19334	0.0268646	1		Bri3	-1.8922	0.0371411	1
Sgk3	0.404021	0.0212646	1		Stk3	0.429064	0.00526081	1		Hif1a	0.676589	7.47385e-05	1		0610040J01Rik	0.669333	6.69531e-05	1		Dpp8	0.713239	0.0283623	1		Sulf2	-0.76539	0.0268328	1		Nfkb1	1.1894	0.0160751	1		Smurf2	-1.89426	0.0371411	1
Dnajc7	0.402063	0.00751346	1		Pdia6	0.428762	0.0308196	1		B2m	0.674559	2.59683e-05	0.804107		4930444A19Rik	0.65764	0.000151458	1		Rab22a	0.71186	0.0036932	1		Nmd3	-0.765651	0.0268328	1		Snhg3	1.18613	0.0134721	1		Gm15478	-1.89579	0.0119856	1
Ndufaf2	0.401539	0.00154737	1		Usp50	0.428569	0.00127854	1		Ctse	0.672671	2.85308e-05	0.883457		Adgrg1	0.657386	0.0206016	1		Tpt1	0.711199	0.0223514	1		Lrrc14	-0.767204	0.0268328	1		Il17ra	1.18419	0.0268646	1		Trappc8	-1.89621	0.0178032	1
Blnk	0.401443	0.00312878	1		1110051M20Rik	0.427227	0.000218834	1		A930007I19Rik	0.669777	0.00344833	1		Tef	0.657232	0.00211018	1		Smad7	0.709896	0.0250844	1		Hes6	-0.771467	0.0268328	1		Yes1	1.1838	0.0268646	1		Pi4ka	-1.89718	0.0371411	1
Dleu2	0.400883	3.61954e-06	0.112079		Cd2ap	0.42711	0.00076006	1		Pik3cb	0.669046	9.07547e-06	0.281022		Wdr70	0.65622	0.00209569	1		Dpm1	0.708153	0.0036932	1		Pogz	-0.772052	0.0365304	1		Tmem106a	1.18084	0.0134721	1		Nckap1l	-1.90116	0.0371411	1
Tnks2	0.400051	9.24162e-06	0.286167		Mbip	0.426972	0.0220346	1		Fbxl17	0.668929	1.24272e-05	0.384807		Smc1a	0.653868	0.000386672	1		Gmppa	0.707191	0.013903	1		Lyrm9	-0.777957	0.0268328	1		Ssr4	1.1769	0.0134721	1		Usp12	-1.9092	0.0119856	1
Snx20	0.399018	0.00998292	1		Man1a	0.426082	0.00116894	1		Daam1	0.666328	0.000132949	1		Mtss1	0.652803	0.0408403	1		Gm46189	0.706038	0.013903	1		H2-M3	-0.778287	0.0268328	1		Sass6	1.17623	0.00665016	1		Serpine2	-1.90984	0.0259328	1
Herc4	0.398918	0.0311904	1		Manf	0.423015	0.00276835	1		Abhd12	0.66552	3.13938e-08	0.000972108		Immp1l	0.645652	0.0044026	1		Nipsnap3b	0.70603	0.013903	1		Fbxl3	-0.785002	0.0268328	1		Smap2	1.17599	0.0309415	1		Taf15	-1.91123	0.0259328	1
Gm16066	0.398796	0.00162565	1		Glis3	0.418119	0.0468907	1		Abl2	0.665208	0.000112797	1		Gm36198	0.645209	0.0176639	1		Pacsin1	0.705613	0.0226978	1		Smarca5	-0.787403	0.0218934	1		Dtx3	1.17295	0.0268646	1		Pros1	-1.91205	0.0178032	1
Pou2f1	0.398166	0.02336	1		Smad4	0.417957	0.0228056	1		Gnptab	0.664621	0.000882575	1		Gm27017	0.644793	0.00145826	1		Tmem39b	0.700947	0.0036932	1		Cxcl13	-0.789346	0.0268328	1		Sall1	1.16956	0.0268646	1		Lat2	-1.91358	0.0119856	1
Atp6v0d1	0.398063	0.0145063	1		Elmo1	0.416616	7.88008e-09	0.000244007		Cd63	0.663777	2.4844e-05	0.769296		Cpe	0.64463	0.00396941	1		Zfp362	0.698003	0.0450653	1		Dstn	-0.789441	0.0114897	1		Pald1	1.16422	0.00665016	1		Znrf2	-1.91359	0.0259328	1
Eloc	0.398063	0.0076204	1		Gm14858	0.415683	0.0034153	1		Lag3	0.661567	5.53666e-05	1		Alkbh8	0.643249	0.0372746	1		Arpc5l	0.696622	0.013903	1		Asxl2	-0.79095	0.00237835	1		Exoc5	1.16387	0.0134721	1		Pik3cb	-1.91882	0.0178032	1
Cd34	0.397883	0.00534423	1		Sltm	0.414318	0.00394069	1		Gns	0.65799	0.000293943	1		Il7r	0.640448	0.0210844	1		Tceanc2	0.692485	0.0276833	1		Zzef1	-0.793885	0.00651992	1		Csnk2a1	1.16141	0.0134721	1		Numb	-1.91918	0.0374507	1
Epb41l3	0.397436	0.0011133	1		Man2c1os	0.412594	0.0395086	1		Itgax	0.655462	0.000895921	1		Gm10785	0.639237	0.000638316	1		Cox10	0.691031	0.025952	1		Lclat1	-0.793962	0.0268328	1		Dagla	1.16126	0.0134721	1		Hnrnpc	-1.92028	0.0259328	1
Extl3	0.395951	0.00199134	1		Srgap2	0.412076	1.20093e-09	3.71867e-05		Akap10	0.655324	6.14434e-07	0.0190259		Reep5	0.639059	0.0060505	1		Snx24	0.683216	0.0218682	1		Larp1	-0.794215	0.0252108	1		Mettl16	1.15833	0.00665016	1		Ski	-1.92699	0.0178032	1
Grn	0.395618	0.01654	1		Rbfox1	0.406432	0.0249289	1		Tns1	0.652119	1.87263e-06	0.0579861		Sfpq	0.638556	0.000106062	1		Smim12	0.680987	0.013903	1		Lyl1	-0.795238	0.0268328	1		Cacna1d	1.15821	0.0234414	1		Sema4d	-1.92863	0.0371411	1
Fndc3b	0.393329	0.0313908	1		Fry	0.406005	0.0304607	1		Prr5l	0.651273	0.00034077	1		Zfp236	0.637457	0.0012184	1		Lap3	0.674444	0.013903	1		Pet100	-0.797849	0.0268328	1		Sdha	1.15541	0.0268646	1		Rcsd1	-1.93044	0.0178032	1
Srpk1	0.393328	0.0221893	1		Pik3r5	0.4028	0.0259995	1		Sp100	0.650856	0.000589886	1		Ifitm10	0.633503	0.00156732	1		Rft1	0.672505	0.0036932	1		C030034I22Rik	-0.799652	0.0268328	1		Mafb	1.15361	0.0342489	1		Atxn10	-1.93078	0.0371411	1
Zmiz1	0.390675	0.00210017	1		E530011L22Rik	0.400302	0.0306512	1		Hnrnpll	0.650103	4.90487e-05	1		Ptpre	0.632433	4.01349e-06	0.124278		D730003I15Rik	0.672146	0.0272525	1		Nme6	-0.801596	0.0114897	1		Rhobtb1	1.15289	0.0134721	1		Morf4l1	-1.93936	0.0119856	1
Mtif2	0.389853	0.0115279	1		Hsp90b1	0.399655	0.00786789	1		Gna12	0.648227	0.000244723	1		B430010I23Rik	0.632046	4.28919e-05	1		Slc35a5	0.670424	0.013903	1		Fus	-0.803572	0.0335098	1		Diaph1	1.15067	0.0268646	1		Pkn2	-1.94006	0.0119856	1
Nubpl	0.389422	0.0168796	1		Gm26672	0.399127	0.0171082	1		Stat2	0.646975	0.00715294	1		4930512B01Rik	0.631911	0.0183893	1		Gm38309	0.665588	0.013903	1		5730455P16Rik	-0.80515	0.0268328	1		Plekhf2	1.15041	0.0134721	1		Ago3	-1.94098	0.0259328	1
Letm2	0.38903	0.0188624	1		Tcp11l1	0.39796	0.00701852	1		Ppard	0.646894	0.000190261	1		Arhgef40	0.631127	0.0218564	1		Suclg2	0.663375	0.0449115	1		Ctsb	-0.805524	0.0295295	1		1110059E24Rik	1.15032	0.0134721	1		Ppcdc	-1.95252	0.0371411	1
Galnt7	0.387737	0.0465389	1		Zfp148	0.397326	0.00103627	1		Tpd52	0.6459	4.09464e-05	1		Trp53cor1	0.630849	0.0337535	1		Aimp2	0.662928	0.013903	1		Hipk1	-0.806369	0.0438654	1		Heatr6	1.14852	0.0268646	1		Hexa	-1.95423	0.0119856	1
Acaca	0.387513	0.00371359	1		Fam117b	0.396497	0.00266213	1		Trak1	0.641935	0.000179783	1		Resf1	0.630446	0.000730572	1		Slc8b1	0.660073	0.013903	1		Glrx3	-0.807134	0.0268328	1		Rexo4	1.1478	0.0268646	1		Slc6a6	-1.96165	0.0178032	1
Tmem164	0.386373	0.000211472	1		Cwc27	0.395698	0.0129769	1		Ctsd	0.640954	1.32385e-05	0.409929		Dapp1	0.628976	0.000372454	1		Med17	0.657849	0.0483032	1		Zcrb1	-0.807526	0.0268328	1		Irak2	1.14742	0.045924	1		Rsf1	-1.96178	0.0178032	1
Oxct1	0.385778	0.00154606	1		Gm37240	0.394912	0.000246976	1		Ppm1h	0.640678	0.000150274	1		Stard3nl	0.627161	0.00534976	1		Ldlr	0.653465	0.013903	1		Fam98b	-0.809903	0.0268328	1		A830008E24Rik	1.14357	0.0134721	1		Tns1	-1.96988	0.0178032	1
Stard9	0.385607	0.00546605	1		Etv5	0.393803	0.0394694	1		Mafb	0.63954	1.92584e-08	0.000596337		Gm41764	0.626445	0.0230448	1		Rnf138	0.653033	0.0327937	1		2700049A03Rik	-0.810742	0.0114897	1		Slc9a1	1.14051	0.00665016	1		Icam1	-1.97167	0.0371411	1
Soat1	0.385102	0.0176333	1		Cp	0.392293	0.00118488	1		Ube2j1	0.636949	1.54271e-05	0.477701		Plppr4	0.626214	0.0319917	1		Cipc	0.651212	0.0036932	1		Snhg14	-0.822873	0.0268328	1		Zfp69	1.1399	0.0134721	1		Mob4	-1.97529	0.0371411	1
Ift52	0.383623	0.0251484	1		Gngt2	0.390586	0.000265208	1		Adam22	0.635613	0.000467114	1		Msi2	0.625817	2.56512e-05	0.794289		Tada1	0.645203	0.013903	1		Zfp703	-0.825624	0.0268328	1		P3h2	1.13736	0.0263635	1		Larp1	-1.98544	0.0259328	1
Naip5	0.383481	0.00369764	1		Arl6ip1	0.390477	0.0035469	1		4932438A13Rik	0.633438	0.000332912	1		Rsf1os2	0.623403	0.0165349	1		Cdk7	0.645136	0.0438043	1		Ptbp3	-0.827825	0.010288	1		Srp72	1.13567	0.0268646	1		Xpr1	-1.98642	0.0178032	1
Gnai3	0.379996	0.000585877	1		Sipa1l1	0.386494	0.00113107	1		Taok3	0.632789	4.50167e-05	1		Casd1	0.623094	0.000223898	1		Phf7	0.642113	0.0181552	1		Rap2c	-0.828653	0.0268328	1		Lat2	1.13519	0.0180635	1		Trem2	-1.98747	0.0259328	1
Snx1	0.378485	0.00921522	1		Gm12353	0.386059	0.00958662	1		Tmem87b	0.63236	3.69908e-05	1		Gm4258	0.622092	0.00138776	1		Zfyve21	0.641526	0.013903	1		Ebf3	-0.830126	0.0481259	1		Fbxo34	1.13424	0.0268646	1		Lag3	-1.98758	0.0371411	1
Dennd4a	0.378352	4.38714e-05	1		Kxd1	0.384268	0.0297103	1		Prkch	0.630082	2.49386e-06	0.0772225		Eif2ak4	0.619579	0.000245991	1		Apobec1	0.6398	0.0129457	1		Mkrn1	-0.837384	0.0268328	1		Snta1	1.12845	0.00665016	1		Tmem165	-2.00162	0.0031457	1
Faf2	0.377537	0.0425628	1		Cd302	0.383402	0.0256726	1		Npc2	0.627294	6.76882e-05	1		Zdhhc14	0.619447	3.95818e-06	0.122565		Ank2	0.634594	0.028154	1		H2-Aa	-0.838121	0.0268328	1		Klhl26	1.12558	0.00665016	1		Snd1	-2.01408	0.0259328	1
Tank	0.377296	0.0196195	1		B430010I23Rik	0.381409	0.00451875	1		Tbc1d9b	0.624622	9.15861e-08	0.00283596		Fcrls	0.618078	0.00280446	1		Hexa	0.631657	0.0145069	1		Cox10	-0.838331	0.0114897	1		4931422A03Rik	1.12168	0.0134721	1		Kpna3	-2.02007	0.0178032	1
Fam76a	0.377043	0.0300363	1		Galnt16	0.379601	0.0434652	1		Slfn8	0.622908	0.00326119	1		Gm44686	0.616343	0.0107581	1		Gm44860	0.631547	0.0292277	1		Gm48383	-0.839278	0.0268328	1		Zfp395	1.11997	0.00665016	1		Srek1	-2.02249	0.0119856	1
B2m	0.376334	0.00148919	1		Cdkl4	0.379259	0.0209015	1		Gcnt2	0.62286	0.0317022	1		Kat2b	0.615293	0.00648888	1		Ipo11	0.62864	0.0441646	1		Itgb5	-0.839558	0.0128219	1		Yars	1.1196	0.0134721	1		Kdm5a	-2.02933	0.0259328	1
Parp9	0.375751	0.00424893	1		Gm27017	0.379159	0.0298885	1		Cpd	0.620905	0.00490986	1		Cmya5	0.613854	0.0251527	1		Ap3b1	0.627632	0.0295757	1		Borcs7	-0.840519	0.0268328	1		Gm15632	1.11797	0.0134721	1		Zup1	-2.03111	0.0178032	1
Gm15478	0.375387	0.00354342	1		Strbp	0.379087	0.001674	1		Naip2	0.619908	1.82615e-06	0.0565467		Kcnip3	0.613544	0.0327355	1		Rabep1	0.62565	0.0282341	1		Mdc1	-0.841522	0.0268328	1		Mbtps2	1.11399	0.0268646	1		Bin1	-2.03112	0.0178032	1
Wls	0.375383	0.00440857	1		Gm38604	0.378125	0.0410781	1		Vps8	0.614684	0.000488075	1		P2ry13	0.613065	0.00253831	1		A530017D24Rik	0.624801	0.013903	1		Plekho1	-0.841662	0.0419382	1		Arhgap21	1.11239	0.0268646	1		Mast4	-2.03967	0.0259328	1
Birc3	0.37532	0.016992	1		Gm48678	0.378033	0.0313751	1		Nagk	0.614457	1.18541e-05	0.367063		Abcb4	0.612298	0.0182979	1		Gnas	0.617113	0.0244298	1		Apex2	-0.845726	0.0114897	1		Sf3b1	1.11124	0.00107587	1		Stat5b	-2.0422	0.00788888	1
Ntpcr	0.375266	0.0200747	1		Pggt1b	0.375853	0.0017211	1		AU020206	0.613317	2.40883e-06	0.0745893		Vrk2	0.612184	0.00586873	1		Eno1	0.61495	0.013903	1		Gm43336	-0.84675	0.0268328	1		Narf	1.11121	0.0268646	1		Sfmbt1	-2.05501	0.0259328	1
Fmn1	0.375251	0.0443333	1		Med15	0.375594	0.0108647	1		Magi1	0.612598	3.67037e-07	0.0113653		Tmem216	0.611837	0.00128631	1		Dazap1	0.613262	0.00830848	1		Gphn	-0.847944	0.00668241	1		Tmcc3	1.10867	0.00360475	1		Slc7a8	-2.0578	0.0259328	1
Ak2	0.375014	0.00376684	1		Serbp1	0.375572	0.0170106	1		Rnf19b	0.612472	0.000952253	1		Sipa1l1	0.611056	0.00178933	1		Ing4	0.611213	0.013903	1		Slc25a38	-0.84847	0.0268328	1		Rnf145	1.10631	0.0134721	1		Tank	-2.07053	0.0259328	1
Bri3	0.374241	0.0028294	1		App	0.375394	0.00134428	1		Slc16a10	0.610716	0.0012446	1		Gm46411	0.609593	0.000949772	1		Sirt6	0.60836	0.013903	1		Ubap2l	-0.849244	0.0241259	1		Prpf6	1.10614	0.0134721	1		Spop	-2.08601	0.0178032	1
Glb1	0.372421	0.0174832	1		Gm15563	0.374932	0.0178452	1		Epb41l3	0.610432	0.0110931	1		Supt6	0.605645	0.0191596	1		Fbxl17	0.606257	0.0408418	1		Ccdc9	-0.85001	0.0268328	1		Gm13684	1.10426	0.0268646	1		Spi1	-2.08646	0.0178032	1
Sipa1l2	0.372064	0.0275217	1		Arglu1	0.374497	0.000607659	1		Ythdf3	0.607148	0.00156171	1		Amfr	0.605545	0.00763716	1		Mdp1	0.604936	0.013903	1		Tiprl	-0.853368	0.0268328	1		Spata2	1.09734	0.00665016	1		Ahcyl2	-2.08689	0.0178032	1
Plgrkt	0.371356	0.0232721	1		Nfia	0.373699	0.00109031	1		Spopl	0.605612	3.29713e-05	1		Adap2os	0.604474	1.39192e-05	0.431006		Ppil3	0.6018	0.013903	1		Tbc1d8b	-0.858271	0.0268328	1		Lclat1	1.09722	0.0268646	1		Hk2	-2.08714	0.0178032	1
Trmt1l	0.370531	0.00768823	1		Slc8a1	0.371782	1.70535e-05	0.528062		Mfsd11	0.603862	7.71661e-06	0.238945		4930455C13Rik	0.601898	0.0108044	1		Ccnd3	0.6007	0.0118496	1		Txndc9	-0.859159	0.0114897	1		Ap1b1	1.09434	0.0134721	1		Jak1	-2.09172	0.0178032	1
Ctss	0.370495	2.72578e-05	0.844038		Kidins220	0.369787	0.00424656	1		Gabpb2	0.598458	8.89199e-06	0.27534		4933406I18Rik	0.601406	0.001105	1		Atp5b	0.594641	0.013903	1		Esr1	-0.860652	0.0268328	1		Lactb2	1.0929	0.0134721	1		Rnf130	-2.09251	0.0259328	1
Btk	0.369776	0.0105872	1		Fth1	0.368196	0.00130036	1		Smad2	0.597191	0.000110563	1		Gng2	0.601207	0.000327243	1		Slamf6	0.588192	0.013903	1		Cap1	-0.862145	0.000857639	1		Rnpep	1.0912	0.0367021	1		Grb2	-2.09444	0.00788888	1
Shoc2	0.369546	0.0337969	1		Dock4	0.366372	1.50171e-07	0.00465006		A930001M01Rik	0.593982	3.30887e-05	1		Ankrd44	0.601012	4.73671e-06	0.146672		D16Ertd472e	0.587184	0.013903	1		Gnpat	-0.864057	0.0268328	1		Usp12	1.0899	0.0195243	1		Mafb	-2.10087	0.0178032	1
Gm40645	0.3686	0.000750717	1		Cep170	0.366097	0.00072482	1		Arfgap1	0.593172	0.00295887	1		Gm48383	0.600395	0.0254375	1		Umps	0.586962	0.013903	1		Pcca	-0.867263	0.0478634	1		Pard3b	1.08523	0.0347877	1		Gm7480	-2.10222	0.00788888	1
Tyrobp	0.367472	0.0029536	1		Cfh	0.365036	0.0134889	1		Gm23935	0.59144	0.000529989	1		Tacc1	0.600079	1.63906e-05	0.507536		9530078K11Rik	0.585083	0.013903	1		Taf1a	-0.869003	0.0268328	1		Aph1a	1.08038	0.0134721	1		Acaca	-2.12573	0.0259328	1
Ube2j1	0.367163	0.0455099	1		Rb1	0.36473	0.0333629	1		A930037H05Rik	0.591024	0.00554844	1		Rtn3	0.596002	2.72442e-06	0.0843615		Mturn	0.579812	0.013903	1		1700084C06Rik	-0.870262	0.00208182	1		Ube2z	1.07492	0.0268646	1		Abca1	-2.12956	0.0178032	1
Crebrf	0.366973	0.0239813	1		Nr6a1	0.364232	0.0113239	1		Aak1	0.587928	0.000131631	1		Gfm2	0.595146	0.000207935	1		Pou2f2	0.571587	0.0249518	1		Lamp1	-0.874544	0.0205758	1		Ccdc93	1.07298	0.0134721	1		Ccnl2	-2.13807	0.00505823	1
Atg4c	0.366207	0.0277093	1		Ptprm	0.363347	4.12954e-05	1		Rab7	0.587226	2.67973e-05	0.829779		Tlr3	0.594408	0.0264985	1		Tent5c	0.569667	0.040782	1		Vps37c	-0.877879	0.0268328	1		Copb1	1.06945	0.0134721	1		Itpr2	-2.1483	0.00788888	1
Bin2	0.365918	0.00722584	1		Gm37229	0.363333	0.00220632	1		Rpl3	0.586139	0.002186	1		Cdc37l1	0.591661	0.00286177	1		Slc9a8	0.564787	0.0129204	1		Fcer1g	-0.881314	0.0121689	1		Bzw1	1.06417	0.0268646	1		Rab3gap1	-2.16037	0.00788888	1
Ube2d2a	0.364517	0.0154528	1		Brip1os	0.362791	0.00168709	1		Gng12	0.585868	0.00108663	1		Mgat4a	0.591297	0.000597504	1		Nme6	0.561072	0.0158898	1		N4bp1	-0.881931	0.0100861	1		Alas1	1.06364	0.0134721	1		Rsrc1	-2.18535	0.00788888	1
Kctd12	0.363866	0.0151224	1		Vrk2	0.361997	0.0285371	1		Atp6v0d1	0.585498	0.000742037	1		Tmem176a	0.59053	0.0264732	1		Rad1	0.560504	0.013903	1		Capn15	-0.882517	0.0268328	1		Srsf4	1.06298	0.0268646	1		Traf3	-2.19475	0.0119856	1
Gsk3b	0.363688	0.00777916	1		Gm26510	0.360399	0.0398383	1		Cdk8	0.584686	0.000257061	1		Gm50250	0.589876	0.0218882	1		Huwe1	0.557224	0.0233193	1		Phf7	-0.883267	0.0114897	1		Irf3	1.06249	0.0134721	1		Evl	-2.19721	0.0178032	1
Ubc	0.363279	0.0277253	1		Dennd1c	0.358408	0.0312775	1		Serpine2	0.584223	0.0048824	1		Plpp3	0.589741	0.0312598	1		Rnf169	0.555325	0.028448	1		Srsf7	-0.888103	0.000937976	1		Rnf24	1.06183	0.0268646	1		Rin2	-2.20121	0.0178032	1
Spop	0.361472	0.0124967	1		Pnisr	0.35523	0.00690792	1		Gm16183	0.582159	0.000154657	1		Lrba	0.589377	0.000132411	1		Man1c1	0.554784	0.018734	1		Mapk9	-0.89219	0.0268328	1		Sort1	1.05996	0.0268646	1		Tbc1d23	-2.2045	0.00788888	1
Wdr26	0.36094	0.0364597	1		Cbl	0.355178	0.00936273	1		Cux1	0.581249	1.31739e-05	0.407929		Nos1ap	0.588504	0.00955081	1		Fam160b2	0.552182	0.013903	1		Haao	-0.89297	0.0268328	1		Etl4	1.05777	0.0268646	1		Ppt1	-2.20993	0.0259328	1
Dusp3	0.360534	0.000792479	1		Drg1	0.354815	6.2276e-05	1		Rnf41	0.578883	0.00143373	1		Paqr3	0.588281	0.0218028	1		Ero1lb	0.550458	0.013903	1		Idnk	-0.893092	0.0268328	1		Srrt	1.05698	0.0268646	1		Atp6ap1	-2.23499	0.0259328	1
Kctd20	0.360526	0.0184905	1		Zfhx3	0.353049	5.77737e-06	0.178896		Gm2245	0.576375	2.23169e-07	0.00691044		Plcl2	0.585967	0.000102991	1		Zfp429	0.548949	0.013903	1		Smad5	-0.893578	0.0268328	1		Ric1	1.05541	0.0268646	1		Ubap2l	-2.24131	0.0119856	1
Gm15283	0.360337	0.0280551	1		Calcrl	0.35257	0.0262037	1		Pkib	0.575624	0.000655193	1		Nova1	0.585686	0.0159931	1		Plxdc2	0.546229	0.0199267	1		Trnt1	-0.89472	0.0268328	1		9130015G15Rik	1.05355	0.0283671	1		Fgr	-2.24617	0.0259328	1
Pacs2	0.359185	0.00398387	1		Lpar6	0.352017	0.0117737	1		Mospd2	0.573098	0.0069802	1		Wdr44	0.5845	0.000279938	1		Rnf2	0.546098	0.0295084	1		Trim25	-0.895103	0.0268328	1		Trim2	1.05006	0.0134721	1		Oxct1	-2.24852	0.0119856	1
Mlph	0.358586	0.0136413	1		Asb2	0.351825	0.0458711	1		Ttc3	0.572098	1.81263e-09	5.61281e-05		Ccdc82	0.584239	0.0122503	1		Pon2	0.542344	0.0302965	1		Tifab	-0.896395	0.0114897	1		Mrpl10	1.04748	0.0268646	1		Lrrk1	-2.25495	0.00788888	1
Gab2	0.357966	0.000673906	1		Crebbp	0.34911	0.00662143	1		Tec	0.571817	6.64931e-05	1		Rtf1	0.582245	0.00604027	1		Sbf1	0.534634	0.013903	1		Sacm1l	-0.896957	0.0447225	1		Znrf1	1.04272	0.0488209	1		Cnot6l	-2.26659	0.0371411	1
Rap1b	0.356623	0.0215536	1		Prpsap2	0.348405	0.0456536	1		Snx5	0.567947	1.13004e-06	0.0349917		Fbxw2	0.582198	0.00509173	1		Traf3	0.529397	0.0428907	1		Uhrf1bp1l	-0.904876	0.0268328	1		Gcnt1	1.04209	0.0485814	1		Crebbp	-2.27578	0.0119856	1
Apba1	0.356076	0.0233578	1		Ccdc88a	0.347886	0.00588857	1		Abca1	0.566573	3.67409e-08	0.00113768		Pkd2l2	0.579606	0.0141835	1		Ugt1a7c	0.528531	0.013903	1		Znrf2	-0.90602	0.0478017	1		Ebf3	1.03883	0.0268646	1		Gdi2	-2.27579	0.00505823	1
Nsd1	0.355636	0.0011508	1		Nrd1	0.347598	0.00573885	1		Ctsa	0.566168	1.96581e-05	0.608713		Srgap2	0.578798	5.40484e-06	0.167361		Cdkn2aipnl	0.528314	0.013903	1		Pitpna	-0.908411	0.0368922	1		Zfp516	1.03783	0.0268646	1		Magi1	-2.27968	0.0178032	1
Tbc1d23	0.355205	0.036012	1		BC052040	0.347309	0.0150631	1		Pnpla7	0.56585	0.00155741	1		Srrm2	0.578231	7.33358e-06	0.227084		Ipo8	0.521679	0.0497458	1		Fam117b	-0.908443	0.0152503	1		Bhlhe41	1.0373	0.0134721	1		Anxa3	-2.29087	0.00788888	1
Gm43713	0.355095	0.0191041	1		Nsmaf	0.346772	7.17092e-05	1		Zc3h12c	0.565806	0.0067181	1		Usp50	0.576891	6.00892e-06	0.186066		Pign	0.520757	0.00446972	1		Trmt61b	-0.911492	0.0268328	1		Ube2i	1.03607	0.0134721	1		Ctsz	-2.29233	0.0119856	1
Plekha1	0.354874	0.0266288	1		Celf2	0.345898	0.000435967	1		Hsd17b4	0.564865	0.00883479	1		Usp24	0.574991	9.97539e-05	1		Tmcc3	0.519036	0.00748238	1		Myo5a	-0.916399	0.0268328	1		H2-T24	1.02988	0.0268646	1		Nsd3	-2.30046	0.00505823	1
Lyn	0.354082	0.00107147	1		Cmss1	0.345213	0.0282087	1		Kmt2c	0.564214	0.000633026	1		Far1os	0.574251	0.000873927	1		Gm49189	0.516343	0.0350783	1		Agtpbp1	-0.916636	0.0114897	1		Mtrex	1.02901	0.0268646	1		Fmn1	-2.33902	0.0178032	1
Kif1b	0.354078	0.040522	1		Kif13a	0.344321	0.00442696	1		Smim3	0.563591	0.000253834	1		Trim2	0.572774	0.034443	1		Ptpn11	0.514483	0.0320535	1		Arhgap26.1	-0.917432	0.0268328	1		Gm38365	1.02853	0.00665016	1		Tnrc6c	-2.34671	0.0259328	1
Naip6	0.353963	0.0354482	1		Capza2	0.342583	0.000103718	1		Zc3h7a	0.559675	4.58281e-06	0.141907		Pex13	0.567689	0.0271443	1		1810026B05Rik	0.511982	0.000286446	1		Atp6v0a1	-0.91744	0.0170071	1		Slf2	1.02559	0.0425029	1		Fnip2	-2.37737	0.0259328	1
Fbxo38	0.352202	0.0048324	1		Lrp1	0.341952	0.00423501	1		Atf4	0.55839	0.000846543	1		Csf1r	0.566403	0.00015105	1		Inpp5d	0.511057	0.0090716	1		Elk3	-0.918073	0.0188015	1		Gm26714	1.02548	0.0134721	1		Aim2	-2.38158	0.0119856	1
Usp35	0.351294	0.00305904	1		Tut4	0.340591	0.0185309	1		Ly9	0.556978	0.00190831	1		9330162G02Rik	0.564569	0.000687932	1		E230029C05Rik	0.510629	0.039422	1		Sirt2	-0.918996	0.0114897	1		Cir1	1.02441	0.0268646	1		Cdkal1	-2.38704	0.0178032	1
Abca1	0.350838	0.0367705	1		Rplp1	0.338337	0.0351915	1		Appl2	0.55688	2.79973e-05	0.866937		Dnajc19	0.564157	0.0117555	1		Gm20721	0.510394	0.013903	1		Dstyk	-0.919486	0.0268328	1		Speg	1.02365	0.0268646	1		Snrnp70	-2.39236	0.00788888	1
Szrd1	0.350817	0.0498758	1		Nav3	0.333484	6.40154e-08	0.00198224		Stard9	0.556115	9.56197e-06	0.296086		Gm43221	0.562727	0.0208414	1		Decr2	0.508097	0.013903	1		Siglech	-0.919599	0.0340687	1		Abi3	1.01682	0.0134721	1		Ncor1	-2.39344	0.00788888	1
Npc2	0.350632	0.00255436	1		Nudt5	0.330581	0.0111463	1		Rsf1os1	0.555409	0.00446938	1		Spata5	0.562441	0.0132544	1		Map2k5	0.507251	0.0314858	1		Gps2	-0.920447	0.0268328	1		Trmo	1.01592	0.0268646	1		Phf20l1	-2.4046	0.00505823	1
Copa	0.3505	0.0424386	1		Atp6v1h	0.329673	0.0283153	1		Usp37	0.555311	8.55191e-05	1		Cp	0.561666	0.0126492	1		Tanc2	0.503937	0.0182947	1		Rad23a	-0.923185	0.0268328	1		Tbpl1	1.01514	0.0134721	1		Gsap	-2.49787	0.0119856	1
Pde4dip	0.34993	0.019789	1		Tsc22d4	0.329606	0.000295321	1		Kif13b	0.555166	0.00150023	1		Gm12353	0.561546	7.71957e-05	1		Gmcl1	0.493121	0.0495225	1		Gm46430	-0.923915	0.0268328	1		Med1	1.01398	0.04365	1		Atp2b1	-2.51602	0.00505823	1
2900089D17Rik	0.349082	0.00482142	1		Tpp1	0.329002	0.0164637	1		Dnajb14	0.554129	5.8454e-05	1		Mylip	0.557609	0.000968396	1		Il4i1	0.487189	0.013903	1		Gm5915	-0.9315	0.0268328	1		Tlr2	1.0129	0.0268646	1		Gm2629	-2.56125	0.0119856	1
Dnase2a	0.348489	0.000426366	1		Usp24	0.32848	0.0355908	1		Rufy3	0.553599	3.80218e-05	1		Fut8	0.556733	0.000194757	1		Nfxl1	0.476283	0.013903	1		Pitrm1	-0.932816	0.0114897	1		Ctif	1.00819	0.0268646	1		Irf8	-2.57863	0.00108484	1
Nup153	0.348386	0.000723089	1		Mthfsl	0.327705	0.0172695	1		Ascc2	0.553547	0.00179207	1		Map3k5	0.556432	0.00775817	1		Svip	0.471298	0.013903	1		Chrac1	-0.933206	0.0268328	1		Ntpcr	1.00698	0.0268646	1		Snx24	-2.57956	0.00788888	1
Pnrc1	0.348157	0.0168292	1		Npc1	0.327663	0.0151753	1		Mfhas1	0.552543	0.0016516	1		Micu3	0.5546	0.0363497	1		Babam1	0.470455	0.026013	1		Tnfsf13b	-0.934747	0.0114897	1		Prelid2	1.00685	0.0268646	1		Ikzf1	-2.58178	0.0113262	1
Gm5086	0.34493	0.00569008	1		Dip2c	0.327651	0.00703872	1		Ccnd3	0.552493	2.80042e-06	0.086715		Cdh23	0.552855	0.00300791	1		Hsp90b1	0.470092	0.0390652	1		Spag9	-0.936008	0.0448583	1		Taf2	1.00562	0.0134721	1		Lrrc4	-2.59425	0.0119856	1
Pts	0.344813	0.0425393	1		Fer	0.327286	0.00747228	1		Parp14	0.552308	0.0136332	1		Tbl1x	0.552052	0.00011618	1		Bmp2k	0.466606	0.0238497	1		Cdk5rap3	-0.936161	0.0268328	1		Tbcd	1.00445	0.0268646	1		Vps13c	-2.59706	0.00788888	1
Ap3s1	0.343634	0.0420446	1		Rprd1b	0.324901	0.000528365	1		Ust	0.552256	0.00437016	1		A430090L17Rik	0.551934	0.0207212	1		Top1	0.462891	0.0224796	1		Tfdp2	-0.939058	0.00484364	1		Prkag1	1.00111	0.0268646	1		Cacna1d	-2.65234	0.0178032	1
Gle1	0.342581	0.0404956	1		Plcl2	0.324157	0.00220263	1		Gm26714	0.552081	0.00362566	1		Foxp1	0.550973	0.000473602	1		Prcp	0.462693	0.0367328	1		Gm43378	-0.94227	0.0114897	1		Tcn2	1.00061	0.0268646	1		Serinc3	-2.66061	0.00788888	1
Myl6	0.340909	0.0188685	1		0610040J01Rik	0.323411	0.000160682	1		Trim30a	0.551272	0.0345131	1		Fnta	0.550821	0.00624972	1		Ighmbp2	0.460808	0.013903	1		Zswim5	-0.945839	0.0268328	1		Ankle2	0.99649	0.0134721	1		Nktr	-2.6791	0.0031457	1
Serf2	0.340524	0.026186	1		Pla2g4a	0.321957	0.0106188	1		Tnfsf8	0.551036	3.99435e-05	1		Sipa1l3	0.549553	0.0161153	1		Rsad1	0.460473	0.013903	1		Nfya	-0.946719	0.0114897	1		Srgn	0.995929	0.0268646	1		Sbf2	-2.70883	0.00188725	1
Ywhaq	0.339105	0.0292119	1		Prpf4b	0.318419	0.00049477	1		Mapkapk2	0.550189	0.00148964	1		Gm34408	0.548123	0.0216895	1		Lypla1	0.452105	0.013903	1		Snrpc	-0.947733	0.0114897	1		Nt5c2	0.995235	0.0499076	1		Usp34	-2.72567	0.000592197	1
Ik	0.338568	0.00171192	1		4930557K07Rik	0.317365	8.19138e-05	1		Man1c1	0.547315	0.000110015	1		Plxna4	0.547497	0.00809757	1		Gm35188	0.45202	0.0267484	1		Atp6v0e	-0.950256	0.0114897	1		Fkbp5	0.987532	0.0134721	1		Ube2h	-2.72831	0.0031457	1
Epsti1	0.338542	0.00433182	1		Pcf11	0.316462	0.0262513	1		Kdm2a	0.547174	8.58033e-08	0.0026569		Ube2g1	0.545241	0.000194816	1		Ifrd2	0.446583	0.013903	1		Tbc1d14	-0.950303	0.0108481	1		Trappc12	0.985412	0.0268646	1		Ppp1r12a	-2.73034	0.0031457	1
Marcks	0.338189	0.00144337	1		Gm17231	0.315857	0.00420317	1		Ambra1	0.54711	0.000168975	1		Rbm4b	0.54464	0.00591347	1		Cotl1	0.437158	0.0397847	1		Scmh1	-0.951344	0.0320024	1		Klhl28	0.979365	0.0268646	1		Eml4	-2.8646	0.00788888	1
Lpgat1	0.336828	0.0249077	1		Rmnd5a	0.315637	0.0379906	1		Gpr137b	0.546976	0.00261601	1		Cx3cr1	0.543614	1.4054e-05	0.435181		Rrp7a	0.436586	0.013903	1		Tsen34	-0.952881	0.0114897	1		Mroh1	0.976254	0.04808	1		Plekhm2	-2.93162	0.00188725	1
Arl4c	0.334667	0.0105177	1		mt-Co1	0.315273	0.0325018	1		Lpcat1	0.546289	0.000192756	1		Sall1	0.542523	0.00418719	1		Ipo7	0.434035	0.0309573	1		Wdr46	-0.954351	0.0268328	1		Gm40841	0.975273	0.0268646	1		Csf3r	-2.96985	0.00108484	1
Relb	0.333628	0.00150195	1		Strn3	0.312453	0.0293207	1		Ttc39b	0.544375	0.00151796	1		Klf7	0.541569	0.0111187	1		4632427E13Rik	0.428622	0.0277256	1		Axl	-0.963425	0.0114897	1		Atraid	0.974096	0.0268646	1		Rapgef5	-3.01087	0.0031457	1
Stat2	0.333355	0.0110995	1		Slco2b1	0.311746	0.00466281	1		Dvl1	0.544327	0.00697468	1		Gm26672	0.541174	0.0163928	1		Mbtd1	0.418082	0.00677496	1		A930037H05Rik	-0.96448	0.0268328	1		Clec16a	0.974028	0.0134721	1		Abhd12	-3.04838	0.00188725	1
Gm50035	0.331987	0.0252641	1		Canx	0.311489	0.0239944	1		Ppp2r2d	0.543654	0.00417686	1		Gm26626	0.540394	0.0474674	1		Snx1	0.412921	0.0337829	1		Gpr160	-0.965477	0.0268328	1		Sap130	0.971385	0.0134721	1		Rnf121	-3.06048	0.0119856	1
Tgfbr2	0.331388	0.00108872	1		Ssb	0.311376	0.0484722	1		Slc23a2	0.54167	0.00135342	1		Nfia	0.54028	0.00101379	1		N4bp1	0.401621	0.022429	1		D230025D16Rik	-0.966638	0.0268328	1		Olfml3	0.968558	0.0268646	1		Colec12	-3.50936	0.00505823	1
Gns	0.330885	0.0102087	1		Foxp1	0.310728	0.018648	1		Tet2	0.541608	0.000343035	1		Hps3	0.539241	0.000794604	1		Grb2	0.39735	0.0183429	1		Ddi2	-0.967961	0.00106606	1		Ccr6	0.967886	0.0268646	1		Fgf13	-3.56647	0.0305738	1
Gm27201	0.329856	0.00128447	1		Dmtf1	0.310337	0.0127532	1		Samd8	0.540842	0.0017377	1		Tnpo3	0.539241	8.99207e-05	1		Pisd	0.390684	0.0455344	1		Akirin1	-0.968104	0.0114897	1		Lasp1	0.964418	0.0134721	1		Ctsd	-4.08834	0.00108484	1
Sertad2	0.329634	0.00626091	1		Tgfbr1	0.30958	0.00025231	1		Prune2	0.539312	0.00101565	1		Tmem119	0.539173	0.0295562	1		0610030E20Rik	0.379403	0.0365839	1		Tcn2	-0.969211	0.0114897	1		Fance	0.963598	0.0268646	1
Lrrc8d	0.328341	0.00940679	1		Ubac2	0.308928	0.0266991	1		Xpnpep3	0.538854	0.00099566	1		4930484I04Rik	0.537024	0.0265613	1		Mir142hg	0.3612	0.000554538	1		Rnf167	-0.975083	0.0114897	1		Cndp2	0.963022	0.0268646	1
Itgb3	0.328047	0.0227342	1		Maml3	0.308141	0.00675238	1		Slamf6	0.537776	0.000301332	1		mt-Nd1	0.536866	0.0456246	1		Gm2629	0.354989	0.0167504	1		Pdia5	-0.976983	0.0114897	1		Kbtbd2	0.960984	0.0134721	1
Lacc1	0.32801	0.00750643	1		Fam118b	0.307139	0.0135422	1		Baiap2l1	0.537406	0.00674998	1		Entpd1	0.536603	0.00737214	1		Epb41	0.348454	0.0432924	1		Rasa2	-0.978396	0.0114897	1		Pde8b	0.959797	0.0426163	1
Pip5k1c	0.327492	0.0417955	1		P3h2	0.305875	0.049392	1		Ifnar1	0.537043	2.42637e-05	0.751327		Itga9	0.536201	0.0368183	1		Sap130	0.342694	0.0355244	1		Ctsd	-0.979779	0.0205579	1		Dnm1l	0.956382	0.0268646	1
Susd6	0.326558	0.017175	1		Rufy2	0.305616	0.0362021	1		Tbc1d12	0.536822	0.000180378	1		Ssbp2	0.534146	0.00932333	1		Tut7	0.334359	0.034905	1		Masp1	-0.982945	0.0114897	1		Rtcb	0.956212	0.0268646	1
Cmip	0.325027	0.00666306	1		Plppr4	0.301464	0.0446399	1		Dapk1	0.535524	0.000344339	1		Mir6236	0.532623	0.000336793	1		Fbrsl1	0.330431	0.0222855	1		Ngdn	-0.984521	0.0114897	1		Dock4	0.955935	0.0128616	1
Fam49b	0.324913	0.000498947	1		Ubash3b	0.301237	0.000107712	1		Sgk1	0.535507	0.00115427	1		Dock8	0.530658	6.25409e-05	1		Clcn3	0.328938	0.0132496	1		Rbis	-0.984574	0.0268328	1		Xpr1	0.948139	0.0233433	1
Sncaip	0.323543	0.00740709	1		Dlgap4	-0.300297	0.000716028	1		Tnpo1	0.534366	5.6523e-05	1		Ints2	0.528168	0.000419121	1		Zfp280d	0.320022	0.0078597	1		Rhoh	-0.985857	0.0371271	1		Ube4a	0.946121	0.0173914	1
E230029C05Rik	0.322041	0.00873669	1		Rps13	-0.300864	0.000644151	1		Slc3a2	0.53414	0.0047789	1		Stab1	0.527357	0.00787132	1		Hps3	0.316466	0.0468767	1		Rabep2	-0.987734	0.0114897	1		Gtf3c1	0.945406	0.0268646	1
Hyi	0.319419	0.0180093	1		Spata13	-0.301399	0.00390428	1		Rab37	0.531709	0.00976099	1		Filip1l	0.526284	0.00220329	1		CT010467.1	-0.418858	0.0180604	1		5031439G07Rik	-0.987993	0.0268328	1		Arih2	0.944612	0.00614715	1
Gm11084	0.318705	0.0465739	1		Tut7	-0.301854	0.00393494	1		Pdgfa	0.530678	0.00594422	1		Gm20528	0.525641	0.000125259	1		Tbxas1	-0.456943	0.0381172	1		Zswim8	-0.988181	0.0268328	1		Prkca	0.938024	0.0316699	1
Cd300c2	0.318284	0.00975993	1		Ust	-0.302165	0.00653073	1		Akap9	0.53033	0.00592525	1		Cbl	0.522574	0.000915722	1		Mef2a	-0.461304	0.0138966	1		Spats2	-0.988586	0.0114897	1		Mttp	0.935286	0.0268646	1
C1qa	0.317722	0.000109078	1		Stx16	-0.302306	0.000170504	1		Abr	0.530141	2.80141e-05	0.867457		Btbd7	0.520592	2.19466e-05	0.679576		Cdk19	-0.497454	0.020694	1		A830008E24Rik	-0.989113	0.0432015	1		Gm13710	0.929478	0.0268646	1
Ptprj	0.31562	0.0072977	1		Pon3	-0.303552	0.00429349	1		Gm15632	0.529896	0.00462479	1		Gspt1	0.520371	0.000341456	1		Pld4	-0.503901	0.0451814	1		Lnx2	-0.989381	0.00484364	1		E2f4	0.924399	0.0268646	1
Gm37768	0.314228	0.0293618	1		Wdr45b	-0.304669	0.00131649	1		Eif2b3	0.529788	0.00063039	1		Gcn1	0.519974	0.00618327	1		Cx3cr1	-0.541891	0.0349221	1		Suclg2	-0.992982	0.028799	1		Edem2	0.924196	0.0268646	1
Tmem65	0.314005	0.0185731	1		Faf2	-0.30531	0.0204229	1		Plcl1	0.529208	4.89398e-05	1		Chd2	0.519315	0.00585505	1		Itm2b	-0.582018	0.000127851	1		Bcl11a	-0.993772	0.0268328	1		Cd27	0.923947	0.0268646	1
Def6	0.313026	0.00176566	1		Abr	-0.305319	0.00767171	1		Tmem164	0.529042	2.65168e-10	8.21093e-06		Eif4ebp2	0.516959	0.00297165	1		Serpine2	-0.663338	0.0203845	1		Kpna4	-0.994098	0.0223034	1		Cox19	0.916561	0.0268646	1
Ifnar2	0.312379	0.00975143	1		Nbr1	-0.305544	0.00331065	1		Gm45223	0.528909	0.00573667	1		Dalrd3	0.515366	0.00108401	1		Gm43464	-0.663639	0.0399405	1		Lca5l	-0.994511	0.0114897	1		Csnk1e	0.912797	0.0268646	1
Otulin	0.311368	0.0449977	1		Rbm47	-0.306378	0.00133044	1		Lncpint	0.528758	0.00238526	1		Ssh2	0.5153	6.08758e-06	0.188502		C130036L24Rik	-0.680975	0.0399405	1		Chd4	-0.994894	0.0465314	1		Osbpl8	0.908489	0.0220888	1
Ccm2	0.310981	0.00230283	1		Gm44148	-0.30675	0.0111066	1		Chmp3	0.527746	0.00168492	1		Gm10135	0.515246	0.0261543	1		Pafah1b2	-0.685616	0.0399405	1		Tnfrsf13b	-0.996142	0.0268328	1		Ndufb1-ps	0.907388	0.0268646	1
Klf6	0.310272	0.00892581	1		2510039O18Rik	-0.306854	0.00708766	1		Rpl21	0.527431	0.00387533	1		Sfi1	0.515127	0.000360656	1		Gm15446	-0.693437	0.0399405	1		Gmcl1	-0.996364	0.00484364	1		Nupl2	0.903821	0.0268646	1
Chm	0.309768	0.035851	1		Fan1	-0.306978	0.0272894	1		Bhlhe41	0.526596	0.000505684	1		Sec62	0.513599	0.0072436	1		Gm26814	-0.697164	0.0399405	1		Cndp2	-0.999334	0.0114897	1		Vps29	0.902371	0.0268646	1
Nedd4l	0.307732	0.00641981	1		Appl2	-0.308039	0.0230314	1		BC005537	0.526569	0.000383668	1		Pard3b	0.512968	0.000739056	1		Rnf144b	-0.700398	0.0399405	1		Zfp362	-1.00127	0.0261244	1		Trpm2	0.902351	0.0268646	1
Synj1	0.306783	2.59455e-05	0.803402		Atxn7	-0.308188	0.00251675	1		Smim13	0.526472	0.00101036	1		Prrc2b	0.512434	0.0245923	1		Pcgf5	-0.70376	0.0399405	1		Poldip3	-1.00233	0.0268328	1		Mkrn1	0.899181	0.0268646	1
Kdm3a	0.304543	0.0117068	1		Eif1	-0.309169	0.00220729	1		Ccl3	0.525093	0.000131274	1		Rfx3	0.512101	0.002035	1		Use1	-0.706486	0.0399405	1		Ice2	-1.00273	0.0114897	1		Tmem165	0.897525	0.00677674	1
Ypel3	0.303865	0.0294335	1		Phtf2	-0.309181	0.0195756	1		Rttn	0.52477	0.0101513	1		Gm28375	0.510998	0.00103451	1		Tle1	-0.71025	0.0399405	1		Rbbp4	-1.007	0.0290944	1		E330020D12Rik	0.894333	0.0493175	1
Dapk1	0.303463	0.0415044	1		Rubcnl	-0.309436	0.0446809	1		Cpeb4	0.524662	0.00169604	1		Psmc6	0.510659	2.75529e-05	0.853176		Zfand4	-0.720235	0.0399405	1		Dglucy	-1.01113	0.0431645	1		3110082I17Rik	0.890248	0.0449516	1
Sp3os	0.303234	0.0314783	1		Tnrc18	-0.309493	0.00877019	1		Sirpa	0.523964	7.7425e-05	1		Gm44860	0.508819	0.00684485	1		Trf	-0.722669	0.0202912	1		Prpf3	-1.01157	0.0114897	1		Tafa1	0.887872	0.0268646	1
Sugp2	0.303045	0.0318328	1		Armc7	-0.310502	0.0189937	1		Odf2	0.523194	0.0137305	1		Lrig2	0.508705	0.00527301	1		Slc24a2	-0.727636	0.0399405	1		Prkcsh	-1.01629	0.0268328	1		Gtf2ird1	0.885989	0.0268646	1
D1Ertd622e	0.302632	0.0153988	1		Rogdi	-0.310567	0.0484706	1		Efl1	0.523157	0.000209639	1		Maco1	0.503811	0.0362975	1		9430041J12Rik	-0.729914	0.0399405	1		Slc30a9	-1.01669	0.00484364	1		Mpc1	0.878184	0.0268646	1
Trim30a	0.302405	0.0351424	1		Rnf215	-0.310835	0.00994537	1		Gtdc1	0.522735	6.67535e-05	1		Glt8d1	0.501841	0.00556649	1		Ankrd44	-0.731575	0.0348613	1		Sap130	-1.02437	0.0132017	1		Arhgef2	0.875311	0.0314902	1
Slbp	0.301657	0.0207646	1		Gas5	-0.312569	0.000530979	1		Sipa1l2	0.522277	2.36704e-05	0.732954		Fbxo34	0.501245	0.0118482	1		Casp1	-0.73433	0.0399405	1		Fam222b	-1.02443	0.0103388	1		Gm27003	0.873764	0.0268646	1
Csnk1g1	0.300075	0.00133746	1		Pdpk1	-0.313319	0.00297277	1		Gm13708	0.522009	1.88836e-06	0.0584729		Prdm2	0.500666	0.00645034	1		Csf2rb	-0.73918	0.0399405	1		Mmgt2	-1.03246	0.0114897	1		Lgals8	0.871406	0.0268646	1
Gramd1a	-0.301629	0.0308912	1		Herc3	-0.31389	0.0104719	1		Wwp2	0.521397	0.000113504	1		Rnf167	0.499808	0.00291641	1		Grm5	-0.741541	0.0399405	1		Zfp322a	-1.03351	0.0268328	1		Ccnc	0.869025	0.0268646	1
8030442B05Rik	-0.304729	0.0218726	1		Aopep	-0.314606	0.0285375	1		Cfap20	0.520949	0.00172152	1		Kmt2c	0.499745	8.74e-05	1		Gm36992	-0.74169	0.0399405	1		Nup98	-1.03566	0.0114897	1		Mia3	0.86534	0.0268646	1
Uvssa	-0.307172	0.0212075	1		Sqstm1	-0.314995	0.00574602	1		Pkp4	0.51904	0.00818027	1		Tm6sf1	0.49138	0.0267272	1		Tapt1	-0.743547	0.0399405	1		Zfp266	-1.03694	0.00856514	1		Ate1	0.864241	0.0268646	1
Rab39	-0.308234	0.0363766	1		Prex1	-0.315161	0.00525668	1		Ago2	0.518869	0.00544692	1		Nubpl	0.490657	0.00362073	1		Mid1	-0.748604	0.0399405	1		Ggnbp2	-1.03827	0.00782798	1		Stat1	0.861768	0.0268646	1
Fchsd2	-0.310482	0.00369645	1		Snx18	-0.315497	0.000962185	1		Pigb	0.518642	0.000979168	1		St3gal6	0.489242	0.000202076	1		Cpped1	-0.750337	0.0399405	1		Map3k1	-1.04452	0.0114897	1		Denn2b	0.850525	0.0268646	1
Cd2ap	-0.31074	0.0154951	1		Rab5b	-0.316311	0.00165025	1		Znfx1	0.517558	0.0213349	1		Gm15764	0.48849	0.013619	1		Neurl3	-0.751724	0.0399405	1		Ccnl2	-1.04906	0.00048704	1		Gsn	0.841095	0.0268646	1
Laptm5	-0.312645	0.0238162	1		Rnf149	-0.31635	0.00253913	1		Mthfs	0.517553	0.000467851	1		Ptprm	0.488449	0.00372498	1		Lysmd4	-0.75533	0.0076041	1		Atl1	-1.04981	0.0268328	1		Cd68	0.838315	0.0330196	1
Man1a2	-0.313264	0.00278187	1		Plxdc1	-0.317348	0.000557386	1		Tmem87a	0.517219	0.000642473	1		Rpl30	0.488306	0.00630288	1		Zc3hc1	-0.75651	0.0399405	1		Slc35a3	-1.0499	0.00484364	1		Brd8	0.837283	0.0268646	1
Prrc2c	-0.313963	0.00686907	1		Coq2	-0.317486	0.0409168	1		Nln	0.516654	0.00124883	1		Cmtm7	0.487961	0.0313023	1		Bank1	-0.760213	0.0401746	1		Rplp2	-1.0518	0.0268328	1		Tbc1d8	0.837089	0.000866352	1
Gm32036	-0.314295	0.016516	1		Ppfia1	-0.317637	0.0258562	1		Slc35b3	0.516429	0.000379255	1		Hmbox1	0.483929	0.000442328	1		Npas3	-0.761538	0.0245326	1		Ddx31	-1.05203	0.0114897	1		Gsk3b	0.836286	0.0474856	1
Gm20033	-0.316601	0.033842	1		Aig1	-0.317735	0.00985408	1		Tmem65	0.515735	6.10868e-05	1		Arid4b	0.482669	0.0138053	1		Rcbtb1	-0.764663	0.0399405	1		Ltn1	-1.05295	0.0268328	1		4930405A10Rik	0.835718	0.0289635	1
Cyp4f13	-0.317726	0.0338298	1		Txndc9	-0.318409	0.0031333	1		Igsf6	0.515294	0.000558859	1		Dstyk	0.48118	0.00347138	1		Gpr137b-ps	-0.77633	0.0399405	1		Fndc3a	-1.05436	0.00290175	1		B330016D10Rik	0.825957	0.0268646	1
Aim2	-0.318465	0.0134289	1		Ccz1	-0.319002	0.0212639	1		Morf4l2	0.514809	0.00412511	1		Shld2	0.480138	0.0495538	1		Auts2	-0.77923	0.0399405	1		Clk2	-1.05439	0.00484364	1		Zfp532	0.825192	0.0268646	1
Eml4	-0.319553	0.0334596	1		Wdfy3	-0.319249	0.00144506	1		Manba	0.514449	0.000200991	1		Ctc1	0.479197	0.0379006	1		Lgmn	-0.78167	0.0313992	1		Usp28	-1.05441	0.0114897	1		Ppp1r9a	0.821447	0.0460903	1
9130015G15Rik	-0.320564	0.00149941	1		Atl3	-0.319947	0.0381404	1		Ift74	0.513979	0.00163407	1		Trappc6b	0.47686	0.0413018	1		Ceacam2	-0.808015	0.0399405	1		Shisa5	-1.05686	0.0268328	1		Lrig2	0.797706	0.0268646	1
Tab2	-0.321042	0.0452613	1		Dennd2a	-0.320171	0.0271485	1		Rassf4	0.513555	1.11509e-05	0.345288		Atrn	0.476133	0.000165362	1		Gm28417	-0.808849	0.0399405	1		Eya4	-1.05751	0.0101615	1		Git2	0.78641	0.015665	1
Gm10790	-0.321491	0.000236929	1		Pbxip1	-0.320388	0.0381278	1		A730081D07Rik	0.51278	0.00849032	1		Acvr2a	0.475191	0.0224229	1		Lrba	-0.810023	0.0146252	1		Cdk7	-1.05821	0.0307037	1		Gngt2	0.783075	0.0268646	1
Prpsap2	-0.321762	0.0165891	1		Cntrl	-0.32086	0.00331663	1		Atp6v1c1	0.512701	7.79498e-06	0.241372		Havcr2	0.475044	4.15925e-05	1		Ctnna2	-0.814448	0.0245326	1		Safb	-1.05871	0.0280361	1		Pik3r5	0.7772	0.0474154	1
Slc25a37	-0.321845	0.0411136	1		Nemf	-0.321889	0.0384321	1		Phf20l1	0.512548	7.00924e-05	1		Dip2b	0.473918	1.35615e-06	0.0419933		Sh3tc1	-0.820279	0.0399405	1		Pi4ka	-1.06646	0.0236437	1		Lncpint	0.754603	0.000272448	1
Fam133b	-0.323962	0.016523	1		Igsf6	-0.321906	0.0130758	1		Clock	0.512306	6.12728e-07	0.0189731		Wdfy2	0.472894	0.000174133	1		Elk4	-0.823657	0.0399405	1		Ly86	-1.06766	0.00886388	1		Ubn2	0.748628	0.0303217	1
Rnf34	-0.324652	0.0441237	1		Nisch	-0.323155	0.000258463	1		Lonrf3	0.511884	0.00608725	1		Selenop	0.468293	0.000189581	1		St6galnac5	-0.82781	0.0399405	1		Zfp280c	-1.06831	0.00484364	1		Zcchc14	0.741765	0.0268646	1
Magt1	-0.326795	0.0264055	1		Ncf2	-0.324443	0.0345849	1		Crebbp	0.511383	0.000150657	1		A830008E24Rik	0.466943	0.00247745	1		Zfp873	-0.833194	0.0245326	1		Trak1	-1.0719	0.0268328	1		Lima1	0.716113	0.0268646	1
Foxj3	-0.330291	0.0126087	1		Prdx5	-0.325274	0.00294414	1		C9orf72	0.510109	5.08078e-05	1		Zdhhc17	0.466162	0.0130685	1		Scfd2	-0.834545	0.0150323	1		Trim30a	-1.07255	0.030009	1		Dgkd	0.70468	0.0331632	1
Pld4	-0.330879	0.00226789	1		Bclaf1	-0.325468	0.00569204	1		Nudcd3	0.509738	0.00135912	1		Camta2	0.465737	0.008107	1		Igfbp4	-0.834677	0.0399405	1		Hnrnpu	-1.07453	0.0433688	1		Tns3	0.701253	0.0248453	1
Zeb1	-0.332969	0.00736449	1		Snx8	-0.32576	0.00573743	1		Aatf	0.508954	0.00173722	1		Nup98	0.465409	0.000920322	1		Syne1	-0.836206	0.0399405	1		Xiap	-1.0765	0.0175122	1		Man1c1	0.693645	0.0441351	1
Cep170	-0.333178	0.00260685	1		5031439G07Rik	-0.325898	0.030091	1		Pdpk1	0.508795	0.00305372	1		Prkca	0.461917	0.0324456	1		Dnajb14	-0.839671	0.0399405	1		Nktr	-1.07934	0.0126081	1		Arhgap5	0.692261	0.00975871	1
Med12l	-0.335086	0.00161418	1		Osgep	-0.326403	0.0237517	1		Tasor2	0.508788	0.000319145	1		Trim26	0.461141	0.00683132	1		Api5	-0.849263	0.0399405	1		Prdx4	-1.07998	0.0268328	1		Plcl2	0.691071	0.00630409	1
Rhbdd1	-0.335145	0.0260229	1		Nup98	-0.327432	3.55871e-05	1		Bfar	0.508188	0.00213685	1		Ddx5	0.46031	0.0021363	1		Erlin2	-0.85347	0.0245326	1		Cgas	-1.08357	0.0268328	1		Tra2b	0.646012	0.0337753	1
Phykpl	-0.336409	0.0364576	1		Shisa5	-0.327833	0.0136304	1		Abi2	0.507834	0.0131172	1		Kctd12	0.45944	0.0478684	1		Zfp518a	-0.855397	0.0245326	1		Eif3c	-1.08428	0.00484364	1		Slc8a1	0.631299	0.0181429	1
Afap1l1	-0.336416	0.00215892	1		Dmac2	-0.328179	0.0161289	1		Lhfpl2	0.507264	2.28055e-06	0.0706171		Gm27003	0.458815	0.0015049	1		Btbd8	-0.859263	0.0399405	1		Cxxc5	-1.08657	0.0114897	1		Irf8	0.621434	0.00115299	1
Clcn3	-0.336441	0.0317234	1		Acly	-0.328496	0.00983753	1		Slc49a4	0.506667	0.0279791	1		Nr6a1os	0.457241	0.00466317	1		Snrnp27	-0.860736	0.0245326	1		Cklf	-1.09044	0.0114897	1		Rbm26	0.60944	0.00613083	1
Kdm2b	-0.337506	0.0030808	1		Cebpg	-0.328891	0.00554647	1		Chd7	0.506145	0.00317565	1		Hnrnpul1	0.456373	0.000167737	1		Gm11476	-0.861991	0.0399405	1		Cnep1r1	-1.09474	0.00484364	1		Tmem229b	0.56972	0.0380504	1
E2f3	-0.337831	0.00141857	1		Atp5a1	-0.329267	8.24231e-05	1		Zeb2	0.505996	1.22947e-06	0.0380706		Tiprl	0.454075	0.00973054	1		Rps3	-0.868167	0.0399405	1		Rnpep	-1.09681	0.025354	1		Hipk2	0.567991	0.0493791	1
Msrb2	-0.338381	0.037482	1		BC028528	-0.330635	0.00104631	1		Rnf149	0.505025	0.000121828	1		Tnrc18	0.453835	0.000505594	1		Gm16552	-0.869192	0.0245326	1		Ppp6r3	-1.09689	0.0217868	1		Morf4l1	0.530656	0.0229769	1
Gbe1	-0.340984	0.032555	1		Sh3bp2	-0.330864	0.00650349	1		Med15	0.504396	0.000202981	1		Rbm5	0.453386	0.000135843	1		Sp3os	-0.871148	0.0399405	1		Babam1	-1.09692	0.00484364	1		Myo9b	0.486021	0.0138899	1
Insyn2b	-0.342016	0.0132836	1		Spint1	-0.331247	0.0111695	1		Pld3	0.504195	0.000512948	1		Tln2	0.451916	0.00292387	1		Itpr1	-0.87236	0.0245326	1		Uxs1	-1.09708	0.0114897	1		Srsf5	0.458177	0.0212997	1
Agmo	-0.345103	0.00220646	1		Rab5a	-0.332391	0.0312606	1		Cd244a	0.50312	0.00263246	1		3110056K07Rik	0.451098	0.0272345	1		5830444B04Rik	-0.8864	0.0245326	1		Dusp7	-1.09907	0.0114897	1		Bin1	0.370419	0.0291469	1
Slc40a1	-0.347535	0.0213046	1		Slc50a1	-0.332614	0.0217918	1		Traf3	0.50116	0.000462111	1		Slmap	0.451007	3.88299e-06	0.120237		Ubl5	-0.886555	0.0245326	1		Sall3	-1.10064	0.00318498	1		Bmp2k	0.368238	0.0419907	1
Vxn	-0.349117	0.0130736	1		N4bp2l1	-0.332704	8.61851e-05	1		Akr1a1	0.501053	0.000637855	1		Mob4	0.450992	0.000260678	1		Ttyh1	-0.891129	0.0245326	1		Gmeb1	-1.1014	0.0301314	1		Kdm2a	0.349931	0.0266083	1
Ivns1abp	-0.349201	0.000164853	1		Rpl23	-0.333143	0.0165019	1		Cd86	0.50034	3.62971e-05	1		Thap3	0.45065	0.000605785	1		Zmym6	-0.894946	0.0399405	1		Gm49417	-1.10149	0.0268328	1		Gm37768	0.325609	0.00710343	1
Arhgef6	-0.349645	0.0443046	1		Spast	-0.333456	0.0144277	1		Tep1	0.500333	0.00517854	1		Senp6	0.450199	0.000554682	1		Adck1	-0.895088	0.0245326	1		Ankrd11	-1.10284	0.00759045	1		Rprd2	0.325535	0.017199	1
Igsf10	-0.35035	0.039825	1		Plekha1	-0.333527	0.00780499	1		Ube2f	0.500283	0.000823627	1		Rufy2	0.448334	0.0364745	1		Eps8	-0.896121	0.0245326	1		Rab31	-1.10869	0.0374047	1		Gm20513	-0.419145	0.00072416	1
Dock9	-0.35229	0.0225207	1		Hnrnpf	-0.334567	0.0016502	1		Pik3r6	0.499964	0.0309143	1		Gm19710	0.443426	0.0232447	1		Zwint	-0.898018	0.0245326	1		Wdr26	-1.11167	0.0209555	1		Il13ra1	-0.428615	0.0104756	1
Manf	-0.352474	0.0145379	1		C3ar1	-0.33457	0.00248377	1		Sp3	0.499672	7.37052e-05	1		1600010M07Rik	0.440183	0.000107184	1		Ntrk3	-0.898612	0.0245326	1		Zdhhc24	-1.11652	0.0114897	1		Itch	-0.466047	0.0319863	1
Pdia3	-0.3531	0.010332	1		Map1s	-0.334695	0.0116839	1		Creb3l2	0.499102	0.00193089	1		Zeb2os	0.440066	0.0105313	1		Cst3	-0.904062	0.000856914	1		Mrps14	-1.12024	0.00484364	1		H2-Ea	-0.495413	0.0296309	1
Rab6a	-0.355247	0.0342135	1		Ttc14	-0.335241	0.0135562	1		Tns3	0.498208	4.54573e-06	0.140759		1500004A13Rik	0.438615	0.00154167	1		Cpe	-0.90574	0.0399405	1		Cp	-1.12606	0.0416715	1		Hdac9	-0.565676	0.039727	1
Epn2	-0.357563	0.0396471	1		Gnai3	-0.33669	0.0182403	1		Klf13	0.498047	0.00175807	1		Lrrc4	0.437583	0.000190488	1		Zfp738	-0.905902	0.0245326	1		Rhobtb2	-1.12905	0.0268328	1		Cask	-0.622768	0.0434106	1
Ube2e1	-0.357665	0.0216642	1		Naip5	-0.336807	0.0196782	1		Mapk1	0.498001	0.00120976	1		Ccz1	0.436371	0.00441069	1		Son	-0.907199	0.0273023	1		Rnf214	-1.13296	0.0268328	1		Aamp	-0.708504	0.0281837	1
Rnf216	-0.360153	0.00462641	1		Tank	-0.3369	0.000261211	1		Ncstn	0.497904	0.00406748	1		2510009E07Rik	0.435148	0.000882484	1		Rpl34	-0.907326	0.0399405	1		Snhg11	-1.1332	0.00484364	1		Pigb	-0.708504	0.0281837	1
Arglu1	-0.360698	0.000250292	1		Klf6	-0.337206	0.00198491	1		Kif16b	0.497475	0.000516674	1		Cfap74	0.434444	0.0323954	1		Clcc1	-0.908654	0.0245326	1		Nt5dc1	-1.13373	0.00484364	1		Kcnd2	-0.738554	0.0281837	1
Fam102b	-0.363665	0.00197514	1		Afg1l	-0.337386	0.00508015	1		Lcorl	0.497363	0.00156197	1		Tanc2	0.434334	8.86275e-06	0.274435		Tmeff2	-0.908796	0.0399405	1		Gmds	-1.13481	0.0289518	1		Hepacam2	-0.801141	0.0281837	1
Sec62	-0.364633	0.0178977	1		Lcor	-0.337672	0.00769269	1		Olfr111	0.495127	0.00725125	1		Tgfbr1	0.433264	0.000236755	1		Fam155a	-0.917605	0.0399405	1		Bcap31	-1.14019	0.0305539	1		Cdk16	-0.805705	0.0281837	1
Kdm5c	-0.364952	0.0108486	1		Trem2	-0.337947	0.00537133	1		Kcnma1	0.49509	0.0095226	1		Ldlrad4	0.43293	1.32907e-05	0.411546		1700087M22Rik	-0.923772	0.0245326	1		Rbm3	-1.14994	0.00484364	1		Rbsn	-0.805705	0.0281837	1
Lrrfip2	-0.365047	0.0451823	1		Pld3	-0.338193	0.0448304	1		Relb	0.494818	0.014224	1		Fam76b	0.432456	0.00242286	1		Rpn1	-0.936488	0.0150323	1		Pecam1	-1.15642	0.0114897	1		Nedd4	-0.817743	0.0281837	1
Abcc3	-0.366248	0.0151674	1		Usp16	-0.338402	0.000915217	1		Rdh5	0.494542	0.0138986	1		Ptgs1	0.431937	0.00118037	1		Pard3b	-0.939607	0.00202971	1		Leng8	-1.16081	0.00484364	1		Pan3	-0.818773	0.0457473	1
4930581F22Rik	-0.36658	0.0354043	1		Dnajc7	-0.340776	0.0152652	1		Gapvd1	0.494508	2.26832e-06	0.0702384		Elf4	0.431465	5.13853e-05	1		Apoe	-0.941095	0.000466047	1		Gkap1	-1.16098	0.00484364	1		Triap1	-0.82168	0.0281837	1
Cask	-0.36741	2.17028e-05	0.672029		Lgmn	-0.341285	0.0018303	1		Lpp	0.49387	0.000347342	1		Cd47	0.426257	0.0212846	1		Chst8	-0.941367	0.0245326	1		Gab3	-1.16671	0.0268328	1		Itpripl2	-0.828716	0.0281837	1
Tspan7	-0.369002	0.0379402	1		Ccm2	-0.341373	0.00151622	1		Nfkb1	0.493721	1.89073e-07	0.00585463		Usp3	0.421276	0.0319876	1		Mysm1	-0.945141	0.0421916	1		Map4k2	-1.16999	0.0114897	1		Ptrhd1	-0.828716	0.0281837	1
Csf1r	-0.369865	7.82556e-08	0.00242318		Pex14	-0.342572	0.0145545	1		Gab2	0.492356	2.73053e-06	0.0845508		Gm37240	0.420757	6.249e-07	0.01935		Cryl1	-0.945149	0.00792048	1		Gm8995	-1.17793	0.0285279	1		Trps1	-0.845292	0.0154232	1
Atp2a2	-0.369991	0.0144455	1		Gart	-0.343212	9.38379e-05	1		Dnajc16	0.491985	0.00152141	1		Rcn2	0.420415	0.0382556	1		Atxn7l1	-0.946013	0.0148589	1		Eml5	-1.18251	0.0114897	1		Trim12c	-0.860034	0.0281837	1
Col15a1	-0.370137	0.00515738	1		Zbtb34	-0.343375	0.007096	1		Cacna1d	0.491213	7.12675e-05	1		Vps37a	0.419528	0.0101615	1		1700028E10Rik	-0.947583	0.0150323	1		Bmpr1a	-1.18371	0.0114897	1		Slamf7	-0.86956	0.0281837	1
Gm46411	-0.370227	0.0365466	1		Riok1	-0.343553	0.0186224	1		Dhx9	0.490762	0.000167995	1		Gm20404	0.419173	0.0218586	1		Polr3h	-0.948828	0.0399405	1		Ctsl	-1.18424	0.0365947	1		Trim43c	-0.86992	0.0281837	1
Arap2	-0.370565	0.0365255	1		Tbc1d23	-0.343926	0.0182241	1		Tbc1d16	0.490273	4.27011e-05	1		Gtf2h2	0.417882	0.00125437	1		Timm9	-0.951033	0.0399405	1		Mylip	-1.19843	0.0142836	1		Tubb5	-0.87946	0.0281837	1
Tmem119	-0.371636	0.00735669	1		Trf	-0.344016	0.000544949	1		Oxa1l	0.489376	0.00297164	1		Asxl1	0.416415	0.000127912	1		Lnpep	-0.970822	0.0460887	1		Plxdc1	-1.2033	0.00484364	1		2810405F17Rik	-0.887133	0.0281837	1
Cd164	-0.371697	0.0269488	1		Tns3	-0.344149	2.96831e-06	0.0919138		Snw1	0.488738	0.00597907	1		Kif5b	0.416293	0.0156537	1		Txndc15	-0.974674	0.0150323	1		Gm37376	-1.20687	0.00199962	1		Fam114a2	-0.892484	0.0281837	1
1110051M20Rik	-0.372689	0.0126896	1		Chd4	-0.344809	0.0080938	1		Tex10	0.487597	0.00153218	1		Ap1g1	0.416237	0.00106055	1		Cnst	-0.974715	0.0245326	1		Supt3	-1.2181	0.00634203	1		Siglecg	-0.893081	0.0281837	1
Cnrip1	-0.375117	0.0357831	1		Dnajc5	-0.344952	0.000862747	1		Eif5b	0.487551	0.00178659	1		Slc24a3	0.415466	0.00591481	1		Clu	-0.97558	0.0440297	1		Trpm6	-1.22626	0.00484364	1		Trpm3	-0.907531	0.0281837	1
Pnn	-0.375415	0.0285539	1		Mnat1	-0.34512	0.0401101	1		Eri3	0.487312	2.41596e-06	0.0748103		Txndc16	0.415164	0.00879632	1		Syt11	-0.977211	0.0150323	1		Eri3	-1.2313	0.00199962	1		Crtac1	-0.910471	0.0281837	1
Atg4b	-0.379121	0.00337905	1		Arhgap45	-0.345201	0.000476019	1		Fyn	0.48631	0.0080277	1		Orc3	0.413019	0.000712783	1		Aig1	-0.983154	0.00864813	1		Mcts1	-1.23459	0.00199962	1		H2-Ab1	-0.917174	0.0105325	1
Fam118b	-0.380262	0.00102939	1		Snx1	-0.345306	0.00940814	1		9930111J21Rik2	0.486268	0.000564032	1		Gm12227	0.411997	0.0160476	1		Dpf2	-0.986133	0.0150323	1		Inpp4a	-1.24302	0.0114897	1		Gm14023	-0.922354	0.0281837	1
Dhx30	-0.380983	0.0167705	1		Spns2	-0.345435	0.0240272	1		Daglb	0.485719	0.000107009	1		Maml1	0.41163	0.0219645	1		Ammecr1l	-0.999821	0.0150323	1		Ubc	-1.24575	0.0268328	1		Wdfy4	-0.923094	0.021462	1
Rngtt	-0.382	0.00534621	1		Pde8b	-0.345919	0.0168399	1		Rsrc1	0.484698	0.000105716	1		Epb41	0.411608	0.00206731	1		Srgn	-1.00172	0.0245326	1		Eif2s3y	-1.24957	0.0136482	1		Wdhd1	-0.927201	0.0281837	1
Tjp1	-0.383543	0.00808692	1		Ankrd13a	-0.345945	0.000265593	1		Ctnnbl1	0.483169	0.00118822	1		Maml3	0.4114	0.0063828	1		Olfm1	-1.00706	0.046545	1		Cadm1	-1.25283	0.0387918	1		Dnajb12	-0.941071	0.0281837	1
Adcy8	-0.38458	0.0247154	1		Usp8	-0.346315	0.00141046	1		Zfp26	0.483107	0.000611108	1		Ifngr1	0.410531	0.0225521	1		Scd2	-1.026	0.00881437	1		Igf1r	-1.25872	0.0442667	1		Dtd1	-0.945657	0.0281837	1
Rpl13	-0.385499	0.0301152	1		Oaz1	-0.346567	0.0499823	1		Gm47283	0.482857	0.0101626	1		Dnajc24	0.409775	0.0391306	1		Cyhr1	-1.02666	0.0150323	1		Smarcb1	-1.26208	0.00199962	1		Rnd3	-0.956456	0.00918803	1
Sh2d3c	-0.385773	0.0408007	1		Atp6v1b2	-0.347006	0.00274882	1		Cd180	0.481871	0.000104611	1		Tra2a	0.409656	0.000512937	1		Zfp236	-1.02746	0.00917554	1		Ext1	-1.26867	0.00471229	1		Syp	-0.958745	0.0281837	1
Tmem59	-0.389425	0.00521181	1		Pacs2	-0.347107	0.00105097	1		Strn	0.481609	0.00147199	1		Mtus1	0.408965	0.00410971	1		Dip2b	-1.02868	0.00779312	1		Micos10	-1.26891	0.00199962	1		Rtn4	-0.965751	0.0242306	1
Alox5ap	-0.389743	0.0245993	1		Ifi35	-0.34734	0.0192664	1		Ppig	0.481171	0.00379175	1		Pnisr	0.407903	3.74535e-05	1		Tenm2	-1.03719	0.00917554	1		Tnfsf8	-1.27293	0.0268328	1		Smg9	-0.966674	0.0281837	1
Mlxipl	-0.390462	0.00513612	1		Iffo1	-0.348633	0.0132186	1		Pon3	0.480397	0.0373475	1		Suco	0.407423	0.000225849	1		Fbxl20	-1.03912	0.0248729	1		Sugp1	-1.28192	0.00484364	1		Cd74	-0.969382	0.0207749	1
Tm7sf3	-0.392968	0.00953875	1		Mir142hg	-0.348985	0.0469289	1		Cmip	0.480099	1.85218e-05	0.573527		Ubn2	0.405849	5.14299e-06	0.159253		Gpr37l1	-1.0636	0.0245326	1		Lpp	-1.28563	0.00610567	1		Epha5	-0.976894	0.0281837	1
1700066B19Rik	-0.396095	0.0146294	1		Gm5086	-0.348997	0.0159099	1		Stx16	0.479902	0.000191879	1		Klhl5	0.404935	0.00280472	1		Gm37760	-1.06423	0.0150323	1		St8sia6	-1.29287	0.0297606	1		Dolk	-0.982196	0.0281837	1
Lactb	-0.397141	0.0424011	1		Rab40c	-0.349873	0.00807185	1		Myo9a	0.479422	0.000126327	1		Zfp532	0.404698	0.000680156	1		Rtn1	-1.06704	0.00988156	1		Fam111a	-1.29476	0.00484364	1		Ap5m1	-0.985442	0.0281837	1
Peak1	-0.399224	0.0165605	1		Ltc4s	-0.350744	0.000334764	1		Dclre1c	0.477675	8.66779e-05	1		Zbtb1	0.404578	0.0457967	1		Pkd2l2	-1.07081	0.0300466	1		Abcg1	-1.29964	0.00646029	1		B3galnt2	-0.988131	0.0281837	1
AW554918	-0.399938	0.000478476	1		Fcer1g	-0.351179	0.0365478	1		Dnm1l	0.477158	0.00865562	1		Hnrnpa2b1	0.404521	7.94974e-05	1		Tbc1d4	-1.08549	0.0208279	1		Pea15a	-1.3014	0.00199962	1		Cep83os	-0.992364	0.0281837	1
Hspa5	-0.400374	0.0255356	1		Ecpas	-0.351461	0.02053	1		Adap1	0.477056	0.00905522	1		Ufl1	0.403815	0.00112655	1		Lingo2	-1.08907	0.0245326	1		Ctnna1	-1.30299	0.00199962	1		Cript	-0.993125	0.0281837	1
Syt11	-0.400965	0.0278802	1		Ahcyl1	-0.352087	0.00227387	1		Grina	0.476555	0.000186895	1		Cblb	0.403602	0.0456022	1		Usp37	-1.08954	0.00557271	1		Vps53	-1.30526	0.0114897	1		Mtpn	-0.993125	0.0281837	1
Etv5	-0.401355	0.00859311	1		Grina	-0.352278	0.00306021	1		Rap2b	0.475097	0.00483178	1		Tut4	0.403115	0.000127205	1		Plp1	-1.11602	0.00590897	1		Ier3	-1.31198	0.0268328	1		Cnnm3	-0.996611	0.0281837	1
Supt16	-0.405605	0.0269761	1		Lmo2	-0.352303	0.0179485	1		Apaf1	0.474565	0.0112742	1		Arglu1	0.402453	4.08516e-05	1		Cd164	-1.1229	0.0390172	1		Lasp1	-1.32238	0.029966	1		Epm2aip1	-1.0004	0.0281837	1
Ecscr	-0.406781	0.00971913	1		Zfr	-0.352691	0.00055696	1		Zfp641	0.470681	0.00774833	1		Pkig	0.401133	0.000647942	1		Gabarapl2	-1.1395	0.0150323	1		Ccdc47	-1.33493	0.00199962	1		Tle1	-1.00046	0.0281837	1
Pde4d	-0.407603	0.00823471	1		Cd37	-0.354451	3.10984e-05	0.962963		Coro1c	0.469935	0.00356983	1		Gm17227	0.400574	0.00264094	1		Ptgds	-1.14574	0.000679847	1		Itgb3bp	-1.34252	0.00484364	1		Atp11b	-1.00287	0.0467941	1
Kmt2c	-0.409024	0.00295202	1		Mdh1	-0.354516	0.0020245	1		Znrf3	0.468599	0.000404687	1		Smarca2	0.399329	0.000705755	1		Rab5a	-1.15504	0.0485687	1		Dctn4	-1.34937	0.000804896	1		Cnp	-1.02247	0.0281837	1
Pdia6	-0.410261	0.0227848	1		Il21r	-0.356414	0.0173394	1		Mbtd1	0.468484	6.01108e-07	0.0186133		Tpp2	0.39866	0.00123653	1		Atp1a2	-1.15906	0.0341733	1		Sgpl1	-1.35691	0.00484364	1		Acvrl1	-1.0332	0.0281837	1
Lrp1	-0.415929	0.000278649	1		Coro7	-0.357148	0.0371627	1		Tnfrsf11a	0.467628	0.000441702	1		Tm9sf3	0.398371	0.00120909	1		Nrxn3	-1.17709	0.00336451	1		Mgrn1	-1.36113	0.000314633	1		Ier3ip1	-1.0353	0.0281837	1
Prkce	-0.416146	0.00365866	1		Cd300a	-0.357167	0.000325512	1		Clint1	0.465802	0.000252958	1		Tmem59	0.396505	0.0127773	1		Anapc4	-1.18185	0.00917554	1		Tubgcp5	-1.36484	0.0031604	1		Kri1	-1.03804	0.0281837	1
App	-0.419083	0.0004034	1		Lhfpl2	-0.357992	0.00760544	1		Znrf2	0.465666	0.000481268	1		Prkce	0.395652	0.00511964	1		Pi4kb	-1.1819	0.00201764	1		H2-Ab1	-1.3713	0.00484364	1		Npas3	-1.03804	0.0281837	1
Gm44144	-0.421541	0.0205695	1		Abhd12	-0.359373	0.00805959	1		Strbp	0.465234	0.00664917	1		H2bc6	0.392357	0.016352	1		Arhgap4	-1.19007	0.00120092	1		Uty	-1.37383	0.00177028	1		Gm3720	-1.03824	0.0281837	1
Ptprm	-0.425321	1.6756e-05	0.518851		3830406C13Rik	-0.359487	0.00533533	1		Cd9	0.465158	0.000406404	1		Fam102b	0.389776	0.0399003	1		Tspan9	-1.19938	0.0454451	1		Eps15l1	-1.39642	0.0281384	1		Tm2d2	-1.04042	0.0281837	1
Rnf103	-0.427253	0.012142	1		Cirbp	-0.360131	0.0294504	1		Atrx	0.46506	6.60608e-05	1		Mycbp2	0.38968	0.000215413	1		Pla2g7	-1.20427	0.0397447	1		Fam234a	-1.39771	0.0268328	1		Spns1	-1.04455	0.0281837	1
Aplp1	-0.427511	0.0164477	1		Zfp704	-0.360332	0.0220123	1		Man2a1	0.464623	0.0138667	1		Serinc3	0.388666	0.00262531	1		Hnrnpa3	-1.21607	0.00764142	1		Wbp11	-1.40562	0.0114897	1		Nrg3	-1.05057	0.0281837	1
2610507B11Rik	-0.429023	0.0190955	1		D530033B14Rik	-0.36056	0.0236066	1		Vps54	0.464568	2.48051e-05	0.768089		Washc4	0.387571	0.00377462	1		Trmt1l	-1.2405	0.0298684	1		Adipor2	-1.41081	0.000804896	1		Tm9sf1	-1.05659	0.0281837	1
Maml3	-0.431173	6.63536e-07	0.0205464		Ccdc59	-0.362056	0.00497337	1		Inpp5f	0.464347	0.000977352	1		Cdc40	0.386717	0.0292051	1		Khdrbs3	-1.24341	0.0487251	1		Tmem30a	-1.41795	0.00199962	1		Gm44829	-1.06092	0.0281837	1
Dennd2c	-0.431484	0.0169055	1		Nubpl	-0.36211	0.031075	1		Zmym5	0.463798	0.0144392	1		Picalm	0.386248	1.19079e-05	0.368729		Rab5b	-1.25138	0.0264512	1		Wtap	-1.42424	0.0294311	1		Tnip3	-1.06165	0.0281837	1
Chst7	-0.433689	0.00979207	1		Cd180	-0.362316	0.0334436	1		Tgfbr2	0.463756	6.22015e-05	1		Atp6ap2	0.386126	0.0045814	1		Amn1	-1.25864	0.0372553	1		Rai1	-1.42592	0.000804896	1		Ryr2	-1.06293	0.0281837	1
Tmx3	-0.435654	0.0173174	1		Cd300c2	-0.362353	0.00128275	1		Ifi27	0.463142	0.0245242	1		Hnrnpdl	0.385482	0.0167485	1		Ctnnal1	-1.27891	0.00557271	1		Lcp1	-1.42594	0.0207758	1		Cox11	-1.07102	0.0281837	1
Rtn4rl1	-0.436495	0.0215084	1		Copa	-0.362619	0.0266116	1		Arid1b	0.462974	0.000800048	1		Matr3	0.384997	0.0141224	1		Tmem50a	-1.30436	0.0416164	1		Pik3r6	-1.43791	0.000314633	1		Gemin7	-1.07227	0.0281837	1
Gm16118	-0.438303	0.00250723	1		Icam1	-0.362646	0.00836602	1		Bcl6	0.462846	0.00572154	1		Arhgap5	0.38467	0.0130102	1		Nrxn1	-1.35645	0.00336451	1		Cdk6	-1.43891	0.0212369	1		Nlrp1a	-1.09021	0.0281837	1
CT010467.1	-0.441806	3.57254e-07	0.0110624		Wdr33	-0.362654	0.00024833	1		Gm8995	0.462689	0.000734147	1		Bub3	0.384547	0.0229065	1		Nkain2	-1.52075	0.00318388	1		Cplane1	-1.44011	0.00484364	1		Tsn	-1.09531	0.0281837	1
Zfp260	-0.441984	0.00715442	1		Runx1	-0.363111	0.000275187	1		Trim25	0.462609	0.00742554	1		Slain2	0.384155	0.0397083	1		Kcnip4	-1.62402	0.00842249	1		Chst9	-1.47299	0.0114897	1		Pid1	-1.09541	0.00364384	1
Vsir	-0.442552	0.00142296	1		Nup153	-0.363235	0.0329767	1		Prkag2	0.462425	0.00339725	1		Kat6a	0.382975	0.000275814	1		Pard3bos1	-1.64911	0.000456561	1		Smchd1	-1.48736	0.0277307	1		Anks1b	-1.09609	0.0281837	1
Cmya5	-0.445632	0.0011444	1		Rptor	-0.363332	0.000161782	1		Dram2	0.461919	0.00523021	1		I830077J02Rik	0.382759	0.00453232	1		Pcdh9	-1.66121	0.000708978	1		Zscan26	-1.51226	0.0305202	1		Klra2	-1.09614	0.00229308	1
Olfml3	-0.446475	0.00379384	1		Ppp1r3b	-0.363617	0.000146527	1		Rhbdd1	0.460948	0.0145145	1		Herc4	0.382187	6.49941e-07	0.0201254		Gm15261	-1.73161	0.0156894	1		Mttp	-1.51625	0.00629705	1		Ubap1	-1.09812	0.0281837	1
Cmtm6	-0.447722	0.00963279	1		D030028A08Rik	-0.363837	0.0290117	1		Cep112	0.460899	0.0112609	1		Iffo1	0.379418	0.0272478	1							Mapre2	-1.51926	0.000314633	1		Dipk2a	-1.11441	0.0281837	1
Commd8	-0.44802	0.0019656	1		Colgalt1	-0.364212	0.0115396	1		Dst	0.459998	0.00144897	1		Oprm1	0.378969	0.0122165	1							Cd83	-1.52046	0.000314633	1		Pitpnb	-1.12108	0.0281837	1
Pla2g4a	-0.448266	0.00109064	1		Kif21b	-0.364818	0.000361262	1		Serac1	0.459373	0.00581095	1		Pik3r5	0.376437	0.034796	1							Myo1e	-1.5223	0.00644504	1		Rnf25	-1.12182	0.0281837	1
Nr6a1	-0.448753	0.000198478	1		Tnfrsf11a	-0.365433	0.00175786	1		Zdhhc18	0.457924	0.0264179	1		Ubash3b	0.375973	7.79666e-06	0.241424							Timm23	-1.52234	0.00484364	1		Vldlr	-1.12182	0.0281837	1
Gabbr1	-0.452806	0.00149619	1		Tmed2	-0.36546	0.0139709	1		Snx8	0.457571	0.000522775	1		Csnk1e	0.375647	0.00104892	1							Thoc2l	-1.52915	0.00418294	1		Hspe1	-1.12364	0.0281837	1
Irgm2	-0.454784	0.00826382	1		Fbrsl1	-0.366288	0.00277701	1		Fkbp5	0.457215	0.000215859	1		Rnf14	0.375622	0.0339334	1							Cmtm8	-1.54086	0.000804896	1		Khsrp	-1.1296	0.0281837	1
1700011L22Rik	-0.455697	0.00631555	1		Rasa2	-0.366366	0.0419329	1		Naip5	0.456812	0.0015348	1		Laptm4a	0.375519	7.42449e-05	1							Poc1b	-1.54835	0.00199962	1		Dock10	-1.1307	0.0019111	1
Lrpap1	-0.457731	0.00807883	1		Ccdc107	-0.366727	0.00413333	1		Gtf2e2	0.456469	0.00266751	1		Rab3ip	0.373193	0.0337207	1							Map4	-1.58238	0.000653065	1		Qars	-1.14102	0.0281837	1
Serinc1	-0.46032	0.00243931	1		Eif5b	-0.366978	0.00810006	1		Ostm1	0.456398	0.00604014	1		Ust	0.371826	0.0239182	1							Tox4	-1.59458	0.000804896	1		Arhgap15	-1.14143	0.0005731	1
Itfg1	-0.463346	0.0103365	1		Nck1	-0.366997	0.00441714	1		Pcbp2	0.456073	4.85129e-05	1		Huwe1	0.371693	0.000458439	1							2210408F21Rik	-1.60457	0.000118963	1		Aff4	-1.14368	0.0286835	1
Ets1	-0.463653	0.0153525	1		Birc2	-0.367213	0.0106579	1		Hectd1	0.455796	0.00396854	1		Pcnx	0.37088	0.0153154	1							Rnls	-1.60584	0.0306265	1		Erlin2	-1.14621	0.0281837	1
1700028E10Rik	-0.464581	0.00240496	1		Ranbp10	-0.367805	0.00983106	1		Zfp148	0.455714	0.00243726	1		Creb1	0.370375	0.0441925	1							Taok3	-1.61906	0.0134357	1		Rbfox1	-1.14651	0.0281837	1
Gm6277	-0.469265	0.0153955	1		Otulinl	-0.367836	0.000350368	1		Jak2	0.454807	0.0123835	1		Fmnl3	0.369803	2.23818e-05	0.693052							H2-K1	-1.63327	0.0049309	1		Dennd1a	-1.15055	0.00724339	1
Selenos	-0.471818	0.0060511	1		4930549G23Rik	-0.368759	0.00480529	1		Lyn	0.453426	1.42723e-05	0.441943		Kdm5c	0.369475	0.00165369	1							A730081D07Rik	-1.68389	0.000804896	1		Map1s	-1.15056	0.0281837	1
Gm21798	-0.4754	0.0253966	1		Maco1	-0.369547	0.00335129	1		Irf2bp2	0.452211	0.0145937	1		Fer	0.369288	0.0011153	1							Plekhh2	-1.74009	0.000118963	1		Map3k20	-1.15305	0.0281837	1
Gm43221	-0.477591	0.00197717	1		Fcgr2b	-0.369814	0.00471821	1		Tsc1	0.451966	0.000514498	1		Scaf4	0.368396	0.000538681	1							Polr2a	-1.80221	0.000118963	1		Enox1	-1.16187	0.0281837	1
Abca3	-0.480122	0.00154249	1		Tmem184b	-0.370148	0.0480224	1		Dym	0.451691	0.00270411	1		Tmem219	0.366397	0.00593796	1							Clic1	-1.86092	1.51304e-05	0.468512		St6galnac4	-1.16797	0.0281837	1
Cst3	-0.480461	2.24182e-12	6.94181e-08		Lrrc8d	-0.370235	0.00585066	1		Cntrl	0.451282	0.0319695	1		Agmo	0.364312	0.00540484	1							Rad51b	-1.87906	2.0179e-06	0.0624844		Alcam	-1.16885	0.0176535	1
Adamts16	-0.48274	0.00859837	1		Atox1	-0.37066	0.000599598	1		Unk	0.450803	1.57403e-05	0.487398		9930017N22Rik	0.36421	0.0317933	1							Usp12	-1.89841	0.000314633	1		Stmn4	-1.16943	0.0281837	1
Rrp1b	-0.48286	0.00540924	1		Gm49599	-0.3707	0.00189697	1		Chic1	0.450233	0.0160035	1		Gm49797	0.364019	0.00961647	1							Ank	-1.91246	0.00844491	1		Mrpl15	-1.17938	0.0281837	1
Dip2c	-0.486204	0.00169507	1		Secisbp2	-0.370929	0.000302735	1		Kat7	0.449558	0.0026353	1		Ddx24	0.363308	1.23368e-05	0.382009							Acaca	-1.97683	0.000394785	1		Pcsk1n	-1.19193	0.0281837	1
Gpr37l1	-0.486547	0.00345365	1		Ifi27	-0.372365	0.0145117	1		Dmxl1	0.44843	0.00120694	1		Nipa2	0.362238	0.00148347	1							H2-D1	-2.21298	0.000828987	1		Gabrb1	-1.19265	0.0281837	1
mt-Rnr1	-0.491816	0.00690423	1		Casp4	-0.37239	0.00938061	1		Mgrn1	0.448244	0.000241018	1		Virma	0.360861	0.00615682	1							Marchf3	-2.27881	0.000383706	1		Kpna6	-1.20329	0.0281837	1
Atrn	-0.494852	0.00562483	1		Nub1	-0.372744	0.0161331	1		Ccar1	0.448152	0.000287922	1		Jarid2	0.360317	0.0158714	1							Macrod2	-2.95347	0.00232475	1		Rab9	-1.20628	0.0281837	1
1600022D10Rik	-0.496138	0.00310779	1		Fam53b	-0.375195	0.00120988	1		Galnt1	0.447357	0.00745226	1		Cyfip1	0.359223	0.000997841	1							Cd74	-3.1084	1.51304e-05	0.468512		Mob3b	-1.2085	0.00612358	1
Gm37229	-0.496649	0.00184205	1		Plgrkt	-0.375527	0.00112463	1		Dnase2a	0.447345	0.017835	1		Ccnt1	0.358077	0.000113406	1												Zfp536	-1.21313	0.0281837	1
Kcnk12	-0.496799	0.00392651	1		Gm11714	-0.37555	0.000596079	1		Taf3	0.446977	0.000222406	1		Pdlim5	0.357976	0.0272161	1												Ttyh1	-1.2142	0.0281837	1
Slc39a12	-0.497605	0.0027972	1		Pde4dip	-0.375647	0.000616919	1		Larp1	0.446105	1.81483e-05	0.561962		Zfp652	0.357944	0.000914114	1												Csnk1a1	-1.21843	0.0276973	1
Gm26510	-0.504608	0.00503014	1		Klhl26	-0.375895	0.00292755	1		Tsen34	0.446036	0.0234848	1		Phactr2	0.35768	0.00238739	1												Washc3	-1.21872	0.0281837	1
Mgat1	-0.506343	0.00557673	1		Nadk	-0.376093	0.0176983	1		Dnajc13	0.445758	0.00321329	1		Phf14	0.357033	0.00128291	1												Limch1	-1.22831	0.0281837	1
Lpar6	-0.506925	0.00197434	1		Gns	-0.376464	0.00461674	1		Hace1	0.444678	0.00223666	1		Smarcc2	0.355739	0.0183576	1												Gm48582	-1.23104	0.00918803	1
Arl6ip1	-0.514565	0.000689644	1		Elf2	-0.376492	0.0168003	1		Pggt1b	0.444187	0.0270302	1		Abcc5	0.355694	0.000120423	1												Lrp6	-1.23792	0.0374789	1
Cp	-0.515793	4.93754e-05	1		Sh2b2	-0.376773	0.00390025	1		Dennd1a	0.443555	1.17107e-05	0.362623		Cep85l	0.354786	0.00816085	1												Drg2	-1.24426	0.0281837	1
Pmepa1	-0.516543	1.00701e-06	0.0311822		Map4	-0.377494	0.00172653	1		Pias1	0.443197	0.000450809	1		Wtap	0.354679	0.0079378	1												Eif3k	-1.24664	0.0281837	1
Cenpc1	-0.524997	0.00222642	1		Ttc8	-0.377579	0.0152449	1		Pcgf3	0.440582	0.000568069	1		Marchf1	0.353092	0.000136879	1												Clec2i	-1.253	0.0281837	1
Plxna4	-0.527654	6.61966e-06	0.204978		Scaf11	-0.37773	0.000504561	1		Btbd9	0.439666	6.42864e-05	1		Adap2	0.352932	0.00545991	1												H2-Eb1	-1.26954	0.000193247	1
Plxna4os3	-0.530878	0.00889906	1		Pld4	-0.37957	0.000111513	1		Arhgap22	0.439469	0.000413158	1		Laptm5	0.351805	0.00879043	1												F630028O10Rik	-1.2741	0.0034754	1
Chsy1	-0.530942	0.00127146	1		Slc36a1	-0.380043	0.03768	1		Osbp	0.437991	0.0180149	1		Nfya	0.351542	0.00153837	1												Itgae	-1.27411	0.0281837	1
Tbc1d4	-0.531147	0.00106544	1		Rpl10a	-0.380448	0.00668714	1		Map3k14	0.437335	0.00053742	1		Zmym2	0.350357	0.038909	1												Nostrin	-1.28087	0.00918803	1
Nhs	-0.533567	0.000116688	1		Rnf121	-0.380669	0.00320567	1		Pfkfb3	0.436675	0.00193986	1		Nbea	0.350012	0.00386234	1												Sdcbp	-1.29364	0.0495635	1
9130019P16Rik	-0.537223	0.00158585	1		Cdk9	-0.381201	0.00381076	1		Atg5	0.436023	0.00249594	1		A630089N07Rik	0.349999	0.00425055	1												Gm15635	-1.3081	0.0281837	1
Fth1	-0.549047	8.64839e-05	1		Dnajb14	-0.382188	0.011583	1		Gabarap	0.435946	0.00243756	1		Dock4	0.34907	5.89551e-05	1												Cldn11	-1.32537	0.00918803	1
Ckb	-0.552691	0.00111442	1		Luc7l2	-0.382835	0.000446601	1		Dot1l	0.4358	0.0352952	1		Rab39	0.348319	0.000780725	1												Rasgrf2	-1.32665	0.0281837	1
Gpm6b	-0.554713	0.00180543	1		Yipf1	-0.38344	0.0236151	1		Gstcd	0.435336	0.00303228	1		Ctbp2	0.347343	0.0130683	1												Gm10863	-1.32734	0.00918803	1
Opcml	-0.565777	0.000299301	1		Srpk1	-0.383554	0.0423746	1		Tapbp	0.434721	0.0309952	1		Otud5	0.347339	0.000144588	1												Tenm2	-1.33135	0.00918803	1
Sparc	-0.570114	9.87248e-08	0.00305701		Slc31a1	-0.383673	0.0014958	1		Hnrnpc	0.434623	0.00866301	1		Gm28501	0.347316	4.19929e-05	1												Pla2g7	-1.33773	0.00918803	1
Nfia	-0.577638	1.93414e-08	0.000598908		Atm	-0.383932	0.00318062	1		Trim14	0.43412	0.00970161	1		Gm15503	0.346985	0.0108372	1												Rangap1	-1.34	0.00918803	1
Apod	-0.580973	0.000343834	1		Gna12	-0.384044	0.00751418	1		Cab39	0.433887	0.0024541	1		Adgrl2	0.346942	0.000350989	1												Map3k14	-1.35017	0.0349414	1
Adgrb3	-0.591063	2.22242e-05	0.688172		Lamtor1	-0.38422	0.0108196	1		Cd22	0.433662	0.00810338	1		Acbd6	0.346709	0.00863764	1												Gja1	-1.35744	0.0281837	1
Dlgap1	-0.592085	0.00057878	1		Bin2	-0.385667	0.0196207	1		Senp5	0.433497	0.00317202	1		Usp9x	0.346067	0.000660208	1												Pde8a	-1.36221	0.0281837	1
Myo1b	-0.592832	0.000328418	1		Dglucy	-0.386788	0.0344895	1		Slc12a2	0.432903	0.00177263	1		Pcnp	0.345472	0.0168116	1												Pbx2	-1.36714	0.0281837	1
Atg16l2	-0.595738	3.17825e-05	0.984146		Nprl3	-0.387347	0.020873	1		Btg1	0.430979	0.000603784	1		Zmym5	0.344906	0.00845463	1												Gm11342	-1.37967	0.00918803	1
Vtn	-0.601081	0.000590036	1		Cpd	-0.387438	0.0361791	1		Naglu	0.430914	0.00199494	1		Orc4	0.344268	0.00247217	1												Tubb4a	-1.40128	0.0281837	1
Ccdc162	-0.60156	4.60105e-05	1		Rhoa	-0.387459	1.21528e-06	0.0376311		Nsf	0.430683	2.45666e-07	0.00760706		Slc29a3	0.344168	7.38356e-05	1												Erbin	-1.41552	0.00986225	1
Lrba	-0.60209	2.79812e-07	0.00866438		Wbp2	-0.387585	0.0197511	1		Elk3	0.429255	8.47694e-07	0.0262488		Napg	0.344009	0.0430757	1												4932443L11Rik	-1.42279	0.00918803	1
Trpm3	-0.603763	1.35738e-05	0.420314		Gabarap	-0.387849	0.00138305	1		Polr2a	0.428899	0.0360432	1		Wnk1	0.343069	0.0175956	1												Ckb	-1.4278	0.00249674	1
Bsg	-0.607138	0.000271009	1		Gab2	-0.388547	2.47054e-05	0.765004		Tlk1	0.428834	0.000223315	1		Dcaf8	0.342048	0.0111495	1												Csmd1	-1.43328	0.00291405	1
Sdk1	-0.608024	0.00303356	1		2900089D17Rik	-0.388611	0.00592219	1		Tmcc1	0.428667	7.48283e-07	0.0231706		Sugct	0.341094	0.0323738	1												Ehmt1	-1.45152	0.030433	1
Dlg2	-0.618855	9.8109e-05	1		Lamp1	-0.388674	0.000338616	1		Cotl1	0.427593	0.000370671	1		Rsrc2	0.340806	0.000422947	1												Il1rl1	-1.46083	0.00918803	1
Cpe	-0.621054	5.58656e-05	1		Dapk1	-0.389349	0.0158253	1		Rnf138	0.427341	0.0149591	1		Galnt2l	0.340613	0.00695457	1												Stk38l	-1.46461	0.0281837	1
Rtn1	-0.621737	1.16329e-05	0.360213		Trappc10	-0.389584	0.00161055	1		Diaph1	0.427046	0.0480976	1		Gna15	0.339386	0.00871272	1												Enpp2	-1.47956	0.0279514	1
Nos1ap	-0.622176	3.16603e-06	0.0980361		Gnpda1	-0.390298	0.0140227	1		Gusb	0.426981	0.000868458	1		Tnrc6b	0.334483	0.0017659	1												Kif16b	-1.48902	0.00291405	1
6030468B19Rik	-0.622273	6.96228e-05	1		Il1rl2	-0.390818	0.00830677	1		Usp25	0.426837	0.014567	1		Zfp608	0.333941	8.20031e-05	1												Slc26a11	-1.49793	0.0281837	1
mt-Rnr2	-0.63864	4.33732e-05	1		Tsen34	-0.391058	0.00288034	1		Yipf1	0.426835	0.00862615	1		Cd2ap	0.333018	0.0028296	1												Ncoa5	-1.50687	0.00291405	1
Scd2	-0.643143	5.32755e-06	0.164968		Plek	-0.391073	0.00417098	1		Frrs1	0.426755	0.000238981	1		Ube2h	0.332909	0.000306136	1												Dars	-1.50795	0.0490217	1
Cspg5	-0.647769	3.57418e-05	1		Mapk1	-0.391836	0.00283983	1		Tgs1	0.426389	0.0110528	1		Tab2	0.332811	0.00105952	1												Cd209c	-1.50941	0.0281837	1
Gja1	-0.64944	2.01013e-06	0.0622438		Map3k1	-0.392339	0.0117867	1		Mef2d	0.426138	1.67679e-05	0.519218		Ctps2	0.332032	0.00268112	1												Ddx42	-1.51054	0.012743	1
Mmp28	-0.65029	3.09428e-05	0.958144		Morf4l1	-0.39242	0.002427	1		Il15ra	0.426089	0.00882006	1		Tcf7l2	0.329096	0.0161761	1												Cd38	-1.5223	0.0281837	1
Gpm6a	-0.655077	8.73077e-05	1		Pura	-0.393141	0.0117569	1		Herc4	0.425495	9.99369e-08	0.00309455		Rpl37a	0.328154	0.0275233	1												Stxbp6	-1.52545	0.00918803	1
Mgll	-0.664626	4.43988e-06	0.137481		Mfhas1	-0.39318	0.0146832	1		8030453O22Rik	0.425267	0.0357972	1		Nt5dc1	0.327874	0.0286813	1												Dapk1	-1.52776	0.0361087	1
Snhg11	-0.675584	5.43314e-05	1		Rap1b	-0.393772	0.00915563	1		Chst11	0.425	0.00442856	1		Mbnl1	0.327417	0.00664385	1												Rps15	-1.52894	0.000889322	1
Myo1d	-0.679679	0.000156184	1		Tcirg1	-0.394998	0.000138702	1		Bco2	0.424754	0.00448897	1		Rgs10	0.32675	2.18714e-05	0.677247												Nrxn3	-1.53264	0.0281837	1
Magi2	-0.700478	2.86967e-05	0.888593		Sipa1l2	-0.395708	0.017535	1		Tnfrsf21	0.424464	0.00473105	1		E530011L22Rik	0.325957	0.0191364	1												Xylt2	-1.5793	0.0281837	1
Gria2	-0.706151	7.19712e-06	0.222859		Glul	-0.396302	0.0286313	1		Fam168a	0.424165	0.017096	1		Arhgap45	0.324526	2.80427e-05	0.868342												Pcgf5	-1.58365	0.0281837	1
Ptprd	-0.711763	4.52395e-05	1		H3f3b	-0.396351	0.00022657	1		Parp2	0.424086	0.00930415	1		Akt3	0.323147	0.00224188	1												Hp1bp3	-1.58836	0.000889322	1
Lrrtm4	-0.713276	6.387e-06	0.197773		Tbc1d22a	-0.396661	5.37266e-05	1		Ranbp2	0.423813	0.000453035	1		Lncpint	0.320551	0.00195572	1												Kcnip4	-1.58967	0.0105042	1
Mal	-0.715954	1.84534e-05	0.57141		Meaf6	-0.396888	0.0010068	1		Il1rl2	0.423716	0.040073	1		Atp2c1	0.319586	0.00187027	1												Celf4	-1.59574	0.00291405	1
Lrp1b	-0.72996	4.80953e-06	0.148927		Snx9	-0.397708	0.0146364	1		Tmcc3	0.42367	0.00153505	1		Lpcat3	0.319286	0.0150341	1												Dhx9	-1.59774	0.0056342	1
Mtss1	-0.742307	3.98395e-07	0.0123363		Nfkbiz	-0.399619	0.000607592	1		Ctsc	0.422996	0.00052388	1		Dennd1c	0.319057	0.00796658	1												Trerf1	-1.60854	0.0358655	1
Pard3b	-0.742709	2.64481e-09	8.18967e-05		4930405A10Rik	-0.399659	0.00049324	1		Ptk2b	0.421937	5.96971e-05	1		Cdk11b	0.317883	0.0142302	1												St8sia4	-1.63216	0.0135263	1
Tenm2	-0.75053	4.20809e-08	0.00130303		Il10ra	-0.400224	0.00244864	1		Tmem104	0.421413	0.019215	1		Gm38162	0.316077	0.0162078	1												Top2a	-1.65673	0.0281837	1
Syt1	-0.761045	8.46495e-09	0.000262117		Rmdn1	-0.400231	0.00594198	1		Crtc3	0.419885	0.0161633	1		Gm17106	0.315994	9.09017e-05	1												1810013L24Rik	-1.65685	0.0158769	1
Kcnd2	-0.783253	1.78915e-07	0.0055401		Elf1	-0.40049	0.000986588	1		Cd34	0.419252	0.00384054	1		Cenpv	0.315803	0.0127104	1												Pex13	-1.66171	0.0391869	1
Rbfox1	-0.790542	8.52149e-07	0.0263868		Scn1b	-0.401286	0.0215391	1		Snap23	0.419055	6.90478e-06	0.213806		Cisd2	0.31428	0.000570846	1												Cytip	-1.68019	0.00918803	1
Hlf	-0.804074	6.2596e-06	0.193829		Def6	-0.402283	0.00353396	1		Prkn	0.418724	0.00134207	1		Ppm1b	0.313683	0.0135703	1												Afdn	-1.68133	0.0390235	1
Kcnip4	-0.805688	3.02032e-06	0.0935243		Tmem100	-0.402947	0.000251313	1		Fam129a	0.418073	0.0238622	1		Nuak1	0.312352	0.0061729	1												Hsd17b11	-1.68223	0.0291178	1
Atp1a2	-0.810659	2.70118e-07	0.00836422		Zc3hav1	-0.403502	0.00104142	1		Fam120a	0.417615	0.000262895	1		Armc8	0.312012	0.0235299	1												mt-Rnr2	-1.69257	0.0492074	1
Myo18b	-0.811704	2.73934e-07	0.00848236		Cd63	-0.404014	0.0287468	1		Zfp384	0.417283	0.00495071	1		Bptf	0.311925	0.0222245	1												Ccr2	-1.7313	0.0194986	1
Pard3bos1	-0.81349	2.44752e-07	0.00757874		Parp9	-0.404414	0.0098677	1		Skap2	0.416781	1.5037e-05	0.46562		Tnrc6c	0.309582	0.0309761	1												Slc12a6	-1.75074	0.0447503	1
Csmd1	-0.815733	3.58327e-07	0.0110956		Rfx7	-0.404891	0.0037428	1		Atg7	0.414193	0.00644695	1		Chsy1	0.308794	0.0239053	1												Ube2e2	-1.77667	0.00918803	1
I830077J02Rik	-0.818273	2.27044e-07	0.00703041		Srsf2	-0.407359	0.00695756	1		Gm19710	0.413795	0.0162009	1		Cbfa2t2	0.308782	0.0450497	1												Gria2	-1.79417	0.000258785	1
Enpp2	-0.821753	8.83951e-08	0.00273716		Prkch	-0.407454	0.0151432	1		Scmh1	0.413699	0.0202328	1		Dhx57	0.306741	0.0196973	1												Lilra5	-1.80947	0.00918803	1
Atp1b1	-0.833904	5.78145e-07	0.0179022		Mrfap1	-0.40793	0.00428301	1		Gm12861	0.413683	0.0100394	1		Clstn1	0.306118	0.00132229	1												Chsy3	-1.81792	0.0281837	1
Clu	-0.852227	5.14442e-08	0.00159297		Oxct1	-0.410876	0.00751445	1		Pml	0.413586	0.0148527	1		P2ry12	0.304838	0.0183298	1												Neat1	-1.82028	0.00104788	1
Nrg3	-0.870886	2.88167e-08	0.000892309		Tgfa	-0.412317	0.0494229	1		Kif3b	0.41333	0.0270239	1		Krit1	0.300161	0.00516839	1												Hpgd	-1.84075	0.00291405	1
Plpp3	-0.90856	1.78787e-08	0.000553615		Pabpc1	-0.413439	0.0154885	1		Dennd6a	0.413036	5.45955e-07	0.0169055		Rap1a	-0.300488	0.00800279	1												Prickle2	-1.86951	0.00918803	1
Gpc5	-0.909054	3.8735e-09	0.000119943		Fyco1	-0.413622	0.000415929	1		Atp8a1	0.412885	0.000754645	1		Morrbid	-0.300884	0.020691	1												Mrc1	-1.93759	0.00192842	1
Fcrls	-0.929513	1.11115e-11	3.44068e-07		Mthfs	-0.414231	0.0143324	1		Slc30a7	0.412836	0.00894533	1		Zfand5	-0.300964	0.0136738	1												Plp1	-1.99903	0.000138361	1
Nkain2	-0.944084	3.21827e-09	9.96538e-05		Atxn10	-0.415285	0.00209211	1		Kmt2a	0.412589	0.013322	1		Prune2	-0.301251	0.00408773	1												Tmem176a	-2.03713	0.000889322	1
Nlgn1	-0.95764	1.11864e-10	3.46385e-06		Sf3b1	-0.415763	0.000372635	1		Gabarapl2	0.411991	0.000699544	1		Nfatc3	-0.301906	0.00104269	1												Negr1	-2.27622	0.0016244	1
Sparcl1	-0.962611	4.89739e-10	1.51648e-05		Zmiz1	-0.417414	0.00408282	1		Large1	0.411636	0.00244677	1		Mcl1	-0.301928	0.0275359	1												Tmeff2	-2.44474	0.0281837	1
Meg3	-0.990135	4.31777e-10	1.337e-05		Sgk3	-0.417563	0.021298	1		Rab11fip5	0.411396	0.00113668	1		Yes1	-0.302278	0.0028997	1												Pcdh9	-2.59818	0.0281837	1
Khdrbs3	-1.01942	4.36245e-09	0.000135083		Sncaip	-0.418467	0.000670337	1		Atxn7	0.411078	0.00941913	1		Arhgef11	-0.302445	3.78262e-06	0.117129												Lrp1b	-2.62613	7.11661e-05	1
Gm26827	-1.02386	7.19385e-12	2.22758e-07		Gm15478	-0.418471	0.0289578	1		Clic4	0.410497	0.0226308	1		Wrn	-0.30249	0.0300434	1												Lsamp	-2.72996	0.000762347	1
Pcdh9	-1.0403	2.36141e-12	7.3121e-08		Arhgap17	-0.41953	0.00972573	1		Elf2	0.410367	1.79429e-05	0.555601		Psma3	-0.302834	0.0249693	1												Pde4b	-2.96206	0.047765	1
Cadm2	-1.07438	6.40099e-12	1.98207e-07		Ndufaf2	-0.420497	0.00171482	1		Pign	0.409595	0.00473364	1		Ubl3	-0.302881	0.0130451	1												Magi2	-3.04482	0.000889322	1
Nrxn1	-1.08747	1.26672e-12	3.92241e-08		Trafd1	-0.421236	0.00115963	1		E330020D12Rik	0.408586	0.00481375	1		Sf3b2	-0.303192	0.00382878	1
Ptn	-1.08854	6.12375e-11	1.89622e-06		Wls	-0.421499	0.00931494	1		Ifnar2	0.408078	0.000465869	1		Hspa4	-0.303362	0.000470906	1
Ptgds	-1.10136	3.40711e-21	1.05501e-16		Ctsf	-0.424854	0.00367897	1		Atxn10	0.40787	0.000428707	1		Gtf2h1	-0.303959	0.00145035	1
Plp1	-1.11533	4.50288e-16	1.39432e-11		Timm9	-0.42494	0.00131887	1		Fam219a	0.407485	0.0013013	1		Snx12	-0.304344	0.00838797	1
Ctnnd2	-1.15334	2.2455e-11	6.95319e-07		Tmem65	-0.425379	0.0284073	1		Nfkbia	0.407001	0.0256399	1		Septin10	-0.304407	0.00999634	1
Slc1a2	-1.21977	1.49117e-13	4.61741e-09		Tmem164	-0.427303	5.31592e-05	1		Zfp866	0.406714	0.013442	1		Irf9	-0.304506	0.0121336	1
Bank1	-1.35282	3.92488e-16	1.21534e-11		Camkk2	-0.428004	0.000289514	1		Polr3a	0.406604	0.0134191	1		Jtb	-0.304889	0.044502	1
Gm31243	-1.49278	4.79937e-16	1.48613e-11		Epb41l3	-0.428282	0.000892779	1		Vps13b	0.406573	0.000433217	1		Morc3	-0.305516	0.00571239	1
Lsamp	-1.76155	1.16457e-26	3.60608e-22		Mtor	-0.428738	0.00611976	1		Prcp	0.405954	0.000118818	1		Ints9	-0.305535	0.00311979	1
					Naip2	-0.430295	0.0354801	1		Nsd2	0.405497	0.0253279	1		Stx5a	-0.305609	0.0145148	1
					Rsrp1	-0.430308	6.67236e-07	0.020661		Actr3	0.405191	0.00494796	1		Fbxw7	-0.305851	0.00312029	1
					Pign	-0.431254	0.00580599	1		Eya3	0.403811	0.000210772	1		C2cd2	-0.30595	0.0231689	1
					Hexa	-0.435933	0.00508085	1		Fam120b	0.403573	0.00304512	1		Lsm14a	-0.306063	0.00307378	1
					Hnrnpll	-0.436125	0.00478397	1		Mthfsl	0.403334	0.0346329	1		Prrc2c	-0.30696	0.0293628	1
					Lars	-0.436699	0.024091	1		Gart	0.403022	0.0421476	1		P4hb	-0.306999	0.0497436	1
					Nelfb	-0.436719	0.0018401	1		Ythdf2	0.402732	0.00207939	1		Sltm	-0.307414	0.000882674	1
					Snx20	-0.436779	0.0056402	1		Tspan5	0.402698	0.0156212	1		Lsg1	-0.307758	0.0443561	1
					Skil	-0.437616	0.0020931	1		Mcoln1	0.402102	0.0482418	1		Polr2a	-0.3079	0.00350657	1
					Lcp1	-0.43829	0.0120014	1		Zfp609	0.401996	0.000111599	1		Sec11c	-0.308204	0.00472808	1
					Larp1	-0.438502	0.000737664	1		Ctps2	0.401987	0.0242049	1		Ubap2l	-0.308469	0.0065492	1
					Fbl	-0.439977	0.00571575	1		Gm20404	0.401325	0.033304	1		Csnk1g1	-0.308532	0.000593176	1
					Junb	-0.440173	0.0190782	1		Tmf1	0.400786	0.0282115	1		Mlxip	-0.30863	0.000768316	1
					Ptk2b	-0.442426	0.0185879	1		Nup98	0.398784	0.000118709	1		Aatf	-0.308868	0.0149873	1
					Mapk14	-0.444795	0.000172411	1		Rusc2	0.398781	0.00363672	1		Cpsf6	-0.309113	0.00518315	1
					Sp3os	-0.445224	0.00478484	1		Srr	0.398132	0.0108493	1		Eea1	-0.309662	0.000126505	1
					Hyi	-0.44582	0.000746581	1		Epc1	0.398119	9.0711e-06	0.280887		Clcn3	-0.310001	0.0484851	1
					Tmsb4x	-0.447976	0.000217219	1		Ptbp3	0.397488	0.000377452	1		Cpeb2	-0.310339	0.021276	1
					Birc3	-0.448788	0.00141016	1		Bmpr1a	0.397445	0.00240324	1		Mtmr6	-0.310348	0.0312281	1
					Gm23935	-0.448969	0.00343643	1		Faf1	0.396785	0.0291404	1		Irgm2	-0.311079	0.0324929	1
					Gtpbp2	-0.449246	0.000535541	1		Lrch3	0.396697	0.000113665	1		Ube2d3	-0.311876	8.89457e-05	1
					Osbpl8	-0.451726	0.00238899	1		Hck	0.395908	0.0261839	1		Metap1d	-0.312077	0.0447569	1
					Atp8a1	-0.452838	0.000544827	1		Ctsl	0.395863	0.000671627	1		Lgmn	-0.312385	0.000529693	1
					BC031181	-0.453695	0.0157404	1		Hibadh	0.395515	0.00540795	1		Trak1	-0.312409	0.00707587	1
					Myo1f	-0.45384	3.89285e-05	1		Msn	0.395425	0.00278341	1		Cnbp	-0.31253	0.016375	1
					Naglu	-0.453897	0.000721305	1		P4ha1	0.395233	0.00860105	1		Uvrag	-0.312579	2.19724e-05	0.680374
					Unc93b1	-0.455337	1.91449e-07	0.00592823		Tet3	0.394764	0.00126939	1		Ranbp9	-0.313125	5.34284e-05	1
					Ctss	-0.456331	4.68427e-06	0.145048		Slc9a1	0.394188	0.0117919	1		Sf3b3	-0.314983	0.0141781	1
					Ppm1h	-0.456638	0.00166826	1		Jak1	0.392823	0.00207681	1		Rere	-0.31501	0.0102344	1
					Mcrip1	-0.45854	0.000305686	1		Nme7	0.39273	0.0159204	1		Tmem104	-0.315519	0.0323575	1
					Rasa3	-0.458563	0.0116313	1		Gm48512	0.39234	0.0210966	1		Aebp2	-0.315635	0.0137196	1
					Ifngr2	-0.459164	0.00259257	1		Zfyve1	0.392268	0.011963	1		Krcc1	-0.316939	0.000153592	1
					Plekho1	-0.459178	0.00015591	1		Meaf6	0.391928	0.00245483	1		Zfp512	-0.317575	0.00945896	1
					Arpc1a	-0.459791	8.7508e-05	1		Kdm7a	0.391611	0.000879408	1		Dnajb12	-0.317651	0.0221993	1
					Magi1	-0.462755	0.00287994	1		Dop1b	0.391331	0.000705917	1		Pde4dip	-0.317793	0.00279745	1
					Elk3	-0.465115	0.000697159	1		2610008E11Rik	0.391226	0.0343082	1		Ralgapa2	-0.317807	0.00121735	1
					Ppcdc	-0.465376	0.000185946	1		Arhgef2	0.390565	0.00173615	1		Tcf12	-0.318131	0.000116318	1
					Cs	-0.466535	0.00260306	1		Elmsan1	0.39006	0.0186363	1		Arhgef12	-0.31829	0.000347601	1
					Ctsh	-0.467123	0.000241878	1		Nfya	0.3895	0.00371659	1		Rmdn1	-0.318661	2.54044e-06	0.0786648
					Mknk1	-0.468098	0.000369905	1		Wls	0.38909	2.90411e-05	0.899258		Arih2	-0.319843	0.0287472	1
					Rassf8	-0.468663	0.000168696	1		Itch	0.388518	4.9339e-10	1.52778e-05		Clint1	-0.321641	0.00856885	1
					Myo9b	-0.469524	7.57579e-06	0.234584		Snx30	0.388496	0.00203671	1		Agap1	-0.322455	0.0204949	1
					Kif1b	-0.471187	0.0119872	1		Trim41	0.388283	0.0223774	1		Rusc2	-0.323204	0.0118133	1
					Spata1	-0.471472	0.023627	1		Sh3kbp1	0.387658	0.000171813	1		Tmem273	-0.323396	0.00684703	1
					Larp4b	-0.472352	1.83724e-05	0.568901		Ndufb1-ps	0.387479	0.0180972	1		Fgd4	-0.323406	0.0126528	1
					Rheb	-0.472617	0.00131523	1		Dennd2a	0.387259	0.00107112	1		Cdc27	-0.323597	0.0481547	1
					Efhd2	-0.472682	0.00016306	1		Patl1	0.386542	0.0250417	1		Ube2n	-0.3236	0.00907057	1
					Acaca	-0.473324	2.85978e-05	0.885532		Hs2st1	0.385764	0.00586363	1		Dock2	-0.324185	0.00123467	1
					Ppp4c	-0.474475	0.00950637	1		Asxl2	0.384802	0.000670516	1		Sh3kbp1	-0.325512	0.00230775	1
					C1qc	-0.475151	0.000179359	1		BC052040	0.383556	0.0142452	1		Il15ra	-0.32596	0.044441	1
					Catspere2	-0.476967	0.000665647	1		Marchf2	0.383349	0.0133598	1		AW549877	-0.326081	0.0387896	1
					Hmox2	-0.477291	0.00214987	1		Ciz1	0.382317	0.00672184	1		Dvl1	-0.326399	0.0392168	1
					C1qb	-0.478024	1.68077e-07	0.0052045		Tbk1	0.38187	0.00168911	1		Arpc1a	-0.326472	0.0160586	1
					Acer3	-0.478244	3.45599e-05	1		Vav1	0.381809	8.9505e-06	0.277152		Snx27	-0.326878	1.96624e-05	0.608845
					Parp12	-0.478254	0.00664409	1		Hspa4	0.380114	0.000405035	1		Myh9	-0.328099	0.0145421	1
					Abcb1b	-0.478613	0.0117799	1		Ptprj	0.379767	0.000747185	1		Pld3	-0.328264	0.00380727	1
					Csf3r	-0.479385	0.000711163	1		Morf4l1	0.379577	0.0176687	1		Tmsb4x	-0.330316	0.017332	1
					Atf1	-0.479962	0.00024405	1		Gfpt1	0.379111	0.0304593	1		Akap8	-0.330665	0.000597925	1
					Etf1	-0.48021	0.00240711	1		Rabgap1	0.379076	3.59572e-05	1		Gphn	-0.33077	0.00633771	1
					Rap2a	-0.480249	0.00183995	1		A130071D04Rik	0.377085	0.0056322	1		Mpv17	-0.33124	0.00580222	1
					Rnf213	-0.48088	0.0259251	1		Cmc1	0.37694	0.00409126	1		Ptpn4	-0.334078	0.010061	1
					Ank	-0.481616	0.0107118	1		Rasgrp3	0.376816	0.0324026	1		Snx1	-0.334671	0.0106567	1
					Abca1	-0.482162	0.00207688	1		Arhgef11	0.376603	0.000420557	1		Npepps	-0.334673	6.88583e-05	1
					Relb	-0.482728	1.66224e-05	0.514712		Lamp2	0.376385	0.000451398	1		Rab7	-0.336133	0.00119632	1
					Fcf1	-0.484009	0.00137038	1		Cacul1	0.376253	0.012484	1		Ctsc	-0.336833	0.000229991	1
					Gab3	-0.484321	0.00264479	1		Sall3	0.37566	0.00109677	1		Lcp1	-0.337273	0.00855384	1
					Arid5b	-0.484495	0.00853077	1		Ndst2	0.3751	0.00742095	1		Il6st	-0.337442	0.00323	1
					Sirt7	-0.484713	0.0124492	1		Ap2b1	0.373626	0.000820597	1		Sirpa	-0.337473	0.0054701	1
					Mms19	-0.484717	0.0217025	1		Gm12905	0.373218	0.00126683	1		Ddx39b	-0.337551	0.00224084	1
					Ubc	-0.484908	0.000237625	1		Fndc3b	0.373144	0.00418053	1		Setd5	-0.337636	0.00949467	1
					Slc3a2	-0.486008	1.20339e-05	0.372631		Naa20	0.371917	4.93503e-05	1		Dnajb14	-0.337649	0.0003638	1
					Gpr160	-0.48747	0.00160546	1		Gm20275	0.371902	0.0019493	1		Zfp143	-0.337716	0.00796177	1
					Cd300lf	-0.487985	0.0019056	1		Lrp6	0.371476	0.012892	1		C1qb	-0.337895	0.00480973	1
					Tmem87b	-0.488805	0.00988468	1		Lipa	0.371039	0.00591815	1		Zfp182	-0.338274	0.00710283	1
					Slc23a2	-0.489243	3.70743e-05	1		2900089D17Rik	0.370735	0.0011445	1		Ttc37	-0.338715	0.0134584	1
					Timp2	-0.490465	0.00580551	1		Ncf1	0.370719	0.00105814	1		Ctcf	-0.338919	0.000226193	1
					Camk1	-0.490741	3.39931e-08	0.0010526		Fbxw11	0.370309	0.0110629	1		Nln	-0.339126	0.0173702	1
					Coro1c	-0.493139	0.00166548	1		Tmed2	0.369976	0.00054095	1		Trim12a	-0.339968	0.0131975	1
					Hmgcl	-0.493297	0.00270524	1		Lars	0.36941	0.0134593	1		Ddhd2	-0.340443	0.000301766	1
					Tpd52	-0.494466	0.000631577	1		Psmd1	0.369216	0.017318	1		Tlr2	-0.340825	0.0323763	1
					Heatr5a	-0.494639	0.000181401	1		Ash1l	0.368627	8.23896e-06	0.255119		A130071D04Rik	-0.340901	0.0344091	1
					Lat2	-0.495081	3.72401e-05	1		Arsg	0.367913	0.0491641	1		Tgs1	-0.34243	0.000591934	1
					Zfp64	-0.495275	0.0226078	1		Lgals9	0.36771	0.000256311	1		Vps54	-0.342554	4.39848e-05	1
					2810403D21Rik	-0.496969	0.0248488	1		Mat2a	0.367493	0.0173206	1		Eif4a2	-0.342975	0.0141004	1
					Tbc1d1	-0.497831	0.000770149	1		Ddi2	0.366858	0.0117715	1		Gm47283	-0.343154	0.0214361	1
					Pacs1	-0.501085	0.0139291	1		Icam1	0.366712	0.00841478	1		A630001G21Rik	-0.343677	0.0276059	1
					Neat1	-0.503586	0.00372399	1		Zfp106	0.365448	0.00394198	1		Zfp609	-0.344265	0.0217766	1
					Pitpnc1	-0.503852	0.00131871	1		Pptc7	0.365224	0.00484615	1		5031439G07Rik	-0.344741	3.53922e-05	1
					BC005537	-0.505557	0.00391108	1		Rab8b	0.364899	0.00100173	1		Hat1	-0.344889	0.0489389	1
					Ddhd2	-0.506073	0.0105336	1		Ahcyl2	0.364726	0.000706014	1		Chek2	-0.345519	0.0234196	1
					Nfe2l2	-0.506949	0.000691794	1		Zfand6	0.364123	1.42466e-05	0.441146		Cltc	-0.346013	0.000205443	1
					Slc25a25	-0.507487	0.00471615	1		Trip12	0.3638	0.00014435	1		Arpc2	-0.346209	0.00114434	1
					Rnpep	-0.507534	0.00224276	1		Il13ra1	0.363352	0.000415804	1		5430427O19Rik	-0.34668	0.00898447	1
					Micu1	-0.508412	0.00492707	1		Rpl17	0.363225	0.000997817	1		Creb3l2	-0.34734	0.002494	1
					Fmn1	-0.509425	0.000448783	1		Gm17106	0.363212	7.25047e-05	1		Arhgef2	-0.348054	0.00784091	1
					Man1c1	-0.50998	0.000149973	1		Sltm	0.363188	0.00382005	1		Slc16a7	-0.348492	0.0290101	1
					Yaf2	-0.511356	4.04301e-05	1		Sgpl1	0.363034	0.000460196	1		Rps9	-0.348566	0.00398997	1
					Arhgap39	-0.512964	0.000364273	1		Lacc1	0.363019	0.0178002	1		Psmd14	-0.348981	0.016063	1
					Svil	-0.513297	0.00022299	1		Cyba	0.362998	0.0154613	1		Hbp1	-0.34946	0.00263181	1
					Slamf6	-0.515035	0.0138066	1		2610037D02Rik	0.361702	0.00230456	1		Asap3	-0.349767	0.0178597	1
					Mrc2	-0.515073	0.00840435	1		Ewsr1	0.361416	8.48953e-05	1		Clta	-0.350444	0.00107639	1
					Liph	-0.51546	0.000234419	1		Arl5c	0.361209	0.0342675	1		Ttyh2	-0.350592	0.0103354	1
					Cers6	-0.515713	0.00264533	1		Map3k8	0.360592	0.0273175	1		Foxk2	-0.350978	0.0311467	1
					Dcaf17	-0.519272	0.00299505	1		Rfwd3	0.360537	0.0164304	1		Pggt1b	-0.351375	0.00568844	1
					Fmnl2	-0.520774	0.00790173	1		Nadk	0.360216	0.0221955	1		Rbl2	-0.352608	0.0196809	1
					H2-Ob	-0.524152	0.00165908	1		Prkcb	0.359976	2.77689e-05	0.859864		Lpp	-0.352638	0.000197713	1
					Slc38a6	-0.52574	0.000771817	1		Zfp385a	0.359145	0.00512435	1		Arl10	-0.35277	0.00164229	1
					Lpgat1	-0.528164	0.00112689	1		Upf2	0.359041	0.000122223	1		Igsf8	-0.353142	0.0383068	1
					Slc9a1	-0.528846	0.00226026	1		Wac	0.35889	0.00966753	1		Hs2st1	-0.354869	0.00791324	1
					Snx3	-0.530195	0.00181918	1		Tcirg1	0.358711	0.00232647	1		Stk4	-0.354933	0.00150737	1
					Nsf	-0.531071	0.000942731	1		Zfp292	0.358542	1.7123e-07	0.00530213		Phf20	-0.355666	3.38691e-06	0.104876
					Chd7	-0.532318	0.000514723	1		Specc1l	0.357944	0.013739	1		Tfeb	-0.355872	0.0205141	1
					Fnip2	-0.53592	0.00355947	1		Nono	0.357827	0.000640937	1		Cdk7	-0.356174	0.0475616	1
					Klf13	-0.541265	1.01563e-05	0.31449		Slc37a2	0.357531	0.0236519	1		Ypel3	-0.357154	0.0097572	1
					Rasa4	-0.543931	2.55564e-05	0.791355		Paxbp1	0.357149	0.00472374	1		Stard9	-0.357165	0.0396414	1
					Irf8	-0.544174	8.73278e-06	0.27041		Ddx3y	0.356973	0.0116832	1		Itch	-0.357774	1.53369e-05	0.474908
					Prune2	-0.54872	0.000749661	1		Ccnl1	0.356669	2.64881e-05	0.820205		Larp1	-0.357841	0.00218676	1
					Gm16183	-0.549867	5.07677e-05	1		Cops5	0.355185	0.0299295	1		Myo9a	-0.358964	0.00108015	1
					Pnpla7	-0.552835	0.000837956	1		Cnot10	0.354373	0.0334083	1		Nfatc1	-0.359373	0.00845159	1
					4930479D17Rik	-0.554492	0.00287531	1		Ccser2	0.354233	0.022205	1		Snhg3	-0.359377	0.0445711	1
					Gm26532	-0.556283	0.000398972	1		Cspp1	0.35409	0.00275458	1		Tor1aip2	-0.360052	0.0260143	1
					Myo1e	-0.557035	0.0210419	1		Babam1	0.353866	0.00792219	1		Ifngr2	-0.360078	0.0014007	1
					Extl3	-0.564772	0.000102454	1		Gm15531	0.352981	0.00225493	1		Wdr26	-0.360274	0.000598745	1
					Cd86	-0.565961	2.50075e-05	0.774357		2810004N23Rik	0.352947	0.0162646	1		Fbxl17	-0.360938	0.000489166	1
					Mitf	-0.566952	7.1182e-06	0.220415		Gm28375	0.352896	0.0105926	1		Gna12	-0.360941	0.0106309	1
					Arf4	-0.573042	0.000272859	1		P2ry6	0.352724	0.00613778	1		Rnf6	-0.361303	0.0373478	1
					Tnfsf13b	-0.57512	0.00134729	1		Galk2	0.352607	0.00220945	1		Nrf1	-0.361369	0.0028361	1
					Tnfsf8	-0.57565	6.29677e-07	0.0194979		Casp8	0.351683	0.0123662	1		Armc7	-0.361643	0.0125526	1
					Pfkfb3	-0.575807	0.000894263	1		Ube2l3	0.351666	0.00228088	1		Sla	-0.362967	0.00980179	1
					Adap1	-0.577507	0.000136954	1		Abcb1b	0.350962	0.00778007	1		Ano6	-0.363389	0.00718513	1
					Zmynd8	-0.579412	0.000716184	1		Il21r	0.350544	0.00182591	1		Atp8a1	-0.363559	0.000105263	1
					Tgfbr2	-0.580621	4.13796e-07	0.0128132		Inpp4a	0.349298	0.00147288	1		Tmem184b	-0.363777	5.63325e-05	1
					Parp14	-0.581714	0.00153991	1		Morrbid	0.349244	0.041142	1		Dnaja3	-0.363784	0.0183452	1
					Anxa3	-0.583424	3.66325e-05	1		Rspry1	0.34908	0.0164026	1		Rai1	-0.364021	0.000208308	1
					Plekhm2	-0.583597	2.90931e-05	0.900868		Hk2	0.34804	0.00188036	1		Gtpbp2	-0.364548	0.00821277	1
					Tns1	-0.586214	0.000263513	1		Sdcbp	0.347962	0.00130838	1		Gabarapl2	-0.365664	7.99159e-05	1
					Wipf1	-0.586721	3.45494e-06	0.106982		Agfg1	0.347837	0.010576	1		Ehmt1	-0.366124	0.0216462	1
					Dusp3	-0.589573	8.08736e-06	0.250425		Clk1	0.347414	0.00525421	1		Ppp4r1	-0.366559	6.85202e-05	1
					Fam76a	-0.591533	0.000101222	1		4930533B01Rik	0.346758	0.0231362	1		Chst11	-0.366662	0.00272102	1
					Rassf1	-0.592402	0.000842332	1		Ftl1	0.346517	0.000367004	1		Mllt10	-0.366822	0.00118499	1
					C1qa	-0.593145	1.11034e-11	3.43815e-07		Mbd2	0.346079	0.00556733	1		Gopc	-0.366931	0.0485492	1
					P2rx4	-0.593375	0.00133864	1		Insr	0.343429	0.0138696	1		Ensa	-0.367804	0.0334483	1
					Uty	-0.59357	1.41926e-06	0.0439473		4931422A03Rik	0.343316	0.000300387	1		Heatr5a	-0.367808	0.00207821	1
					Dpy19l4	-0.597367	0.000203517	1		Ranbp10	0.342878	3.88423e-05	1		Lin52	-0.368067	0.0169063	1
					Ly86	-0.598122	5.04168e-08	0.00156116		Nampt	0.342573	0.0059292	1		Slc38a7	-0.368072	0.0227153	1
					Ifnar2	-0.599203	1.38756e-06	0.0429657		Qrich1	0.342443	0.000444593	1		Lrrk1	-0.368309	0.00121096	1
					Tbc1d8	-0.603083	0.000134579	1		Ahcyl1	0.34166	0.0364637	1		Prickle1	-0.368882	0.00550387	1
					Rad51b	-0.606322	0.00646484	1		Ndufs4	0.341484	0.0185801	1		Kcnk13	-0.369962	0.0188617	1
					Rftn1	-0.60639	0.000264168	1		Hpf1	0.340929	0.00386363	1		Ppm1h	-0.370275	0.0164473	1
					Usp12	-0.611975	2.1388e-06	0.066228		Irak2	0.340547	0.0162744	1		Socs6	-0.370759	0.00475879	1
					Snx24	-0.613022	1.85218e-05	0.573528		Ipcef1	0.340459	0.0103041	1		Camta1	-0.371164	0.0185673	1
					Eya4	-0.61486	0.000211687	1		Foxn2	0.339901	0.0446288	1		Echdc1	-0.371328	0.0160698	1
					Ctsz	-0.616092	3.03032e-06	0.0938337		Trpc4ap	0.33961	0.000576777	1		Pdss2	-0.37168	0.00145564	1
					Cd9	-0.618915	8.52903e-06	0.264101		Sec22a	0.339417	0.0317034	1		Rbm3	-0.372023	0.0260535	1
					Madd	-0.621328	0.00105544	1		Nfxl1	0.33926	0.00283582	1		Tmem175	-0.372289	0.0196853	1
					Psap	-0.624747	5.53541e-07	0.0171404		H2-T23	0.33925	0.00488234	1		Acox3	-0.37233	0.00330829	1
					Dgkz	-0.63117	4.26475e-09	0.000132058		Rab40c	0.338721	0.0176786	1		Chic2	-0.37255	0.000451331	1
					Man2b1	-0.631797	7.34078e-07	0.0227307		Rap1gds1	0.337857	0.00903813	1		Ddx31	-0.372605	0.00116072	1
					Fermt3	-0.63516	2.7585e-07	0.00854171		Tmem140	0.337346	0.00350746	1		Pea15a	-0.373016	0.000382404	1
					Ddx3y	-0.635887	2.07819e-07	0.0064351		Synj1	0.336762	0.00227141	1		Alas1	-0.373131	0.0169262	1
					Ly6e	-0.636393	0.000311734	1		6720427I07Rik	0.336321	0.0150277	1		Baz1a	-0.373621	0.0012145	1
					Cd83	-0.643523	4.10868e-05	1		Knop1	0.3359	0.00209384	1		Wbp2	-0.374464	0.0412846	1
					Bcl2l1	-0.647668	6.89504e-05	1		Fgfr2	0.335317	0.00155385	1		Braf	-0.374972	0.00321366	1
					Gm7480	-0.649387	2.18931e-05	0.67792		Gmip	0.335159	0.00217064	1		Gpbp1l1	-0.375584	0.00391456	1
					Csf2ra	-0.654885	0.000122838	1		Fam172a	0.334769	0.00048564	1		Actr3	-0.375967	0.00070728	1
					Lacc1	-0.658585	2.10569e-05	0.652026		Alas1	0.33468	0.00590637	1		Fndc3b	-0.376273	0.00139613	1
					Herpud1	-0.663829	3.2009e-05	0.99116		Sec24b	0.334484	0.000152655	1		Zfp869	-0.376375	0.0125612	1
					Mafb	-0.670075	8.26598e-06	0.255956		Tmem131l	0.334451	0.0138359	1		Hmgcl	-0.376402	0.0102614	1
					St8sia6	-0.673231	5.93533e-05	1		Supt3	0.33432	4.24249e-05	1		Ankhd1	-0.376882	0.000199973	1
					Cotl1	-0.674685	3.38298e-06	0.104754		Xpr1	0.333989	0.000667223	1		Rab11fip5	-0.377944	0.034335	1
					Ctsa	-0.676002	2.91886e-05	0.903826		Wbp1l	0.333717	0.00320258	1		Rsbn1	-0.379313	0.00248454	1
					Sat1	-0.681148	3.12231e-06	0.0966822		Rabggtb	0.333413	0.0102914	1		Slx4ip	-0.379515	0.00985578	1
					Gm13710	-0.685961	6.40241e-07	0.0198251		Eif4enif1	0.331299	0.0361769	1		Phf8	-0.379683	0.0468648	1
					Ctsl	-0.686801	1.6443e-06	0.0509157		Parp9	0.331169	0.024441	1		Rps13	-0.380702	0.0177027	1
					Lag3	-0.705773	6.29376e-06	0.194886		Brd1	0.330317	0.000298551	1		Serf2	-0.381728	0.00934116	1
					Csnk1g1	-0.707827	6.80965e-07	0.0210861		Abraxas2	0.330249	0.00378041	1		Lamtor1	-0.381831	0.0132741	1
					Pvt1	-0.710905	5.197e-09	0.000160925		Neat1	0.329717	0.00182799	1		Mnat1	-0.381949	0.000421146	1
					Slc25a36	-0.738965	2.11255e-05	0.654151		Xrn1	0.329529	0.000171411	1		Ralb	-0.382783	0.0189739	1
					Apbb2	-0.741699	3.00955e-06	0.0931907		Kat14	0.329472	0.0088756	1		Fbxo42	-0.382916	0.00282021	1
					Fam129a	-0.760274	9.46383e-06	0.293047		Ttyh2	0.329454	0.00793629	1		Khdrbs1	-0.382963	0.0020307	1
					H2-K1	-0.770086	6.6577e-07	0.0206156		Vps41	0.329388	0.015944	1		Amn1	-0.383088	8.64478e-05	1
					Grn	-0.782138	3.01111e-06	0.0932389		Lactb2	0.329262	0.00150887	1		Slc4a7	-0.384101	0.00311332	1
					Colec12	-0.788166	3.52579e-05	1		Tsc22d2	0.3292	0.0342291	1		Tor1aip1	-0.38423	0.000371154	1
					Lyz2	-0.795644	1.19349e-08	0.000369565		Mpeg1	0.328733	0.00116088	1		Nhlrc3	-0.385062	0.0124321	1
					Ctsc	-0.814887	4.14919e-07	0.012848		Pvt1	0.328373	0.00061105	1		Nup153	-0.385428	0.0200029	1
					Eif2s3y	-0.843713	4.79389e-10	1.48443e-05		Srpk2	0.328052	0.000256963	1		Atg16l1	-0.385458	0.00535118	1
					Fgr	-0.846183	7.70677e-07	0.023864		Ccny	0.327383	3.05146e-05	0.944884		Slc35e2	-0.386193	0.0231275	1
					Cd84	-0.868116	1.76416e-07	0.00546274		Fam214a	0.32726	0.0332214	1		Sos2	-0.387121	0.00177933	1
					Gm26740	-0.87713	3.6794e-07	0.0113932		Slc6a6	0.327229	2.14797e-05	0.665119		Gtf2f2	-0.388186	0.000834566	1
					Tafa2	-0.894936	2.31901e-07	0.00718081		Stx5a	0.327089	0.0297859	1		Camk2d	-0.389073	0.0173265	1
					Cadm1	-0.905439	1.0207e-11	3.16059e-07		Gm38394	0.327047	0.011462	1		Stt3b	-0.38975	0.00584992	1
					Ctsb	-0.912832	5.87472e-11	1.81911e-06		Mlph	0.326989	0.0183785	1		Btrc	-0.389895	0.0266411	1
					Arhgap15	-0.927674	6.8807e-07	0.0213061		Nedd4l	0.326903	0.00304094	1		Kdm1a	-0.390232	0.0119732	1
					Myo5a	-0.949319	9.24109e-09	0.00028615		Rai1	0.326805	0.000339248	1		Zfp740	-0.390963	0.0105236	1
					Atp8a2	-0.949999	9.26891e-11	2.87012e-06		Birc2	0.326586	0.013304	1		Safb2	-0.391097	0.00071077	1
					Rassf3	-0.962719	3.05072e-07	0.00944657		Arhgap25	0.3262	0.0124945	1		Skil	-0.391287	0.000793742	1
					Nrp1	-0.995846	6.41623e-09	0.000198679		Diaph2	0.326085	0.00175885	1		Il15	-0.391414	0.0438214	1
					Cacna1a	-1.02239	3.31517e-12	1.02654e-07		Mrps9	0.325672	0.0336428	1		Stim1	-0.393824	0.0143858	1
					AU020206	-1.08992	4.61044e-14	1.42762e-09		Rab1a	0.325628	0.000886729	1		Slc38a10	-0.393831	0.00175989	1
					Arhgap24	-1.23467	3.89219e-15	1.20522e-10		Zfand5	0.325	0.00642775	1		Rps2	-0.394379	0.039238	1
					Lrmda	-1.24818	3.59201e-24	1.11227e-19		Tmsb4x	0.32478	0.00537088	1		Snhg20	-0.395699	0.00129515	1
					Ctsd	-1.2712	7.34599e-25	2.27469e-20		Gm38157	0.324361	0.0220183	1		Mapk1ip1l	-0.396607	0.00955076	1
					Anapc15	-1.42684	1.626e-13	5.03492e-09		Hpgds	0.324353	0.00137075	1		Cic	-0.398581	0.00664635	1
					H2-D1	-1.59538	4.52289e-19	1.40051e-14		Spidr	0.3243	0.00102401	1		Trpm7	-0.398651	1.86931e-06	0.0578832
										Zfand3	0.323759	8.15212e-06	0.25243		Kdm3a	-0.398695	0.00587832	1
										Cep70	0.32368	0.0195756	1		Rtcb	-0.398914	0.00839429	1
										Slf2	0.323179	0.000139457	1		Xpo1	-0.398991	0.00563711	1
										Plau	0.321969	0.00418363	1		Cap1	-0.399381	0.00242852	1
										N4bp1	0.321955	0.0122712	1		Ift74	-0.39942	0.0243962	1
										Rps6kc1	0.321799	0.00067763	1		Gm43813	-0.401607	0.00859345	1
										Cebpb	0.321792	7.16135e-05	1		Cdk12	-0.402366	1.80662e-05	0.55942
										Ndel1	0.321053	0.0177826	1		Sacm1l	-0.402507	0.00932788	1
										Mnat1	0.320807	0.000518874	1		Abr	-0.402629	0.000152383	1
										Lap3	0.320706	0.00722533	1		Shprh	-0.40264	0.00933626	1
										Mink1	0.320498	0.0347155	1		Timm23	-0.402652	0.0203918	1
										Slc44a1	0.320239	0.0241321	1		Gm49599	-0.402669	0.0163045	1
										Ppp1r9b	0.320001	0.0478733	1		Trpm2	-0.402703	0.0334439	1
										Uty	0.319795	0.00481783	1		Timp2	-0.402729	6.63223e-05	1
										Mfsd1	0.319726	0.0361048	1		Galnt1	-0.403744	0.0118726	1
										Kcnk13	0.319306	0.00521709	1		Arhgap25	-0.4042	0.0223478	1
										Trpm2	0.319122	0.0300359	1		Pip5k1c	-0.404237	0.0386475	1
										Creg1	0.318853	0.00358849	1		Atm	-0.404945	0.0240744	1
										Sfi1	0.318011	4.34651e-06	0.13459		Csf3r	-0.405127	2.05051e-05	0.634941
										Grb2	0.3178	6.59986e-05	1		Gab2	-0.40581	1.17475e-06	0.0363762
										Ncf2	0.317695	2.20769e-05	0.683611		Sh3glb1	-0.405987	0.000348518	1
										Aifm1	0.317545	0.00729913	1		Mprip	-0.406756	0.00415097	1
										Ms4a6d	0.316484	0.0179037	1		Eif2b3	-0.40701	0.00420121	1
										Usp4	0.316346	0.00453389	1		Rassf1	-0.407038	0.0041533	1
										Eprs	0.316253	0.0389977	1		Dst	-0.407286	0.018298	1
										Hspa9	0.316223	0.0238472	1		Atp5a1	-0.407951	0.00159558	1
										Tlr4	0.316089	0.00775273	1		Smg6	-0.409026	0.000177295	1
										Mapkap1	0.315482	0.000645201	1		Lmbrd2	-0.409115	0.0238527	1
										Ino80d	0.315437	0.0369138	1		Raet1e	-0.409944	0.00141565	1
										Gm37240	0.315304	9.96101e-05	1		Zmynd8	-0.410946	0.000401567	1
										Qser1	0.31434	0.000452373	1		R3hcc1l	-0.411018	0.00132439	1
										Gpbp1	0.313767	0.000573108	1		Washc2	-0.411297	0.0386668	1
										Atxn7l3b	0.313271	0.00595943	1		Itpkb	-0.412216	0.000583608	1
										Dock2	0.313208	0.00227121	1		Litaf	-0.412242	0.013457	1
										Iars2	0.311809	0.00603934	1		Nsd3	-0.412721	0.000264615	1
										Mertk	0.311507	0.020632	1		Tmed2	-0.41275	0.0279488	1
										E130102H24Rik	0.311396	0.0261615	1		Grk3	-0.414041	0.0247169	1
										Osbpl11	0.308995	0.00649141	1		Csnk2a2	-0.41473	0.00611178	1
										Csf2rb	0.308907	0.00712457	1		Mgrn1	-0.415497	0.00113508	1
										Svil	0.308619	0.0111731	1		Sumf1	-0.415987	0.0115264	1
										Dnajb6	0.308488	0.0014466	1		Csnk1g3	-0.416	1.96604e-06	0.0608786
										Polr1d	0.308085	0.0189311	1		Arnt	-0.416225	0.00826295	1
										Limk1	0.308019	0.00743537	1		Ifi27	-0.416535	0.044506	1
										Gm26532	0.307561	0.00898396	1		Patl1	-0.416712	0.00178352	1
										Eef1a1	0.307393	0.000447515	1		Trmt1	-0.417294	0.0076817	1
										Psmb7	0.306999	0.000740165	1		Rgl2	-0.418268	0.0157755	1
										Pfkfb4	0.30688	0.00815551	1		Smg9	-0.418947	0.0306906	1
										Asph	0.306476	0.00221121	1		R3hdm1	-0.419395	0.0291523	1
										Brox	0.306439	0.0197322	1		Trim14	-0.420185	0.00261063	1
										Tom1	0.305865	0.00542676	1		Tmem208	-0.421016	0.0289335	1
										Atl3	0.305381	0.003272	1		Nt5c2	-0.421034	0.0115134	1
										Rbbp6	0.305077	0.00852962	1		Bhlhe41	-0.42114	0.00151958	1
										Thrap3	0.304633	9.86323e-05	1		Hnrnpm	-0.421379	0.000256306	1
										Gigyf2	0.304112	0.0445702	1		Rpl41	-0.421526	0.0470495	1
										Wbp4	0.304008	0.0136171	1		Rad17	-0.421744	0.00208675	1
										Epb41l2	0.303981	0.00754204	1		Fbrsl1	-0.421915	0.000344602	1
										Lsm14a	0.30308	0.000329546	1		Ube2e1	-0.422294	0.0011642	1
										Arid2	0.302948	2.83869e-05	0.879001		Frmd4b	-0.422962	0.00216275	1
										Gm20721	0.302749	0.037312	1		Mtmr3	-0.425565	4.11347e-05	1
										Leprotl1	0.302433	0.0461316	1		Abi1	-0.426021	5.61579e-05	1
										Sh3bp2	0.302137	0.00291729	1		Rnf135	-0.426345	0.0304525	1
										Pgap2	0.302036	7.00186e-06	0.216813		Tyw1	-0.426367	0.0290601	1
										Arhgap30	0.301443	0.000170863	1		Map3k14	-0.42665	0.000263439	1
										Marcks	0.301013	0.000186888	1		Fam214a	-0.427112	0.00887132	1
										Mpp6	0.300791	0.0327807	1		Zfp106	-0.427493	0.00724954	1
										Trpm7	0.300624	0.00214395	1		Rspry1	-0.428631	0.0145114	1
										Wdr37	0.300477	0.0302309	1		Smim13	-0.428766	0.02121	1
										Nfat5	0.300313	0.0037701	1		Rad50	-0.428888	0.00161604	1
										Rps18	0.300227	0.0224978	1		Hibadh	-0.428999	0.000788971	1
										Gm44148	0.300152	0.0118647	1		Stx8	-0.429166	0.00390843	1
										Cds1	-0.30123	0.00401819	1		A930001M01Rik	-0.429984	0.000442504	1
										Ebf3	-0.301476	0.00429148	1		Mapre2	-0.430529	0.00611835	1
										Zdhhc6	-0.301813	0.0350667	1		Sec14l1	-0.430685	0.0080854	1
										Erp29	-0.302078	0.0006012	1		Ctdspl2	-0.430984	0.0161136	1
										Sgk3	-0.302244	0.000820592	1		Abcd2	-0.431433	0.0255915	1
										Tgfb1	-0.302599	0.00668236	1		Rpl17	-0.431666	0.0022303	1
										Soga1	-0.303837	0.000233896	1		St3gal4	-0.432497	0.00528532	1
										Tmx4	-0.304717	0.0272829	1		Runx1	-0.432872	0.000160371	1
										Slc22a17	-0.304838	0.00537459	1		Ncor1	-0.433544	3.95972e-05	1
										Zmynd11	-0.305439	0.00131668	1		Ascc2	-0.433725	0.0461291	1
										Usp6nl	-0.305887	0.00863597	1		Rc3h2	-0.434236	0.0047704	1
										Tent4b	-0.306019	0.0110111	1		Irak2	-0.434489	0.00754801	1
										Ubr2	-0.306832	0.0467716	1		Acsl1	-0.435222	0.000700847	1
										Hsp90b1	-0.307616	9.93367e-05	1		Ciz1	-0.435223	0.0164578	1
										Trim33	-0.308049	0.00587011	1		Lhfpl2	-0.435665	0.000454931	1
										Pkn2	-0.308519	0.0012819	1		Pde8b	-0.435851	0.0299999	1
										Cstf3	-0.309835	0.0190262	1		Smarca5	-0.436268	0.0333556	1
										Zswim8	-0.310788	0.0488122	1		Hyi	-0.438198	0.027546	1
										Ccz1	-0.311437	0.00112467	1		Lrrfip2	-0.438273	0.0225284	1
										1600010M07Rik	-0.311445	0.00166757	1		H2-T23	-0.438957	0.00136756	1
										Actb	-0.312379	0.00146197	1		Rab3gap1	-0.439603	0.00318861	1
										Stx18	-0.312597	0.00051664	1		Naalad2	-0.439629	0.021535	1
										Arglu1	-0.313148	0.000106315	1		Nvl	-0.439739	0.00348894	1
										Wdr20	-0.313811	0.0270191	1		Pias1	-0.440049	0.000382145	1
										Irf3	-0.314003	0.0209561	1		Lima1	-0.440273	0.0419826	1
										Foxn3	-0.31496	0.00220377	1		Chd7	-0.441073	0.00570792	1
										Gtf2h2	-0.315412	0.00904413	1		Fggy	-0.441106	0.0115826	1
										Clcn3	-0.316172	0.00888073	1		Sppl2a	-0.441315	0.00093376	1
										Dapp1	-0.316761	0.00681857	1		Twf2	-0.442791	0.00653771	1
										Gxylt1	-0.317923	0.0160602	1		Stag2	-0.443089	4.06459e-05	1
										Tnrc6c	-0.318382	0.00279976	1		Pcbd2	-0.443387	0.0264839	1
										Rif1	-0.318975	0.0423835	1		Erp29	-0.44371	0.00166676	1
										Kdm2b	-0.320882	0.0151313	1		Erbin	-0.444173	0.00171969	1
										Ppp2r5c	-0.320958	0.00070759	1		Hadha	-0.444687	0.000613906	1
										Phactr2	-0.321298	4.56368e-05	1		Slc9a1	-0.445071	0.00862388	1
										Iscu	-0.321764	0.00903812	1		Kpna4	-0.445075	4.89939e-08	0.0015171
										Rpl28	-0.323349	0.0467387	1		Rcor1	-0.446113	0.00855439	1
										Ptprs	-0.323469	0.00752719	1		Rpl10a	-0.446169	0.0226986	1
										Pura	-0.323706	4.0645e-05	1		Zmiz1	-0.447055	6.05756e-05	1
										Ppp1r12a	-0.323903	4.57376e-06	0.141626		Ier5	-0.447386	0.0023566	1
										Anapc10	-0.324729	0.00658083	1		Hscb	-0.447505	0.0262321	1
										Lrp1	-0.326522	0.000626163	1		Ttf1	-0.447934	0.00985486	1
										Ubap1	-0.327128	0.0449749	1		Nktr	-0.448071	9.23959e-06	0.286104
										Cmtm7	-0.327681	0.00252289	1		Dync1li1	-0.4495	0.0407786	1
										Gcn1	-0.329733	0.0189927	1		Jak2	-0.44992	0.00068723	1
										Dhx57	-0.329936	0.00234425	1		Thrap3	-0.450307	0.00460674	1
										Srsf6	-0.330049	0.0198647	1		Tmem181a	-0.450427	0.0203053	1
										Cdh23	-0.330618	0.004428	1		Atp6v0a1	-0.450788	2.27037e-05	0.703021
										Zfp467	-0.331606	0.0214382	1		Cdk17	-0.450883	0.000108729	1
										Psmd7	-0.331998	0.00400069	1		Rabep1	-0.450908	0.0391691	1
										Rps6ka5	-0.332325	0.0245843	1		Ago3	-0.450989	0.000467905	1
										Rap1gap2	-0.332643	0.0026219	1		Fem1c	-0.4514	0.00892407	1
										Dhx30	-0.333692	0.0282909	1		Ddx42	-0.451543	0.0174388	1
										Tcf7l2	-0.3339	0.0129552	1		Dhx9	-0.451604	0.000732819	1
										Atp2a2	-0.334355	0.0204937	1		Rps6kb1	-0.451717	0.0157707	1
										Sec62	-0.334477	0.0342739	1		Cops4	-0.451737	0.0174103	1
										Ext1	-0.334559	0.0368966	1		Atg3	-0.451855	0.000546742	1
										Hspa5	-0.336443	0.00416207	1		Trim25	-0.451935	0.0378001	1
										Rnase4	-0.336976	0.00998242	1		Tbc1d1	-0.452292	0.00352014	1
										8030462N17Rik	-0.338357	0.00111341	1		Chd4	-0.452525	0.000651304	1
										Sar1b	-0.338878	0.0361982	1		Ssr4	-0.452728	0.00145981	1
										Magt1	-0.339638	0.00536548	1		Susd6	-0.453546	6.51103e-05	1
										Gng2	-0.339682	0.000993113	1		Rnf41	-0.453676	0.00373129	1
										Klhl18	-0.341055	0.000291776	1		Mettl25	-0.454091	0.0227002	1
										Gm44686	-0.341562	0.0261501	1		Frs2	-0.454359	0.0156283	1
										Marchf1	-0.342118	0.00146845	1		Atxn7l3b	-0.4545	0.00378269	1
										Arnt	-0.342197	0.0240169	1		Tbc1d10a	-0.455173	0.0347264	1
										Rufy1	-0.342997	0.0470349	1		Pign	-0.456351	0.000551099	1
										Pag1	-0.343252	0.0006657	1		Rasgrp3	-0.456858	0.0323321	1
										Snta1	-0.343869	0.022846	1		Tmem127	-0.457142	0.0365506	1
										Ubash3b	-0.345227	1.77788e-05	0.550521		Tcirg1	-0.457343	0.00415432	1
										Nudt5	-0.345622	0.00978588	1		Mrtfa	-0.457746	0.000166077	1
										Nsun6	-0.345861	0.0136622	1		Ddx46	-0.459029	0.00935857	1
										Hivep3	-0.346698	7.3003e-08	0.00226054		Dapk1	-0.460015	0.000743873	1
										Gpr183	-0.347597	0.0150636	1		Pias2	-0.461929	0.00227992	1
										Gm16337	-0.347685	7.9449e-05	1		Zfp451	-0.462422	0.00756109	1
										Tmed9	-0.348363	0.00200078	1		Chic1	-0.462491	0.0344635	1
										Prkce	-0.349751	0.0192583	1		Mib1	-0.462803	0.000497502	1
										Akna	-0.350077	0.0492106	1		Ncf1	-0.462888	0.0097088	1
										Rgs10	-0.35243	1.18554e-08	0.000367102		Tnfrsf11a	-0.46325	0.00289955	1
										App	-0.353177	5.58138e-05	1		Mon2	-0.463619	0.00157317	1
										Fut8	-0.355242	0.000245917	1		Ccnl1	-0.464654	3.78317e-06	0.117146
										Cask	-0.355414	0.0086731	1		Tm2d1	-0.465074	0.00291206	1
										Fbxo11	-0.355654	3.14561e-05	0.97404		Synj2	-0.465122	0.00484719	1
										Cep152	-0.355852	0.0295374	1		Map4k3	-0.465227	0.00202038	1
										Tm9sf3	-0.356454	0.00821553	1		Zc3h4	-0.465396	0.00261299	1
										Khdrbs1	-0.356461	7.52746e-05	1		Coq8b	-0.465878	0.0291441	1
										Bptf	-0.356696	0.00105164	1		Gmeb1	-0.466377	0.0149219	1
										Srsf7	-0.356766	0.000162247	1		Cdc42se2	-0.468107	0.00092681	1
										Lrpap1	-0.357278	0.00681498	1		Morf4l2	-0.468803	0.00888973	1
										Tsc22d4	-0.357309	0.000161138	1		Tep1	-0.469827	0.0162038	1
										Selenot	-0.357414	0.0131287	1		Flcn	-0.47012	0.0450714	1
										Rasal2	-0.358446	0.00853619	1		Myo1f	-0.47017	4.98107e-05	1
										Opa1	-0.362083	0.000687769	1		Vps35	-0.470446	0.00288073	1
										Pik3r5	-0.363094	0.0093896	1		Son	-0.471821	5.49414e-06	0.170126
										Cttnbp2nl	-0.363465	0.00348625	1		Copb1	-0.471991	0.0034602	1
										Garnl3	-0.364109	0.00429095	1		Fam219a	-0.472326	0.00301209	1
										Gdpd3	-0.364268	0.00751148	1		Arl5c	-0.472591	0.0103879	1
										Vdac2	-0.365206	0.00093882	1		Akirin1	-0.47352	0.0178678	1
										Orc3	-0.365243	0.00309099	1		Sgms1	-0.474701	0.00708869	1
										4933406I18Rik	-0.36564	0.00887428	1		Gatad2a	-0.475152	0.00636797	1
										Stxbp3	-0.366332	0.00509189	1		Akap10	-0.476282	2.93697e-06	0.0909432
										Vapa	-0.366841	0.00138686	1		Pvt1	-0.476846	0.000729633	1
										Dstyk	-0.367163	0.0145736	1		Rnps1	-0.477667	0.0121468	1
										Gm47664	-0.368221	0.0348404	1		Icam1	-0.478789	0.000200235	1
										Bach1	-0.368379	9.69259e-05	1		Creg1	-0.478875	0.00422002	1
										Rogdi	-0.368421	0.0194179	1		Larp4b	-0.479549	0.000847098	1
										Manf	-0.370964	0.000961204	1		Sun2	-0.480324	0.00635022	1
										Gtf2i	-0.372468	0.00141376	1		Ap3b1	-0.480498	0.000778071	1
										Abhd15	-0.373037	0.0360837	1		Wtip	-0.480875	0.0186543	1
										Tab2	-0.37436	1.34721e-07	0.00417163		Tra2b	-0.48126	0.000358824	1
										Nfatc1	-0.37756	0.00360684	1		Hexa	-0.481337	3.72941e-05	1
										Hnmt	-0.377715	0.0458761	1		Ankfy1	-0.481472	0.000888402	1
										H2bc6	-0.379031	0.00982896	1		Clip2	-0.481764	0.00760512	1
										Selenos	-0.379143	0.0391332	1		9930021J03Rik	-0.482792	0.000346273	1
										Gm34589	-0.379174	0.00219112	1		Rrnad1	-0.483155	0.00317642	1
										Nipa2	-0.379516	0.000585715	1		Dgkd	-0.483809	5.65119e-05	1
										Slc24a3	-0.381122	0.00519115	1		Cd22	-0.483947	0.00566969	1
										Mfap3	-0.382057	0.0274909	1		Fktn	-0.484013	0.0496087	1
										Fam135a	-0.382069	0.0249153	1		Exosc1	-0.48417	0.0263688	1
										Cables1	-0.383043	0.000162334	1		Btaf1	-0.484627	0.00244583	1
										Mycbp2	-0.384638	0.00120613	1		Plgrkt	-0.485628	0.00236953	1
										Zfp532	-0.384675	0.00130852	1		Wwp2	-0.48589	0.000600535	1
										Cdc42bpb	-0.38822	0.0142825	1		Epg5	-0.486008	0.0160794	1
										Cbx1	-0.388368	0.0316691	1		Slc50a1	-0.486362	0.00748916	1
										Fer	-0.388516	0.021761	1		Osbpl11	-0.487248	0.00245547	1
										Rfx7	-0.392892	0.0400329	1		Rnf115	-0.487428	0.0485048	1
										Dmtf1	-0.392945	0.00249585	1		Zc3hav1	-0.488605	0.00438006	1
										Gm15503	-0.392958	0.0193224	1		C1qc	-0.490878	0.003285	1
										Ipo8	-0.393037	0.0311504	1		Gm12185	-0.491874	0.00113967	1
										Mtus1	-0.393669	0.00212303	1		Spint1	-0.492356	0.00791654	1
										Hps3	-0.400566	0.000477822	1		Lcorl	-0.492378	0.00514655	1
										Iffo1	-0.40086	0.00832761	1		Ola1	-0.492562	0.043729	1
										Sbf2	-0.40134	1.07914e-06	0.0334156		Dnase2a	-0.492894	0.0446005	1
										Ccr5	-0.401539	0.00641861	1		Sh3gl1	-0.493731	0.0169777	1
										Gm20528	-0.401871	0.000396927	1		Atp8b1	-0.494368	0.000292288	1
										Trim26	-0.402985	0.00816728	1		Sgpl1	-0.49474	0.0358872	1
										Spred1	-0.403999	8.27712e-05	1		Lgals9	-0.494876	0.000168276	1
										Gab1	-0.404015	0.0249614	1		Cyb5r4	-0.49499	0.0341884	1
										Txndc15	-0.404889	0.0170968	1		Mdn1	-0.495064	0.0107205	1
										Fam210a	-0.406244	0.0220084	1		Hipk1	-0.495829	0.00409767	1
										Ssh2	-0.407008	0.000177539	1		Gas7	-0.496651	0.023796	1
										Helz	-0.408388	0.00514994	1		Wipf1	-0.497262	0.000176274	1
										Reep5	-0.411262	0.00298047	1		Ppp2r2a	-0.497576	0.000562923	1
										Gm10135	-0.413547	0.00161714	1		Ikbkb	-0.498209	0.0161312	1
										Abcc3	-0.414768	0.00248811	1		Vav1	-0.498277	0.000205141	1
										Vrk2	-0.415817	0.00921724	1		Cox11	-0.498497	0.00127638	1
										Tmem176b	-0.416017	0.00598914	1		Ptpro	-0.499006	0.0108884	1
										Far1	-0.416344	0.000181059	1		Amz1	-0.499628	0.00851356	1
										Hsp90ab1	-0.416382	0.0267006	1		Cop1	-0.499675	0.00350434	1
										Numb	-0.420579	0.000888711	1		Gapvd1	-0.500175	0.00405794	1
										Zfp160	-0.420911	0.0360743	1		Stx6	-0.500224	0.00102101	1
										Hnrnpdl	-0.42104	0.00305318	1		Clock	-0.500699	2.9876e-05	0.925111
										Pofut1	-0.421363	0.00488899	1		Rnf150	-0.500722	0.0333953	1
										Msi2	-0.421603	0.000224435	1		Usf2	-0.500732	0.00133764	1
										Peli2	-0.422304	0.000416069	1		Ggnbp2	-0.500989	0.00466135	1
										Cx3cr1	-0.422946	0.000153524	1		Liph	-0.501121	0.0221827	1
										Coq2	-0.423566	0.0155977	1		Yipf1	-0.501758	0.00710476	1
										0610040J01Rik	-0.424812	0.00362763	1		Myo9b	-0.502559	0.000568805	1
										Chic2	-0.42506	2.18228e-06	0.0675743		Dctn4	-0.504017	0.041386	1
										Eef2k	-0.425652	0.00662861	1		Wls	-0.504517	0.000133603	1
										Rps27	-0.426147	0.00271785	1		Ankrd12	-0.505757	0.000577614	1
										Ppp3cb	-0.42617	0.000326001	1		Psmd1	-0.505834	0.00613299	1
										Etnk1	-0.426895	0.000249243	1		Nadk	-0.508392	0.000158706	1
										Wtap	-0.429609	0.00342544	1		Atxn10	-0.509633	6.67636e-06	0.206734
										Adhfe1	-0.430851	0.0455085	1		Samd8	-0.509666	0.0022128	1
										Bckdha	-0.433272	0.035112	1		Tns1	-0.511439	0.0028746	1
										Cd81	-0.433775	0.000472159	1		Rnf149	-0.511575	0.0221437	1
										Gm26542	-0.434877	0.00282555	1		Elp4	-0.512331	0.0247062	1
										Fam76b	-0.436897	0.0358546	1		Tk2	-0.512437	0.0322892	1
										Arl6ip1	-0.437256	0.00154004	1		Ostm1	-0.513695	0.00510315	1
										Nfyc	-0.437581	5.05503e-05	1		Rasa2	-0.514053	0.0206236	1
										Ckb	-0.438637	0.0377305	1		Cebpb	-0.514404	0.00108875	1
										Nisch	-0.440624	0.000120777	1		Setd3	-0.51462	0.0027699	1
										Tspan7	-0.440649	0.0101396	1		Mplkip	-0.518145	0.0347134	1
										Pik3c2a	-0.440757	0.00136026	1		Commd3	-0.519754	0.00132171	1
										Rab39	-0.441606	0.000865429	1		Ssu72	-0.51981	0.0238846	1
										Lysmd4	-0.441934	5.4758e-05	1		Gtf2e2	-0.519877	0.00697423	1
										Pnisr	-0.442044	2.55488e-06	0.0791118		Snx4	-0.521711	0.0270531	1
										Hdac8	-0.442889	0.00315639	1		Inpp5f	-0.522282	0.0196956	1
										Slc29a3	-0.443729	0.00115196	1		Cdk14	-0.522922	0.00173753	1
										Pot1b	-0.44454	0.00807004	1		Rassf4	-0.523657	0.00632796	1
										Lamtor3	-0.445939	0.00980821	1		Lamp1	-0.524421	0.00153141	1
										Rheb	-0.446789	0.0221794	1		Peli1	-0.525453	0.0032339	1
										Pla2g4a	-0.447746	0.00069804	1		Prkcb	-0.527557	5.10947e-05	1
										Eif3j1	-0.447836	0.00627695	1		Rnf144b	-0.527856	0.00786046	1
										Sptlc1	-0.448027	0.0386572	1		Gfpt1	-0.527891	0.0104581	1
										Rnf103	-0.44923	0.031263	1		Mbd2	-0.527906	0.00129464	1
										Dennd2c	-0.451312	0.0460629	1		Zup1	-0.529269	0.00366726	1
										Plod1	-0.454618	0.0238553	1		Pdcd6ip	-0.529746	0.0351257	1
										Poc1b	-0.45554	0.0283488	1		Ube2l3	-0.529839	0.00314548	1
										Ric8b	-0.455925	0.00474597	1		Cklf	-0.53003	0.0237345	1
										Myo1d	-0.456582	0.0221329	1		Il10rb	-0.5305	0.00356489	1
										Srgap2	-0.457183	8.8778e-06	0.274901		Eif4enif1	-0.531042	0.0425924	1
										Magi3	-0.45778	0.0237835	1		Cab39l	-0.531088	0.00726983	1
										Bcap31	-0.457964	0.0306576	1		Ppcdc	-0.531275	0.0013773	1
										Gphn	-0.458391	0.00115016	1		Bfar	-0.531695	0.00468488	1
										Igsf8	-0.459062	0.00407611	1		Rhoh	-0.532468	0.00197608	1
										Rps3a1	-0.460235	0.0429575	1		Slc6a6	-0.533062	0.00159251	1
										Trappc9	-0.461065	0.0109991	1		Parl	-0.533102	0.0019608	1
										Arih2	-0.462821	0.000751132	1		Cpsf3	-0.533231	0.00775446	1
										Top3a	-0.463131	0.0306294	1		Max	-0.533509	0.00479072	1
										Eif2a	-0.463601	0.00817428	1		Ctsh	-0.534334	5.50836e-05	1
										Trim24	-0.463874	0.0120027	1		Ly9	-0.534949	0.0127744	1
										Pdk1	-0.464231	0.0114532	1		Snx10	-0.535473	0.0102964	1
										Gm10785	-0.464377	0.000981618	1		Polr3a	-0.53599	0.0121491	1
										Tmem273	-0.466314	0.0025282	1		Tent5c	-0.536211	0.0150758	1
										Fryl	-0.466454	0.000865362	1		Znrf2	-0.536753	0.00112055	1
										Calm2	-0.467506	0.00207879	1		Acer3	-0.536871	0.00809993	1
										Rnpc3	-0.469937	0.00671887	1		Mtg2	-0.538041	0.0259234	1
										Clk4	-0.470167	0.00573878	1		Cep128	-0.538144	0.00710907	1
										Sipa1	-0.472559	0.000167047	1		Gm40309	-0.538222	0.00872593	1
										Gm50035	-0.472943	1.7361e-06	0.0537584		Abi2	-0.539775	0.00223121	1
										Hexb	-0.473407	1.917e-05	0.593598		Tnfaip3	-0.540118	0.00562719	1
										Hnrnpl	-0.473485	0.0124995	1		Naip5	-0.540695	0.0186398	1
										Arhgap4	-0.47402	0.018887	1		Phf20l1	-0.540718	0.000141841	1
										Gm35188	-0.474021	0.000896253	1		Usp8	-0.541518	0.00222197	1
										Nbea	-0.474667	0.00120211	1		Wars2	-0.541782	0.00435867	1
										Adgrl2	-0.476053	6.62675e-05	1		Mat2a	-0.542233	0.00206274	1
										Tia1	-0.476635	0.00236083	1		Tnfsf13b	-0.544402	0.00107388	1
										Cfh	-0.476817	0.000181846	1		Golga5	-0.545294	0.00146708	1
										Lpcat3	-0.478158	0.000787752	1		BC005537	-0.546905	0.0149969	1
										Lemd3	-0.479272	0.00377146	1		Exoc5	-0.547624	0.0117365	1
										Tmeff2	-0.480835	0.0141812	1		Orai2	-0.549228	0.0297402	1
										2610020C07Rik	-0.482085	0.00401844	1		Hnrnpll	-0.549339	0.0127046	1
										Tax1bp1	-0.483322	0.0341909	1		Pfkfb4	-0.549408	3.10324e-05	0.960918
										Lcp2	-0.48635	0.000197011	1		Ube2b	-0.54952	0.00270613	1
										Ccdc47	-0.487972	0.033579	1		C3ar1	-0.549523	0.0069783	1
										Hlcs	-0.48921	0.0235653	1		Vmp1	-0.550021	0.0151445	1
										Arhgap45	-0.489541	1.05165e-06	0.0325643		Cd180	-0.55109	0.000167708	1
										Agpat3	-0.490864	0.0191287	1		Dnajc5	-0.551151	0.00623403	1
										Naxd	-0.493532	0.00192708	1		Cabin1	-0.551411	0.0029213	1
										Gspt1	-0.495619	0.00354301	1		Dclre1c	-0.551627	0.000174491	1
										Hectd4	-0.49891	0.00181024	1		Znfx1	-0.551914	0.0100184	1
										Brwd3	-0.498941	0.0040279	1		Ctse	-0.552075	1.47544e-05	0.456871
										Disc1	-0.499566	0.00256283	1		Samsn1	-0.552143	0.00135436	1
										Erlec1	-0.500879	0.00553488	1		Tmem86a	-0.555203	0.00432943	1
										Sumo2	-0.50117	0.00065898	1		Gmds	-0.556867	0.0492631	1
										Tg	-0.502975	0.00525594	1		Ctnna1	-0.557038	5.08103e-05	1
										Pld1	-0.503825	0.000195507	1		Dennd1a	-0.558295	0.000231667	1
										Rmnd5a	-0.509226	0.00430201	1		A530088E08Rik	-0.558374	0.0174063	1
										Rps24	-0.509522	0.00665797	1		Tmem181b-ps	-0.558847	0.00265003	1
										Nav3	-0.509854	1.10092e-05	0.3409		Glb1	-0.559523	0.00847388	1
										Aagab	-0.509974	0.00146529	1		Eya4	-0.559975	0.000360053	1
										Cd27	-0.512022	0.0177397	1		Tsc1	-0.560146	0.00953984	1
										Saraf	-0.512569	0.0109664	1		Fancc	-0.561258	0.00542451	1
										Laptm4a	-0.512826	7.38974e-06	0.228823		Slf1	-0.561601	0.0349323	1
										Gm50250	-0.514927	0.0161445	1		Etfa	-0.561632	0.0206773	1
										Rassf8	-0.515972	0.00342671	1		Irf8	-0.562116	0.0066796	1
										Casc3	-0.516516	0.00287241	1		Apex2	-0.562381	0.0121344	1
										Chd9	-0.517847	1.92977e-06	0.0597553		Mcmbp	-0.562469	0.00496628	1
										Pxn	-0.518579	0.00213542	1		Mospd2	-0.562625	0.0110309	1
										1110051M20Rik	-0.519134	0.000932838	1		Tmcc3	-0.56286	8.34371e-06	0.258363
										Zfp592	-0.519809	0.0178522	1		A930007I19Rik	-0.563039	0.0178591	1
										Prrc2b	-0.521228	0.00309566	1		Foxn2	-0.564522	0.0246664	1
										Map4k5	-0.521276	0.000656641	1		Lpcat1	-0.565425	0.000338751	1
										Itga9	-0.523051	0.0122919	1		Brk1	-0.565732	0.00602167	1
										Lpar6	-0.525165	0.00167819	1		Npc2	-0.566142	0.001694	1
										Paqr3	-0.525701	0.0180388	1		Evi2a	-0.567329	0.0161074	1
										Slco2b1	-0.530888	0.00247423	1		P4ha1	-0.567685	0.0388239	1
										Cacnb2	-0.532042	0.00328391	1		Slc25a25	-0.567771	0.00302127	1
										Phf14	-0.532114	1.47763e-05	0.45755		Dcp2	-0.567813	0.00532999	1
										Tiparp	-0.532229	0.0255992	1		Cux1	-0.568085	7.02344e-06	0.217481
										Pdia6	-0.532685	0.00672385	1		Cdk9	-0.56993	0.00263883	1
										Smarca2	-0.534045	0.00221137	1		Rbpj	-0.570015	0.0191089	1
										Enpp2	-0.534716	0.0350853	1		Gbf1	-0.5702	0.0143419	1
										Ctcf	-0.537718	0.000302564	1		Nab1	-0.570257	0.00555612	1
										Laptm5	-0.53776	3.7452e-06	0.11597		Gabarap	-0.570455	0.00483529	1
										Bbs9	-0.538494	0.000227549	1		Tmem87b	-0.571694	2.88578e-06	0.0893581
										Abhd17c	-0.539452	0.00116341	1		Chka	-0.571744	8.5691e-05	1
										Lasp1	-0.540972	0.00723071	1		Faf1	-0.572306	2.58737e-05	0.80118
										Rps8	-0.543776	0.00115804	1		Prdx1	-0.572475	0.00337611	1
										Golm1	-0.543974	0.00129077	1		Tbc1d16	-0.572817	3.16185e-05	0.979066
										Rnf216	-0.545788	2.00157e-06	0.0619786		Eps15l1	-0.57375	0.000749048	1
										Eny2	-0.551687	0.0243908	1		Rabggtb	-0.573797	0.00364416	1
										Padi2	-0.553514	0.00583613	1		Taz	-0.574264	0.00506256	1
										Immp1l	-0.554073	0.000732352	1		Abca1	-0.574909	0.00124823	1
										Plxna4	-0.554561	0.000784872	1		4632427E13Rik	-0.575541	9.70268e-05	1
										Lifr	-0.556481	0.0274349	1		Leprotl1	-0.576292	0.00693567	1
										Maf	-0.556673	9.53382e-05	1		Wbp1l	-0.576669	0.0015709	1
										4930444A19Rik	-0.557634	0.000373923	1		Spata13	-0.576729	0.00441427	1
										Atp6ap2	-0.558589	0.00298103	1		Ifnar1	-0.578983	0.000735748	1
										Rufy2	-0.559439	0.00420683	1		Xrcc4	-0.579899	0.00183577	1
										Gm19522	-0.560333	0.0127739	1		Tnpo1	-0.580806	0.000692838	1
										Pdcd10	-0.560806	0.0221017	1		Slamf8	-0.581574	0.00910606	1
										Ttc14	-0.561914	0.000409823	1		Csnk2a1	-0.581614	0.00292977	1
										Vhl	-0.563042	0.0260205	1		Rasa4	-0.581852	0.00215868	1
										Nova1	-0.563798	0.0138291	1		Rragc	-0.586162	0.00190423	1
										Cd2ap	-0.563894	0.000234072	1		Afg1l	-0.586729	0.00620353	1
										Gpm6b	-0.564794	0.00517593	1		Mtmr14	-0.586881	0.000157207	1
										Il1rapl1	-0.565466	0.0231396	1		Rbm47	-0.587121	2.19386e-07	0.00679328
										Tnpo3	-0.566902	0.000297991	1		Rab14	-0.587929	0.00130534	1
										Ankrd44	-0.56775	1.77119e-07	0.00548449		Usp14	-0.589137	0.000743782	1
										Cnep1r1	-0.569336	0.017168	1		Fyb	-0.590692	0.000459993	1
										Gm44144	-0.570206	0.00298491	1		Ncoa2	-0.591183	0.000465524	1
										Wdfy2	-0.570434	2.00288e-05	0.620192		Pdgfa	-0.59215	0.0112399	1
										Kidins220	-0.570529	0.00414365	1		Ifi35	-0.592269	0.0133791	1
										St3gal6	-0.57057	5.24861e-05	1		Aff4	-0.592975	0.00262129	1
										Tpcn1	-0.576749	0.0480651	1		Optn	-0.593327	0.0038249	1
										Fam102b	-0.576885	0.00108296	1		Tbc1d8	-0.593409	0.000166528	1
										Dip2b	-0.577492	6.54207e-07	0.0202575		Lat2	-0.593518	0.00199829	1
										Gpatch2l	-0.577868	0.00385024	1		Hmox2	-0.595474	0.000266154	1
										Emc7	-0.577868	0.010141	1		Srek1	-0.595506	4.23429e-05	1
										Sipa1l1	-0.580371	0.000300715	1		Grina	-0.595607	0.000504405	1
										Trf	-0.581054	2.2769e-05	0.705041		Anxa3	-0.595783	0.0006808	1
										Accs	-0.582222	0.00110424	1		Marcks	-0.596138	6.62552e-05	1
										Afap1l1	-0.582737	0.0157775	1		Mgat5	-0.596313	0.00163113	1
										Itgam	-0.586737	0.025254	1		Uty	-0.597166	0.000204029	1
										Ptgs1	-0.588361	0.000543399	1		Gart	-0.597481	0.014724	1
										Snx18	-0.590272	5.2123e-05	1		Mysm1	-0.597541	0.000312954	1
										Chsy1	-0.593714	0.00415303	1		Galnt3	-0.598397	0.0496673	1
										3222401L13Rik	-0.593969	0.000136403	1		Ly86	-0.598567	0.0193527	1
										4833420G17Rik	-0.596331	6.78438e-05	1		Fam53b	-0.598872	0.00148584	1
										Rpl9	-0.597053	0.0014222	1		Sat1	-0.599989	0.000144148	1
										P2ry12	-0.597227	1.59764e-05	0.494709		Gpr137b-ps	-0.601086	0.000156399	1
										Etv5	-0.598313	0.00548367	1		Mfsd11	-0.601118	1.10809e-05	0.343121
										Tacc1	-0.599869	2.76332e-08	0.000855662		Dhps	-0.601155	0.0117688	1
										Ccdc107	-0.599973	0.0166269	1		Mphosph8	-0.602667	0.00887997	1
										Abcb4	-0.600142	0.0167094	1		Rad51b	-0.60301	0.00175548	1
										Gpr34	-0.601231	8.46088e-05	1		Snd1	-0.60312	0.0102868	1
										Sall1	-0.602169	0.000114939	1		Spop	-0.603993	0.00146917	1
										Neurl1a	-0.603104	0.000442237	1		Tom1	-0.604033	0.00152922	1
										Agmo	-0.603188	9.60717e-05	1		Elf1	-0.604491	0.00011626	1
										Emc3	-0.603233	0.000164052	1		Med17	-0.604559	0.0128258	1
										Cgas	-0.603929	0.00265779	1		Arsg	-0.605425	0.00474219	1
										Col4a3bp	-0.608601	0.00768016	1		Eif2s3y	-0.605852	0.000298084	1
										Mal	-0.610332	0.000705559	1		N4bp1	-0.606546	0.00158163	1
										Plppr4	-0.610914	0.00896121	1		Atp13a2	-0.607069	0.00565169	1
										Aplp1	-0.612384	0.0120339	1		Zfand3	-0.607726	4.5561e-06	0.14108
										Rhobtb1	-0.612794	0.00240075	1		Map2k4	-0.608719	7.32889e-05	1
										Nr6a1	-0.615134	4.72901e-05	1		Gm26740	-0.609475	0.000647912	1
										Tecr	-0.61634	0.00818165	1		Epb41l3	-0.609609	0.0126347	1
										Atp1a2	-0.617711	0.00559274	1		Dna2	-0.612281	0.00923036	1
										Ndufaf7	-0.618154	0.0112915	1		Cep112	-0.612679	0.00483188	1
										Prkca	-0.618377	0.00096266	1		Adam10	-0.612707	1.44501e-06	0.0447448
										Apod	-0.61839	0.000105193	1		Nek9	-0.612836	0.00354784	1
										Edil3	-0.621513	0.0146372	1		Trmt1l	-0.612961	0.00435323	1
										Stab1	-0.623062	0.00207395	1		Ppard	-0.614296	3.70276e-05	1
										Casp9	-0.624582	0.00827105	1		Nipsnap2	-0.617094	0.0210547	1
										F11r	-0.62476	0.00367997	1		Mapk1	-0.619456	0.00113341	1
										Atp6v0a2	-0.627594	0.00107914	1		Pikfyve	-0.62031	0.000373903	1
										Atp1b1	-0.629096	0.00673182	1		Pbxip1	-0.621112	0.00955531	1
										Gm37229	-0.631255	0.000264324	1		Cers6	-0.622544	6.33758e-05	1
										Pcsk1n	-0.634643	0.00590145	1		Tspan5	-0.62352	0.0441739	1
										Ppp2r3a	-0.635183	0.0209248	1		Tpp1	-0.624013	0.00685174	1
										Map3k4	-0.635217	0.012963	1		Frrs1	-0.624067	2.04898e-05	0.634468
										Ttyh1	-0.64072	0.00497352	1		Man1c1	-0.624156	1.14296e-05	0.353919
										Pdlim5	-0.641855	0.00618358	1		Micu1	-0.624387	0.00892806	1
										Med12l	-0.643421	3.2842e-07	0.0101695		Gas2l3	-0.624666	0.00685303	1
										2610203C22Rik	-0.64364	0.000710705	1		Tcf25	-0.625275	4.56322e-05	1
										Galnt16	-0.644308	0.00638544	1		Dusp22	-0.626831	0.00267181	1
										Ddost	-0.646889	0.00793526	1		Smad1	-0.627767	0.00918115	1
										B430010I23Rik	-0.647182	2.65279e-05	0.821435		Apool	-0.627901	0.000157207	1
										Abca9	-0.654627	0.000101942	1		Cnr2	-0.628287	0.0107526	1
										Magi2	-0.655493	0.00135976	1		Nfkbiz	-0.629861	0.0019348	1
										Tln2	-0.655805	0.00062748	1		Eri3	-0.629994	0.00114126	1
										Ltc4s	-0.656442	0.00579586	1		Gm12905	-0.630084	0.00277856	1
										Mtarc2	-0.656951	0.00642663	1		Arcn1	-0.630491	0.0101551	1
										Riox2	-0.657598	0.00187397	1		Pigu	-0.631369	0.00116204	1
										Mtss1	-0.657782	0.00877123	1		U2af1	-0.631891	0.0347698	1
										Maml3	-0.65888	3.39131e-08	0.00105012		Elf2	-0.632029	4.27531e-07	0.0132385
										Ggta1	-0.660097	0.000645989	1		Abhd6	-0.633079	0.0142992	1
										Spast	-0.661424	0.000659347	1		Plekhh2	-0.633438	0.00248169	1
										Fhit	-0.661961	0.00812439	1		Mettl16	-0.634694	0.00369273	1
										Kcnip3	-0.663628	0.00490153	1		Akr1a1	-0.637374	0.000212666	1
										Ppia	-0.666104	0.000491893	1		Dnmt3a	-0.637911	1.17605e-06	0.0364163
										Slc25a37	-0.67181	0.000249283	1		Lipa	-0.638869	0.000289107	1
										Rab5a	-0.673436	9.44191e-05	1		Cd244a	-0.643043	0.0101755	1
										Slc25a17	-0.675358	0.00103652	1		Ptbp2	-0.643213	0.000649172	1
										Gm43221	-0.680687	0.000289057	1		Eps15	-0.644483	0.000154486	1
										Gm20033	-0.680978	0.00630833	1		Rhob	-0.644797	0.0129673	1
										Gm6277	-0.681903	0.000322418	1		2900089D17Rik	-0.646575	0.000724054	1
										Kcnk12	-0.683686	0.0142427	1		Comt	-0.646663	9.42953e-05	1
										Nrg3	-0.684458	0.0047139	1		Galnt7	-0.646779	0.000194941	1
										Dab1	-0.68571	0.00133705	1		Stx16	-0.648497	9.53778e-06	0.295337
										Gm46367	-0.687221	8.1214e-06	0.251479		Ptpra	-0.64952	1.37219e-05	0.424899
										Itm2b	-0.688489	6.24603e-07	0.0193408		Abcg1	-0.649933	0.0060662	1
										Nfia	-0.688891	3.14285e-06	0.0973182		Tlk1	-0.650653	7.33898e-06	0.227252
										Gpr37l1	-0.690553	0.0145894	1		Map2k1	-0.65109	0.00361508	1
										Ralgps1	-0.692837	0.00299567	1		Arl8a	-0.652593	0.00173435	1
										Vtn	-0.69541	0.0117892	1		Galc	-0.652897	0.00958597	1
										Tmem144	-0.698753	0.0175973	1		Lrif1	-0.653525	0.00144572	1
										Tspan18	-0.700002	0.00397835	1		Gm15531	-0.653776	0.000110958	1
										Lrp1b	-0.703697	0.000217745	1		Bcl9	-0.655989	0.0169711	1
										Commd8	-0.704146	0.000469211	1		Stx7	-0.657287	7.64345e-07	0.0236679
										Ppp1r14b	-0.704487	0.0045066	1		Nsf	-0.657308	0.000897047	1
										Bin2	-0.706824	4.40499e-06	0.136401		Extl3	-0.659481	4.53514e-05	1
										Spcs2	-0.708915	0.000684078	1		Hectd1	-0.660173	0.00134215	1
										Prnp	-0.709657	0.00161758	1		Tbxas1	-0.660805	0.00104822	1
										Atg16l2	-0.709911	0.00112283	1		Znrf3	-0.662443	0.00301721	1
										Cmya5	-0.72148	0.00522387	1		Qser1	-0.662665	0.0089195	1
										Tm6sf1	-0.722499	0.000441704	1		Pkp4	-0.66305	6.95877e-05	1
										Zfhx3	-0.724737	2.30291e-10	7.13095e-06		Tfe3	-0.665026	0.0001188	1
										1700011L22Rik	-0.725368	0.0042771	1		Tmem161b	-0.668801	0.00803276	1
										Dock10	-0.726892	3.05384e-09	9.4562e-05		Ripk1	-0.671694	0.000157207	1
										Adgrb3	-0.727884	0.000715879	1		Kbtbd2	-0.672061	0.00282303	1
										Nlgn1	-0.728544	0.00255325	1		Gm12865	-0.672092	0.00955157	1
										Elmo1	-0.730741	2.03402e-11	6.29834e-07		Gtf2a2	-0.674122	0.00712395	1
										Fry	-0.731858	0.00110819	1		Plau	-0.675414	0.0027079	1
										Csf1r	-0.735391	1.93904e-09	6.00424e-05		Arpc5	-0.678014	0.0065882	1
										Nos1ap	-0.736453	0.000203809	1		Hivep2	-0.679365	0.0051501	1
										Negr1	-0.741811	0.00164854	1		Slamf6	-0.68022	0.000668489	1
										Zdhhc14	-0.742459	2.63861e-05	0.817044		Trim30a	-0.680404	0.0164364	1
										Zfp710	-0.743812	9.89865e-09	0.000306512		Glud1	-0.680721	0.00841154	1
										Tenm2	-0.747997	0.00246919	1		Gusb	-0.681126	0.000389971	1
										Mag	-0.748979	0.000197864	1		Mapk6	-0.682114	0.00534489	1
										Gm32036	-0.75054	1.46929e-06	0.0454966		Ube2j1	-0.682968	2.50259e-05	0.774928
										6030468B19Rik	-0.751094	0.000181555	1		Gpr137b	-0.683227	0.00279203	1
										mt-Rnr1	-0.753546	0.00218062	1		Zfr	-0.683606	1.07237e-05	0.332059
										Klf7	-0.755256	0.00289845	1		Atf6	-0.68371	8.84779e-05	1
										Dlgap1	-0.756357	0.002041	1		Tbc1d12	-0.683714	1.77208e-05	0.548725
										1600022D10Rik	-0.756646	0.00145531	1		Nlrc5	-0.684032	0.0011804	1
										Pard3b	-0.758945	1.46716e-05	0.454307		Ubc	-0.685895	5.79142e-05	1
										Gm17231	-0.763964	0.000129981	1		Sgk1	-0.686841	0.00285173	1
										Ntrk2	-0.770043	0.000644718	1		Arhgap15	-0.687022	6.95887e-06	0.215481
										Ivns1abp	-0.771297	3.38333e-09	0.000104765		Zfp384	-0.688613	0.000450601	1
										Asb2	-0.785117	0.000221777	1		Trps1	-0.688782	0.0181331	1
										Pde3b	-0.788471	6.51654e-10	2.01785e-05		Slc23a2	-0.691523	0.00346757	1
										Lingo2	-0.790116	2.04977e-05	0.63471		Manba	-0.692412	0.000312098	1
										Bsg	-0.793632	4.0544e-06	0.125544		Slc3a2	-0.693061	0.000100895	1
										Gm34408	-0.796506	0.000480848	1		Rap2b	-0.695095	2.72943e-05	0.845167
										Snhg11	-0.800783	0.000320695	1		St8sia6	-0.695259	0.000726182	1
										Myo1b	-0.802346	0.000445601	1		Ddi2	-0.695845	0.0159705	1
										Fchsd2	-0.805788	2.81944e-08	0.000873041		Arf4	-0.696131	0.00114032	1
										Gabrb1	-0.808028	0.000381193	1		Ms4a6d	-0.696177	0.000296012	1
										Gm10790	-0.808358	1.14513e-07	0.00354589		Rab6a	-0.697933	0.000590017	1
										Gria2	-0.808976	0.000704055	1		Tet2	-0.699425	0.000367804	1
										Fgf14	-0.811561	0.000118392	1		Slc11a1	-0.699496	5.11404e-06	0.158356
										Cspg5	-0.821767	0.00104221	1		Cep192	-0.700369	0.00267283	1
										Cryl1	-0.822891	8.12084e-06	0.251462		Atp6ap1	-0.70117	6.02426e-05	1
										Col27a1	-0.8239	9.76135e-06	0.30226		Klhl6	-0.702605	0.000714676	1
										Slc4a4	-0.829292	5.98846e-05	1		Dhx32	-0.703967	7.82492e-05	1
										Cpe	-0.832659	0.000146955	1		AU020206	-0.704145	1.34233e-05	0.415654
										Csmd1	-0.836684	0.000818066	1		Gnaq	-0.706625	1.41465e-07	0.00438046
										mt-Nd4	-0.842575	0.00175701	1		Rufy3	-0.70748	0.000310722	1
										Gm21798	-0.855486	0.000424779	1		Fam129a	-0.707736	0.00120346	1
										Nrxn3	-0.856302	2.22357e-05	0.688528		Lag3	-0.708536	0.00216946	1
										Grin2b	-0.858792	0.0007118	1		Gmip	-0.708676	0.000283073	1
										Sparc	-0.86871	1.40342e-06	0.0434569		Cep70	-0.708697	3.88111e-05	1
										Nkain2	-0.881165	2.46218e-05	0.762414		Ifnar2	-0.708894	2.69637e-05	0.834932
										Lrrtm4	-0.887357	0.00011962	1		Pnpla7	-0.708949	0.000381873	1
										Csmd3	-0.895429	7.95276e-11	2.46257e-06		Epsti1	-0.709037	0.0120372	1
										Pcdh9	-0.906685	5.91552e-09	0.000183174		Relb	-0.70904	0.00738093	1
										Trpm3	-0.909833	7.89696e-06	0.244529		Ttc3	-0.709862	6.33865e-05	1
										Susd3	-0.916488	7.19837e-06	0.222897		Dhrs3	-0.714092	0.000177292	1
										Cux2	-0.919482	0.000237396	1		Tox4	-0.714508	0.00314084	1
										Gpc5	-0.921361	5.91142e-06	0.183047		Cybb	-0.714907	0.000110958	1
										Gm10848	-0.939045	0.000145481	1		Junb	-0.715612	0.00124513	1
										Pde4d	-0.951696	1.04545e-05	0.323725		Babam1	-0.717636	0.00238207	1
										Tjp1	-0.955476	2.98562e-07	0.00924498		Neurl3	-0.717738	2.86591e-05	0.887428
										Lrba	-0.959952	2.24444e-08	0.000694992		BC031181	-0.717768	0.0016635	1
										Trp53cor1	-0.980371	9.09227e-05	1		Cacna1d	-0.72014	1.07214e-05	0.331989
										Rbfox1	-0.999555	6.82654e-06	0.211384		Gpbp1	-0.721578	0.000460234	1
										Pmepa1	-1.02162	2.97548e-10	9.21357e-06		Atg7	-0.721607	5.16503e-05	1
										Dlg2	-1.02278	6.02429e-06	0.186542		Micu2	-0.722781	0.00287404	1
										Rtn1	-1.02754	3.18664e-08	0.000986743		Spred2	-0.725881	7.82492e-05	1
										Clu	-1.03633	1.08545e-06	0.0336111		Cd274	-0.727518	0.00135295	1
										Kcnip4	-1.0385	2.20992e-06	0.0684303		Pkib	-0.728779	0.000526749	1
										Tmem119	-1.04209	1.25944e-06	0.0389985		Csf2ra	-0.728798	1.2598e-05	0.390096
										Vsir	-1.05529	3.30789e-09	0.000102429		Mef2d	-0.729452	0.000203985	1
										Cadm2	-1.0607	4.06892e-06	0.125994		Nfkb1	-0.730483	3.22507e-05	0.998643
										mt-Cytb	-1.06861	1.0925e-05	0.338294		Mbtd1	-0.731184	8.35808e-06	0.258808
										Ptn	-1.07151	1.06698e-05	0.330391		Gnptab	-0.732326	0.00256638	1
										Ptprd	-1.09307	1.05257e-06	0.0325927		Vps13c	-0.732427	3.26035e-06	0.100957
										Khdrbs3	-1.09374	3.3052e-08	0.00102345		Ets1	-0.732459	0.000729993	1
										Gpm6a	-1.0958	6.08826e-06	0.188523		Itgax	-0.732902	0.00152705	1
										8030442B05Rik	-1.09631	5.73551e-10	1.776e-05		Naa50	-0.733249	0.000674059	1
										mt-Rnr2	-1.10122	7.89068e-07	0.0244335		Odf2	-0.73496	0.00027824	1
										Gm26827	-1.11005	4.63063e-07	0.0143388		Nptn	-0.735244	0.000793905	1
										mt-Nd2	-1.12569	1.37481e-05	0.425711		Tor3a	-0.736592	0.00445884	1
										Plp1	-1.16836	3.70985e-14	1.14876e-09		Npnt	-0.739678	0.000834728	1
										Pard3bos1	-1.16969	1.33481e-08	0.000413323		Dennd2a	-0.742046	0.000614421	1
										Plpp3	-1.18582	2.28598e-07	0.00707853		Eif2ak2	-0.742139	0.00705703	1
										Sparcl1	-1.20332	2.32528e-07	0.00720021		Neat1	-0.743112	0.000827528	1
										Slc2a5	-1.22182	5.23759e-07	0.0162182		Tspan14	-0.745035	0.000413168	1
										Fcrls	-1.22183	2.43562e-07	0.00754189		Clic4	-0.745896	0.000635334	1
										Kcnd2	-1.23125	3.31335e-08	0.00102598		Rnf157	-0.748258	7.82492e-05	1
										Ptgds	-1.23344	4.65469e-17	1.44133e-12		Ctsl	-0.748322	9.26089e-07	0.0286763
										Meg3	-1.24366	1.40988e-08	0.00043657		Ftl1	-0.749627	5.8542e-08	0.00181275
										Nhs	-1.24389	1.55669e-05	0.482028		Rmnd1	-0.752577	0.00138979	1
										Olfml3	-1.2571	5.83411e-07	0.0180653		Cd63	-0.753482	3.69749e-05	1
										Selplg	-1.27555	1.25318e-14	3.88047e-10		St6gal1	-0.754349	0.00602275	1
										Scd2	-1.27713	4.46389e-10	1.38224e-05		C1qa	-0.755006	1.99871e-05	0.618901
										Slc1a2	-1.28424	1.33784e-08	0.000414263		Ptk2b	-0.755327	5.27101e-07	0.0163217
										Ctnnd2	-1.35629	3.93431e-09	0.000121826		Gas5	-0.755823	0.000723482	1
										Siglech	-1.36001	6.63287e-13	2.05387e-08		Gm23935	-0.757626	0.00127512	1
										Bank1	-1.44808	1.00719e-08	0.000311875		Atp6v0d1	-0.761382	4.03007e-06	0.124791
										Cst3	-1.62495	3.53974e-32	1.09608e-27		Mafb	-0.76815	6.57093e-07	0.0203469
										Gm31243	-1.67625	2.69404e-11	8.3421e-07		Fance	-0.768437	0.000836076	1
										Nrxn1	-1.82593	3.63102e-15	1.12435e-10		Tnfsf8	-0.771213	6.51181e-05	1
										Lsamp	-1.85325	2.14759e-17	6.65001e-13		Tns3	-0.771961	1.49671e-06	0.0463458
															Tec	-0.772073	1.92902e-05	0.597321
															Dnajc16	-0.772837	0.000209126	1
															Dram2	-0.77676	3.37599e-05	1
															Phka2	-0.777793	0.00358162	1
															Gm7480	-0.778572	2.39624e-06	0.0741996
															Fnip1	-0.779154	2.99826e-05	0.928412
															Tbc1d9b	-0.779197	1.2377e-05	0.383255
															Bcl2l1	-0.782947	0.000353475	1
															Pou2f2	-0.783691	2.5856e-05	0.800631
															Rnf220	-0.78754	0.00161672	1
															Slc44a1	-0.788113	0.000313997	1
															Ptpa	-0.789385	0.000674838	1
															Galk2	-0.790751	0.000114396	1
															Gm8995	-0.79199	0.00329065	1
															Rab40c	-0.792713	0.000967463	1
															Ppig	-0.794955	0.000717312	1
															Cyp27a1	-0.795454	0.00590856	1
															Map2k2	-0.796878	0.000547922	1
															Qrich1	-0.797405	0.000203456	1
															Clec2d	-0.797481	0.00119257	1
															Tank	-0.798094	0.00010457	1
															Ncor2	-0.80089	0.0016049	1
															Plekhm3	-0.802062	6.59048e-05	1
															Sipa1l2	-0.802403	3.40892e-06	0.105557
															Sorl1	-0.804146	1.34578e-05	0.41672
															Lrguk	-0.804191	0.00250347	1
															Rasal3	-0.805012	9.91018e-05	1
															Gng12	-0.808145	0.00809009	1
															Trafd1	-0.810137	0.00126643	1
															Cd9	-0.814211	4.65664e-06	0.144193
															H3f3b	-0.817407	0.000621591	1
															Apobec3	-0.819579	4.07341e-07	0.0126133
															Rbis	-0.821599	0.000133015	1
															Lamp2	-0.824531	3.69166e-05	1
															Plekhm2	-0.826598	5.28299e-05	1
															Pitpnc1	-0.829203	0.000123675	1
															Ctsz	-0.833543	6.16526e-05	1
															Smim3	-0.835635	0.000112331	1
															Cxcl16	-0.836943	7.03608e-05	1
															Fmnl2	-0.837452	2.4772e-05	0.767064
															Tpd52	-0.837927	2.22791e-08	0.000689873
															Specc1l	-0.841204	0.00208547	1
															Stat2	-0.84455	0.00109713	1
															Atp6v1a	-0.846087	0.000341827	1
															Dhx36	-0.847637	4.12306e-05	1
															Gsap	-0.848121	4.06916e-05	1
															Nhlrc2	-0.851292	7.30397e-05	1
															Osbpl8	-0.852477	1.53599e-05	0.47562
															Sdf4	-0.856438	4.62146e-06	0.143103
															Gls	-0.856694	0.000174901	1
															Plek	-0.859896	0.000124404	1
															Sec31a	-0.862967	0.00022032	1
															Ptgfrn	-0.863214	6.60697e-06	0.204585
															Ifi44	-0.863649	5.5134e-05	1
															Tent2	-0.864883	5.58037e-05	1
															Gm26714	-0.869732	0.000341921	1
															Nsmce2	-0.871734	6.53596e-05	1
															Taok3	-0.873497	9.16535e-06	0.283805
															Parp14	-0.873833	0.0050524	1
															Bnip2	-0.874151	6.75235e-05	1
															Nceh1	-0.877225	1.08188e-05	0.335003
															Zfp90	-0.881143	3.74866e-05	1
															4930479D17Rik	-0.883774	0.00769912	1
															Cd300lf	-0.885234	0.00020833	1
															Rassf3	-0.885271	0.000110166	1
															Serpine2	-0.889085	1.40434e-06	0.0434855
															Rpl3	-0.889664	0.000246943	1
															Cyba	-0.891565	2.28559e-05	0.707732
															Traf3	-0.89763	9.36401e-06	0.289957
															Slc38a6	-0.899912	0.000734372	1
															Colgalt1	-0.901402	0.000346522	1
															Hif1a	-0.90686	3.25833e-05	1
															Cpd	-0.907791	9.84521e-05	1
															Ccl3	-0.908685	1.91756e-05	0.593773
															Gm42836	-0.91206	3.88111e-05	1
															Aplp2	-0.918046	0.000442968	1
															Cotl1	-0.92271	3.39428e-06	0.105104
															Tgfbr2	-0.924918	1.37411e-08	0.000425492
															Trip12	-0.92515	1.38453e-05	0.428721
															Sh3bp2	-0.941636	3.84795e-06	0.119152
															Prr5l	-0.944598	3.22884e-06	0.0999811
															Spp1	-0.945308	0.00240458	1
															Psap	-0.945413	2.31929e-07	0.00718167
															Ctsa	-0.945521	3.27429e-06	0.101388
															4932438A13Rik	-0.946202	3.33789e-05	1
															Arfgef2	-0.952198	0.000668102	1
															Soat1	-0.952942	1.14131e-05	0.353407
															Zfp704	-0.952953	0.00133281	1
															Kif13b	-0.958435	0.000322322	1
															Sqstm1	-0.969453	0.00027805	1
															Dpy19l4	-0.974954	1.34891e-06	0.0417691
															Ptchd1	-0.977186	0.000654729	1
															Gm4951	-0.977206	0.00146794	1
															Atp6v1c1	-0.983918	6.55453e-06	0.202961
															Rnf213	-0.98838	3.69653e-06	0.114463
															Dtnbp1	-0.990548	6.55847e-07	0.0203083
															Daam1	-0.994389	3.15429e-05	0.976725
															Plekha1	-0.999366	5.58601e-06	0.172971
															Slc16a10	-1.00177	1.563e-06	0.0483983
															Bcl2	-1.00393	1.84153e-06	0.0570231
															Atp6v1b2	-1.00424	7.14981e-06	0.221394
															Snx8	-1.00451	1.38122e-05	0.427695
															Apbb2	-1.0104	1.85139e-05	0.573284
															Aig1	-1.01508	1.23625e-05	0.382804
															Rai14	-1.03351	1.87723e-05	0.581284
															Grn	-1.03555	1.25386e-07	0.00388258
															Gm13710	-1.05136	2.25317e-06	0.0697693
															Snx24	-1.06509	8.52763e-10	2.64058e-05
															Cacna1a	-1.0699	2.49782e-09	7.73449e-05
															Ddx3y	-1.08523	1.67682e-05	0.519226
															Trip4	-1.09213	3.38978e-05	1
															Sp100	-1.09216	6.33688e-06	0.196221
															Rnf121	-1.09703	4.69073e-07	0.0145248
															Marchf3	-1.10092	0.00152291	1
															Nagk	-1.10434	1.25092e-06	0.0387347
															Mdfic	-1.10634	6.48684e-07	0.0200865
															Rap2a	-1.11823	6.6095e-07	0.0204663
															Lilrb4a	-1.12126	3.65852e-07	0.0113286
															Fnip2	-1.13574	1.33841e-05	0.41444
															Dgkz	-1.14062	4.72452e-09	0.000146295
															Lpl	-1.14317	1.91756e-05	0.593773
															Mitf	-1.1481	1.50362e-08	0.000465596
															Nrp2	-1.15884	5.06681e-07	0.0156894
															Plaur	-1.16589	3.27606e-06	0.101443
															Abl2	-1.17482	1.46859e-06	0.0454749
															Prkg1	-1.187	0.00116034	1
															Nfe2l2	-1.18933	7.18189e-06	0.222387
															Fgr	-1.21812	2.74325e-07	0.00849448
															Oxct1	-1.23277	1.51124e-09	4.67956e-05
															Fmn1	-1.24199	3.04732e-07	0.00943603
															Axl	-1.25094	2.52174e-07	0.00780858
															Acaca	-1.25315	2.50849e-07	0.00776753
															Cadm1	-1.25705	1.90143e-11	5.88779e-07
															Lrmda	-1.26215	5.65178e-18	1.75007e-13
															P2rx4	-1.26348	3.85476e-08	0.00119363
															Tafa2	-1.2776	9.41272e-08	0.00291465
															Ctsd	-1.27944	3.251e-14	1.00667e-09
															Csf1	-1.30545	2.83929e-07	0.00879187
															Rftn1	-1.31323	9.25004e-09	0.000286427
															Cd83	-1.31724	4.47146e-06	0.138459
															Arid5b	-1.31781	2.18192e-05	0.675632
															Lyst	-1.31999	1.89723e-07	0.00587478
															Colec12	-1.37081	1.39725e-09	4.32659e-05
															Etl4	-1.39792	1.21482e-06	0.0376168
															Cd84	-1.42059	3.44798e-11	1.06767e-06
															Ctsb	-1.46331	1.17081e-11	3.62541e-07
															Arhgap24	-1.46967	1.26128e-10	3.90555e-06
															Ank	-1.47875	1.01708e-08	0.000314937
															Xylt1	-1.50349	6.55913e-08	0.00203104
															Bcar3	-1.5362	8.69167e-09	0.000269138
															Cd74	-1.54274	2.46371e-05	0.762888
															H2-K1	-1.55272	9.5013e-10	2.94208e-05
															Myo5a	-1.56522	5.54439e-11	1.71682e-06
															Clec7a	-1.58458	6.45545e-08	0.00199893
															Apoe	-1.62812	3.03898e-09	9.4102e-05
															Ccl4	-1.63812	0.0011213	1
															Fam20c	-1.66065	7.93086e-11	2.45579e-06
															Lyz2	-1.70106	7.93086e-11	2.45579e-06
															H2-D1	-1.91817	2.56522e-15	7.94319e-11
															Anapc15	-1.95294	9.56516e-15	2.96185e-10
															Nrp1	-2.06385	6.18436e-15	1.91499e-10
															Apobec1	-2.18974	2.37084e-11	7.34129e-07
															Myo1e	-2.54803	3.08384e-15	9.5491e-11

## Sheet: Astrocytes
C0_19vWT	C0_19vWT_L2FC	C0_19vWT_p_val	C0_19vWT_p_val_adj	84 TTL	C0_TG19v19_	C0_TG19v19_L2FC	C0_TG19v19_p_val	C0_TG19v19_p_val_adj	177 TTL	C1_19vWT_	C1_19vWT_L2FC	C1_19vWT_p_val	C1_19vWT_p_val_adj	436 TTL	C1_TG19v19_	C1_TG19v19_L2FC	C1_TG19v19_p_val	C1_TG19v19_p_val_adj	639 TTL	C2_19vWT_	C2_19vWT_L2FC	C2_19vWT_p_val	C2_19vWT_p_val_adj	88 TTL	C2_TG19v19_	C2_TG19v19_L2FC	C2_TG19v19_p_val	C2_TG19v19_p_val_adj	125 TTL	C3_19vWT_	C3_19vWT_L2FC	C3_19vWT_p_val	C3_19vWT_p_val_adj	38 TTL	C3_TG19v19_	C3_TG19v19_L2FC	C3_TG19v19_p_val	C3_TG19v19_p_val_adj	25 TTL	C4_19vWT_	C4_19vWT_L2FC	C4_19vWT_p_val	C4_19vWT_p_val_adj		C4_TG19v19_	C4_TG19v19_L2FC	C4_TG19v19_p_val	C4_TG19v19_p_val_adj
Plp1	-0.760382	2.58546e-32	8.00587e-28		Xist	3.85983	1.86163e-144	5.76455e-140		Gfap	1.74656	4.44287e-47	1.37573e-42		Xist	4.11216	9.3292e-108	2.88879e-103		Gfap	1.43789	3.09228e-24	9.57525e-20		Lsamp	1.50036	1.18561e-39	3.67124e-35		Lsamp	-1.18671	8.64022e-24	2.67544e-19		Gm20713	2.40428	5.72864e-18	1.77387e-13
Kcnip4	-0.651916	5.88151e-24	1.82121e-19		Wdr17	0.612859	1.51027e-84	4.67655e-80		Lsamp	-0.551543	1.85385e-45	5.74044e-41		Wdr17	0.944032	8.5999e-79	2.66296e-74		C4b	1.28203	2.10268e-23	6.51095e-19		Gm20713	2.018	1.23179e-37	3.81424e-33		Gpc5	-1.88609	3.68245e-23	1.14027e-18		Xist	4.43023	5.94152e-18	1.83979e-13
9630028H03Rik	-0.764635	1.12349e-23	3.47888e-19		Tsix	1.6044	2.38769e-79	7.39348e-75		C4b	1.27905	1.32788e-44	4.11178e-40		Gm20713	1.22054	2.89085e-64	8.95153e-60		Lsamp	-1.07593	1.33479e-21	4.13317e-17		Wdr17	1.0387	6.93731e-34	2.14814e-29		Ank2	1.15772	8.56211e-15	2.65126e-10		Wdr17	1.23053	5.50116e-17	1.70343e-12
Hif3a	0.580597	1.83952e-23	5.69608e-19		Gm20713	0.757978	1.72068e-72	5.32808e-68		Plce1	1.42505	4.57769e-44	1.41748e-39		Clu	-1.26481	1.70076e-52	5.2664e-48		Gm20713	-1.34744	4.82404e-21	1.49376e-16		Gpc5	1.60186	3.01975e-33	9.35066e-29		Gfap	1.84387	2.09565e-14	6.48918e-10		Lsamp	1.19743	4.87455e-16	1.50941e-11
Ptgds	-0.566881	1.79958e-22	5.57239e-18		SORL1	1.12194	1.09931e-65	3.40402e-61		Gm20713	-0.77328	2.7539e-37	8.52747e-33		Tsix	1.77925	5.58295e-48	1.72876e-43		Gpc5	-1.2919	7.6589e-21	2.37158e-16		Grm3	1.91637	1.80537e-29	5.59032e-25		Gm20713	-1.7487	3.69475e-14	1.14408e-09		Gpc5	1.97801	2.57123e-14	7.9618e-10
Gm40578	-0.599822	1.19158e-18	3.68971e-14		Clu	-1.01838	1.93612e-55	5.99519e-51		Cpne8	1.24803	2.08999e-34	6.47166e-30		Lsamp	0.686711	8.47186e-45	2.62331e-40		Kirrel3	-1.22844	5.50282e-18	1.70395e-13		Xist	3.51508	3.46658e-28	1.07343e-23		Sgcd	2.34834	4.07758e-14	1.26262e-09		Gfap	-2.13304	3.08013e-12	9.53762e-08
Snhg11	-0.494343	2.44017e-16	7.55599e-12		Eif2s3y	-0.851788	1.17855e-35	3.64939e-31		Ptn	-0.805487	7.84718e-33	2.42988e-28		Gfap	-1.95897	4.81923e-44	1.49227e-39		Cst3	-0.821982	1.36817e-16	4.23654e-12		Gfap	-1.8516	7.50792e-27	2.32483e-22		Cacna2d3	1.24476	1.25457e-11	3.88477e-07		Pigk	2.0892	1.23019e-11	3.80927e-07
Asic2	0.453742	4.08699e-15	1.26554e-10		Gm35188	0.585591	1.22159e-35	3.78265e-31		Gpc5	-0.507031	5.30156e-30	1.64163e-25		Gm35188	0.86747	8.06262e-44	2.49659e-39		Dgkb	-0.772982	4.15431e-16	1.28638e-11		Plcb1	1.38241	2.37424e-22	7.35183e-18		Pigk	-1.71204	5.9022e-11	1.82762e-06		Clu	-1.47732	3.8995e-11	1.20748e-06
Gm20713	-0.306863	4.16563e-15	1.28989e-10		Lsamp	0.306514	5.13204e-33	1.58913e-28		Ggta1	0.911667	6.09904e-29	1.88857e-24		SORL1	1.20702	2.5034e-40	7.75177e-36		Grid2	-1.42217	1.1351e-15	3.51483e-11		Ctnnd2	0.863523	3.08089e-22	9.53997e-18		Dgkb	-1.13414	6.58928e-11	2.04037e-06		Sgcd	-2.56175	4.68807e-11	1.45166e-06
Nrg3	-0.440169	9.61751e-15	2.97806e-10		Sparcl1	-0.46734	1.32696e-27	4.10893e-23		Shisa6	1.07837	2.76725e-24	8.5688e-20		C4b	-1.31347	3.59004e-37	1.11165e-32		Plce1	1.11885	4.63514e-15	1.43527e-10		Grid2	1.75506	9.95765e-22	3.08339e-17		Mfge8	-1.39863	7.08747e-11	2.19463e-06		Gm12296	-1.59013	1.11697e-10	3.4587e-06
Gpt2	0.518241	1.33024e-14	4.11907e-10		Grm3	0.575098	1.62677e-27	5.0373e-23		Angpt1	0.916259	8.16344e-24	2.52781e-19		Plce1	-1.38373	3.53816e-33	1.09559e-28		Frmd4a	-0.778741	7.22528e-15	2.23731e-10		Prdx6	-1.19805	1.70861e-20	5.29071e-16		Ptn	-1.19801	1.22796e-10	3.80239e-06		Ptn	1.21289	3.42322e-10	1.06e-05
Mertk	0.347872	3.91106e-14	1.21106e-09		Hif3a	-0.637671	3.01255e-25	9.32837e-21		Ntm	-0.373945	1.02749e-23	3.18161e-19		Grm3	0.9356	5.05631e-33	1.56569e-28		Slco1c1	-1.27605	2.98979e-14	9.25789e-10		C4b	-1.30414	1.84304e-20	5.70697e-16		Gm12296	1.36834	1.65354e-10	5.12018e-06		Tsix	2.04379	6.15851e-10	1.90698e-05
Etnppl	0.570871	8.85407e-14	2.74166e-09		Plpp3	-0.394533	6.84138e-22	2.11843e-17		Kirrel3	-0.731498	1.22567e-23	3.79527e-19		Eif2s3y	-0.980929	3.33909e-31	1.03395e-26		Aebp1	1.11503	1.44711e-13	4.48099e-09		Gm35188	1.0275	1.16799e-19	3.61667e-15		St6galnac5	-1.49426	1.76062e-10	5.45175e-06		Shisa6	-1.87643	3.10942e-09	9.62832e-05
Opcml	-0.431773	4.17073e-13	1.29147e-08		Gpr37l1	-0.596796	7.68601e-22	2.37997e-17		9630028H03Rik	-1.01645	5.82646e-22	1.80416e-17		Fgfr2	0.757679	1.51461e-28	4.69e-24		Pcdh9	-0.723605	7.98833e-13	2.47359e-08		Pcdh9	0.941032	1.63344e-19	5.05795e-15		Plp1	-1.2399	3.6158e-10	1.11963e-05		Dgkb	1.1421	5.14968e-09	0.00015946
C4b	0.561397	4.38504e-13	1.35783e-08		4930505G20Rik	0.841639	8.29182e-22	2.56756e-17		Prdx6	0.747623	8.28283e-22	2.56478e-17		Prdx6	-0.969128	6.36735e-28	1.97165e-23		Ptn	-0.907189	1.40122e-12	4.33888e-08		Nrxn1	0.66954	9.21002e-19	2.85188e-14		Sulf1	1.42086	5.13035e-10	1.58861e-05		Grm3	1.20315	3.84323e-08	0.00119006
Syt1	-0.411203	4.64724e-13	1.43902e-08		Gm16168	0.862158	5.94137e-21	1.83975e-16		Slco1c1	-0.7433	1.54738e-21	4.79146e-17		Dgkb	0.631801	7.01479e-28	2.17213e-23		Ggta1	1.09813	3.82884e-12	1.1856e-07		Kirrel3	1.23766	3.16411e-18	9.79765e-14		C4b	1.30408	1.51648e-09	4.69578e-05		Scd2	0.886706	4.91041e-08	0.00152051
Fars2	-0.423582	5.89387e-13	1.82504e-08		Uty	-0.550458	2.15956e-19	6.68707e-15		Sorbs1	0.697708	1.46166e-20	4.52603e-16		Uty	-0.810022	5.20162e-27	1.61068e-22		Arhgef4	0.715839	1.09403e-11	3.38766e-07		Arhgef4	-1.14679	6.12754e-18	1.89739e-13		Gm31356	1.68207	2.53425e-09	7.8473e-05		Cacna2d3	-1.1625	5.36391e-08	0.00166093
Nkain2	-0.237089	3.80643e-12	1.17866e-07		4930480K15Rik	0.688967	3.39094e-19	1.05e-14		Cd44	0.775004	5.0776e-20	1.57228e-15		Plcb1	0.660207	6.28045e-24	1.94474e-19		Kcnma1	-1.13666	1.92932e-11	5.97414e-07		Tspan7	1.01684	8.57695e-18	2.65585e-13		Slco1c1	-1.34288	2.7384e-09	8.47947e-05		St6galnac5	1.18864	1.39915e-07	0.00433248
Tenm2	-0.476781	4.27385e-12	1.3234e-07		Gm44511	0.670079	1.11677e-18	3.45807e-14		Plp1	-0.781327	5.53625e-20	1.7143e-15		Cpne8	-1.17645	4.89114e-23	1.51454e-18		Vim	0.905947	2.0468e-11	6.33791e-07		SORL1	1.16501	2.44091e-17	7.55829e-13		Shisa6	1.5809	4.79775e-09	0.000148562		Ank2	-0.952867	1.89992e-07	0.00588311
Ctnna2	-0.425146	4.71459e-12	1.45987e-07		Malat1	0.242022	1.33609e-18	4.13719e-14		Chl1	1.01766	6.8644e-20	2.12556e-15		Ggta1	-0.923778	8.07082e-23	2.49913e-18		Mt1	1.08392	6.1904e-11	1.91686e-06		Slc1a2	0.730528	5.29326e-17	1.63906e-12		Gria2	-0.853512	5.88593e-09	0.000182258		Col4a6	-1.20721	3.78268e-07	0.0117131
Gfap	0.632532	9.31712e-12	2.88504e-07		Pigk	0.746017	2.52063e-18	7.80512e-14		Dgkb	-0.498958	1.36688e-19	4.23256e-15		Mt1	-1.06325	1.28791e-22	3.98801e-18		Prr5l	0.922543	1.39993e-10	4.33488e-06		Dgkb	0.932212	1.0773e-16	3.33587e-12		Slc38a1	1.39225	6.38995e-09	0.000197865		Junb	-1.42546	3.78268e-07	0.0117131
Prex2	0.27926	2.87168e-11	8.89215e-07		Gm48765	0.742462	4.59735e-18	1.42357e-13		Ptgds	-0.697885	2.11345e-19	6.54429e-15		Chl1	-1.13418	1.45017e-22	4.49046e-18		Ntm	-0.433033	2.68875e-10	8.3257e-06		Slc38a1	-1.7088	1.41455e-16	4.38016e-12		Col4a6	1.17659	9.35362e-09	0.000289635		C4b	-1.27966	6.52703e-07	0.0202109
Npas3	-0.199552	3.08091e-11	9.54003e-07		Gm13872	0.681087	6.12449e-18	1.89645e-13		Fas	0.422868	2.21855e-19	6.86975e-15		Gpc5	0.509129	2.119e-22	6.56148e-18		9630028H03Rik	-1.20151	3.27607e-10	1.01443e-05		Cadm2	0.66762	1.74401e-16	5.40032e-12		Plce1	1.13805	1.02336e-08	0.000316882		Angpt1	-1.69002	7.36281e-07	0.022799
Wdr17	0.187987	4.95733e-11	1.53504e-06		Gm11149	0.617944	2.17114e-17	6.72294e-13		Osmr	0.851596	2.49865e-19	7.73707e-15		Slco1c1	0.865094	2.40228e-21	7.43865e-17		Slc1a2	-0.495556	4.29868e-10	1.33109e-05		Frmd4a	1.13879	6.1339e-16	1.89936e-11		Ctnnd2	-0.604251	1.05595e-08	0.000326974		Chl1	-1.16366	7.92849e-07	0.0245506
Paqr8	0.402972	8.23333e-11	2.54945e-06		Rab34	-0.55792	2.35906e-17	7.30481e-13		Slc1a2	-0.27329	5.78376e-19	1.79094e-14		Shisa6	-1.00508	2.68299e-20	8.30787e-16		Ccdc3	1.29909	4.50013e-10	1.39346e-05		Slco1c1	1.48446	5.46865e-15	1.69337e-10		Angpt1	1.53158	1.91518e-08	0.000593034		Lama2	0.818559	9.08765e-07	0.0281399
Gm28750	-0.465053	2.94554e-10	9.12086e-06		Fgfr2	0.418807	2.65272e-17	8.21416e-13		Junb	0.966098	1.14562e-18	3.54741e-14		Ptn	0.667942	6.98575e-20	2.16314e-15		Aqp4	0.647275	5.66227e-10	1.75332e-05		Myoc	-2.4189	5.52984e-15	1.71231e-10		Gm43049	0.810518	2.38031e-08	0.000737063
Meg3	-0.401872	5.11043e-10	1.58244e-05		Gm26827	0.738394	4.28963e-17	1.32828e-12		Gm35188	-0.467022	2.46798e-18	7.6421e-14		Osmr	-0.85924	2.39206e-18	7.407e-14		Prdx6	0.653145	1.51705e-09	4.69754e-05		Ablim2	-1.54606	1.68362e-14	5.21333e-10		Cd44	0.93711	3.12096e-08	0.000966407
Gabrb1	0.200484	6.16487e-10	1.90895e-05		9630028H03Rik	0.780995	7.45036e-17	2.307e-12		Dst	0.656161	5.71839e-18	1.7707e-13		Junb	-1.03947	5.58594e-18	1.72969e-13		Tab2	0.490201	1.89583e-09	5.87044e-05		Prkag2	-1.34122	1.74362e-14	5.39911e-10		Chl1	1.11471	4.27526e-08	0.00132383
Mat2a	0.410365	6.89884e-10	2.13623e-05		Prdx6	-0.523517	1.09133e-16	3.37931e-12		Arhgef4	0.64371	6.40498e-18	1.9833e-13		Ddx3y	-0.596429	5.71895e-18	1.77087e-13		Cd44	0.700897	2.0934e-09	6.48222e-05		Cst3	0.892704	5.92843e-14	1.83574e-09		Scd2	-0.739039	8.82522e-08	0.00273273
Farp1	0.258926	1.14955e-09	3.55958e-05		C4b	-0.690237	1.2374e-16	3.83162e-12		Cebpd	0.767265	6.95745e-18	2.15437e-13		9630028H03Rik	0.992104	7.5425e-18	2.33553e-13		Mfge8	-0.951158	3.44282e-09	0.000106607		Ggta1	-1.31142	1.34032e-13	4.1503e-09		Slc1a2	-0.54655	1.29652e-07	0.00401469
Tmeff2	-0.318368	1.15002e-09	3.56105e-05		Gm37376	0.638242	2.43021e-16	7.52514e-12		Zbtb16	0.714527	9.22997e-18	2.85806e-13		Angpt1	-0.863561	1.76937e-17	5.47884e-13		Csf1	0.818239	3.94176e-09	0.000122057		4930505G20Rik	1.37427	5.56324e-13	1.72266e-08		Kcnip4	1.64542	1.58393e-07	0.00490464
Gm11149	-0.418921	1.37939e-09	4.27128e-05		Plp1	0.584841	2.51391e-16	7.78432e-12		Pcdh9	-0.379925	1.25081e-17	3.87315e-13		Cd44	-0.803707	2.03953e-17	6.31542e-13		Synpo2	0.863765	3.99719e-09	0.000123773		Dcc	1.96456	5.97544e-13	1.8503e-08		Luzp2	-1.42736	1.61953e-07	0.00501489
Klf9	0.353382	1.70134e-09	5.26821e-05		Grin2b	0.655035	3.82261e-16	1.18367e-11		Scd2	-0.539895	2.53298e-17	7.84336e-13		Nrxn1	0.324196	2.04896e-17	6.3446e-13		Tspan7	-0.658197	8.05173e-09	0.000249322		Ptn	0.967208	3.06406e-12	9.48785e-08		Fam13c	-1.18793	2.22272e-07	0.00688266
Pigk	-0.42265	2.51252e-09	7.78003e-05		Gm48747	0.587053	8.99358e-16	2.78486e-11		Ptprt	-0.439357	1.02249e-16	3.16613e-12		Ntm	0.368674	7.93314e-17	2.4565e-12		Mast4	-0.910773	9.07985e-09	0.000281158		B3galt1	0.662711	3.10127e-12	9.60308e-08		Dgkg	1.13196	3.08617e-07	0.00955633
Tmcc1	0.330633	2.62318e-09	8.12268e-05		Luzp2	0.598776	3.36714e-15	1.04263e-10		Vim	0.667626	1.02841e-16	3.18448e-12		Gm48765	0.825103	1.05172e-16	3.25665e-12		Ptgds	-0.647085	9.50176e-09	0.000294222		Tab2	-0.850815	3.1563e-12	9.77347e-08		Gm48972	0.816982	4.40064e-07	0.0136266
Plcb4	0.364314	2.9717e-09	9.20188e-05		Gm14858	0.503883	1.15389e-14	3.57301e-10		Mfge8	-0.739806	1.18845e-16	3.68003e-12		Pigk	1.21441	3.02489e-16	9.36657e-12		Grm3	-0.939578	1.3731e-08	0.00042518		Ptprz1	0.623302	3.25217e-12	1.00703e-07		mt-Nd1	1.18279	5.71076e-07	0.0176834
Rmst	0.329904	3.67499e-09	0.000113796		Gm48678	0.55944	4.41497e-14	1.3671e-09		Aspg	0.56973	2.99214e-16	9.26515e-12		Luzp2	0.990033	3.51487e-16	1.08838e-11		Tmem108	0.638796	1.47425e-08	0.000456502		Gm48742	1.17585	3.62984e-12	1.12398e-07		Zdhhc23	1.10131	7.94092e-07	0.0245891
Kcnq3	0.522173	6.43509e-09	0.000199263		4632427E13Rik	-0.476278	9.16634e-14	2.83836e-09		Sbno2	0.803127	7.72817e-16	2.39303e-11		Pcdh9	0.434409	3.86318e-16	1.19623e-11		Htra1	-0.69881	1.48584e-08	0.00046009		Pcdh7	0.978834	4.87609e-12	1.50988e-07		Ecrg4	1.14753	1.42903e-06	0.0442498
Gm48765	-0.433234	7.38645e-09	0.000228721		Fars2	0.472307	1.14837e-13	3.55593e-09		Grm3	-0.557451	9.39821e-16	2.91016e-11		Ddr1	-0.74941	4.40922e-16	1.36532e-11		Cpne8	0.831349	1.60377e-08	0.000496607		Plce1	-1.10407	8.56995e-12	2.65368e-07
Vtn	-0.377375	1.18723e-08	0.000367625		Gm23935	-0.430447	2.14425e-13	6.63967e-09		Enox1	0.827046	1.11526e-15	3.4534e-11		Csf1	-0.759827	4.6965e-16	1.45427e-11		Junb	1.0883	1.95898e-08	0.000606599		Gria1	-1.71496	1.43628e-11	4.44744e-07
Grin2b	-0.410208	1.62267e-08	0.000502459		Slc7a10	-0.518001	2.94277e-13	9.1123e-09		Sulf1	0.739429	1.12917e-15	3.49646e-11		Sulf1	-0.790525	9.56492e-16	2.96178e-11		Appl2	-0.608238	2.36948e-08	0.00073371		Ntm	0.500012	3.58611e-11	1.11044e-06
Lsamp	-0.135687	1.78741e-08	0.000553472		Nrxn1	0.171787	3.53514e-13	1.09466e-08		Asap3	0.565045	2.71628e-15	8.41096e-11		Gm13872	0.788506	1.09435e-15	3.38867e-11		Plp1	-0.744694	2.39891e-08	0.000742824		Aqp4	-0.829926	3.69698e-11	1.14477e-06
Ptn	-0.261685	1.81963e-08	0.000563447		Cd81	-0.470828	4.71053e-13	1.45862e-08		Slc39a14	0.748826	3.16049e-15	9.78646e-11		Gm14858	0.655162	1.57341e-15	4.87207e-11		Prkag2	0.753212	2.58611e-08	0.000800788		Fgfr2	0.707346	6.277e-11	1.94367e-06
Cdh19	0.376618	1.88454e-08	0.000583549		Asic2	-0.382941	2.14786e-12	6.65084e-08		Usp53	0.801805	5.70103e-15	1.76532e-10		Cacna2d3	-0.82771	1.61007e-15	4.98557e-11		Trpm3	-1.15205	3.3479e-08	0.00103668		Mdga2	0.746521	6.63988e-11	2.05604e-06
Il1rapl1	0.404749	2.41787e-08	0.000748693		Atp5o	0.450398	2.58857e-12	8.01551e-08		Glis3	0.614067	5.77263e-15	1.78749e-10		Aspg	-0.562126	2.29236e-15	7.0983e-11		Bace2	0.498887	4.90952e-08	0.00152023		Sorbs2	-1.321	1.11397e-10	3.44941e-06
Lrrtm4	-0.269527	2.60613e-08	0.000806988		Gm29683	-0.67492	3.06198e-12	9.48141e-08		Mt1	0.802004	7.28186e-15	2.25483e-10		Gm48747	0.900377	6.3409e-15	1.96346e-10		Bcl6	0.751145	4.92942e-08	0.0015264		Luzp2	1.72774	1.50391e-10	4.65686e-06
Zbtb16	0.374302	2.7476e-08	0.000850793		Gm48742	0.557223	7.36816e-12	2.28155e-07		Matn4	0.508947	7.38588e-15	2.28704e-10		Ctnnd2	0.374054	6.52298e-15	2.01984e-10		Ablim2	0.856378	5.84186e-08	0.00180893		Slc8a1	-1.38956	2.44163e-10	7.56051e-06
Rora	0.176482	3.51573e-08	0.00108865		Prnp	-0.465634	9.06571e-12	2.8072e-07		Fars2	-0.54709	1.14811e-14	3.55514e-10		Gsn	-0.784604	7.00663e-15	2.1696e-10		Asap3	0.928072	5.98287e-08	0.0018526		Gnao1	0.675682	2.61749e-10	8.10506e-06
Adk	0.290031	3.57569e-08	0.00110721		Gm9968	0.559755	1.13052e-11	3.50066e-07		Ctnna2	-0.701981	2.7546e-14	8.52963e-10		Palm	-0.624549	1.40247e-14	4.34275e-10		Plcb1	-0.731126	6.21277e-08	0.00192378		Junb	-1.29151	2.63864e-10	8.17055e-06
Trim9	-0.311723	3.71263e-08	0.00114962		Egfros	0.617603	1.26505e-11	3.91724e-07		H2-K1	0.486688	8.98594e-14	2.7825e-09		4930505G20Rik	0.988951	1.42312e-14	4.40669e-10		Cspg5	-0.569109	6.5576e-08	0.00203056		Vegfa	1.20183	3.88059e-10	1.20162e-05
Atp6v0e	0.340227	4.41702e-08	0.00136773		Sat1	0.45805	2.22784e-11	6.8985e-07		Anxa2	0.564678	1.01953e-13	3.15697e-09		Arhgef4	-0.625243	1.52143e-14	4.71112e-10		P3h2	0.603742	6.62168e-08	0.0020504		Mt1	-1.23387	3.99467e-10	1.23695e-05
St3gal4	0.36791	5.0387e-08	0.00156023		4930570B17Rik	0.48277	2.74455e-11	8.49851e-07		Pigk	-0.887828	2.21233e-13	6.85049e-09		Cd9	-0.7343	1.99232e-14	6.1692e-10		Pcdh7	-0.70629	6.74306e-08	0.00208799		Gm16168	0.964946	8.1146e-10	2.51268e-05
Crlf3	0.315101	6.12071e-08	0.00189528		Taf15	-0.425607	3.7363e-11	1.15694e-06		Parp3	0.472219	2.61923e-13	8.11045e-09		Cebpd	-0.778885	1.9934e-14	6.17257e-10		Angpt1	0.595235	8.40003e-08	0.00260107		Eif2s3y	-0.924276	8.37526e-10	2.5934e-05
Mal	-0.389129	6.1813e-08	0.00191404		Mt1	-0.501189	3.92761e-11	1.21618e-06		Grin2b	-0.693583	2.89952e-13	8.97837e-09		Sorbs1	-0.614819	2.01475e-14	6.23866e-10		Slc38a1	0.851118	8.91689e-08	0.00276112		Csf1	-0.930534	1.29612e-09	4.01342e-05
Kirrel3	-0.282229	7.42129e-08	0.002298		Kdm5d	-0.395903	5.09754e-11	1.57845e-06		Cacna2d3	0.648327	3.10205e-13	9.60548e-09		Slc22a4	-0.441222	2.36147e-14	7.31228e-10		C530044C16Rik	0.864018	9.37782e-08	0.00290384		Vim	-1.0025	1.82229e-09	5.64273e-05
Rbfox1	-0.16203	7.67364e-08	0.00237614		Hnrnpa2b1	0.32154	5.2124e-11	1.61402e-06		St6galnac5	-0.824326	5.41838e-13	1.6778e-08		Rabl6	-0.356801	7.80495e-14	2.4168e-09		Neat1	0.880068	9.844e-08	0.0030482		Dclk1	0.58265	2.9949e-09	9.2737e-05
Azin1	0.339543	9.02636e-08	0.00279501		5330438D12Rik	0.465412	7.72877e-11	2.39321e-06		Spidr	0.553527	5.47627e-13	1.69573e-08		Prpf4b	0.427331	8.01177e-14	2.48084e-09		Nrxn1	-0.34618	1.13306e-07	0.00350852		Dgki	-0.958584	3.04261e-09	9.42144e-05
Srgap3	-0.309098	1.10112e-07	0.0034096		Gm13187	0.518096	7.93892e-11	2.45829e-06		Dhrs1	0.583532	6.84368e-13	2.11914e-08		Mlc1	-0.661379	8.35239e-14	2.58632e-09		Grin2b	-0.794918	1.50516e-07	0.00466073		P4ha3	-0.77213	3.40979e-09	0.000105584
Nnat	-0.450375	1.21046e-07	0.00374818		Psap	-0.479666	1.02277e-10	3.16701e-06		Nrg3	-0.574933	7.51302e-13	2.32641e-08		Fxyd1	-0.575517	9.3963e-14	2.90956e-09		4930488L21Rik	-0.813161	1.68807e-07	0.00522712		Sulf2	-0.963072	3.66671e-09	0.00011354
Plce1	0.428684	1.30211e-07	0.00403199		Mir6236	0.469078	1.63136e-10	5.0515e-06		Htra1	-0.51023	8.01063e-13	2.48049e-08		Abca1	-0.635192	1.27431e-13	3.94591e-09		Meg3	-0.214501	1.77515e-07	0.00549675		Ahcyl1	0.794189	4.13805e-09	0.000128135
Ntm	-0.129142	1.39255e-07	0.00431202		Ddx3y	-0.450785	1.75613e-10	5.43785e-06		Lhfp	0.5828	9.15422e-13	2.83461e-08		Ctsb	-0.687301	4.74832e-13	1.47032e-08		Ctnnd2	-0.481893	1.8122e-07	0.00561148		4930488L21Rik	0.914916	4.31777e-09	0.0001337
Gm44511	-0.343811	1.59618e-07	0.00494257		Gprc5b	-0.471504	2.36142e-10	7.31213e-06		Fjx1	-0.70564	9.24719e-13	2.86339e-08		Dcc	1.06003	4.94054e-13	1.52984e-08		Sorbs2	0.806284	1.98845e-07	0.00615722		Gm26827	1.12663	5.01185e-09	0.000155192
Bcl6	0.311104	1.67133e-07	0.00517528		Ap3m1	0.376777	2.74084e-10	8.48701e-06		Abca1	0.571938	1.20359e-12	3.72692e-08		Fas	-0.446259	5.04005e-13	1.56065e-08		Usp53	0.870228	2.35669e-07	0.00729749		Aebp1	-1.06785	5.12968e-09	0.00015884
Wnk2	0.3006	1.79695e-07	0.00556425		Mfge8	-0.483097	6.38502e-10	1.97712e-05		Rida	0.556711	1.27072e-12	3.9348e-08		Fars2	0.581069	7.41772e-13	2.2969e-08		Slc43a3	0.481935	2.7699e-07	0.008577		Myo1e	-0.45709	5.20773e-09	0.000161257
Mdga2	0.213218	2.10818e-07	0.00652799		Gm21954	0.502758	6.77735e-10	2.09861e-05		Man1a	0.753692	2.08359e-12	6.45182e-08		Slc39a14	-0.779187	8.91377e-13	2.76015e-08		Endou	0.476076	2.94473e-07	0.00911835		9630028H03Rik	1.25989	7.31061e-09	0.000226373
Lhfpl2	-0.337181	2.53998e-07	0.00786505		Atg16l2	0.530739	7.00062e-10	2.16774e-05		Frmd4a	-0.411604	2.57202e-12	7.96427e-08		Gm16168	0.88105	1.06675e-12	3.3032e-08		Prune2	0.557126	3.11492e-07	0.00964535		Gria2	1.05137	1.17055e-08	0.000362462
Mapk4	0.306248	2.8504e-07	0.00882625		Igsf8	0.413272	8.8285e-10	2.73374e-05		Cldn10	-0.485709	2.90131e-12	8.98389e-08		Gm13187	0.788298	1.06853e-12	3.30871e-08		Clasp2	-0.545841	3.31508e-07	0.0102651		Sat1	0.731623	1.43976e-08	0.000445821
Mgat4c	-0.427626	2.99995e-07	0.00928934		Ctsb	-0.348598	9.8206e-10	3.04095e-05		Igfbp5	0.722275	2.91168e-12	9.01601e-08		Dhrs1	-0.634278	1.39005e-12	4.30429e-08		Man1a	0.682772	3.60472e-07	0.011162		Prune2	-0.904672	1.47961e-08	0.00045816
Ptprt	-0.18435	3.0174e-07	0.00934338		Gm20275	0.515891	9.87983e-10	3.05929e-05		Asic2	0.549686	3.0598e-12	9.47467e-08		Plp1	0.684501	1.45653e-12	4.51016e-08		Tagln3	0.541259	3.70786e-07	0.0114814		C030018K13Rik	0.926261	1.53242e-08	0.000474513
Nrxn3	-0.24554	3.30456e-07	0.0102326		Rnf157	-0.459981	1.39643e-09	4.32404e-05		Prkca	0.565902	4.10521e-12	1.27118e-07		Gm48678	0.677208	1.61337e-12	4.99581e-08		Malat1	0.286067	3.72494e-07	0.0115343		Gm49708	-0.967154	1.57282e-08	0.000487023
Sparcl1	0.205872	3.79503e-07	0.0117513		Gm12224	0.496518	1.57523e-09	4.8777e-05		Malat1	0.257054	4.93109e-12	1.52691e-07		Kirrel3	0.603906	1.69407e-12	5.24568e-08		Luzp2	-1.15868	4.25813e-07	0.0131853		Trpm3	1.31164	1.92003e-08	0.000594538
Snhg9	-0.227608	4.39823e-07	0.0136191		Gm40578	0.459554	1.67815e-09	5.19639e-05		Arhgap6	0.744415	5.77508e-12	1.78825e-07		Lrmda	-0.662848	1.69552e-12	5.25016e-08		H2-D1	0.781668	5.59229e-07	0.0173165		Gpm6a	0.633133	2.12915e-08	0.000659291
Ttyh1	0.233766	4.4018e-07	0.0136302		Padi2	-0.393976	2.10589e-09	6.52088e-05		Atp1a2	-0.28881	6.93087e-12	2.14614e-07		Psap	-0.515833	1.91622e-12	5.93359e-08		Mrps6	0.607519	5.9968e-07	0.0185691		Tmem108	-0.91775	2.24914e-08	0.000696447
Lgr4	-0.351038	5.64507e-07	0.0174799		Srsf2	-0.35416	2.10681e-09	6.52373e-05		Mir99ahg	0.320665	7.40974e-12	2.29442e-07		Stat3	-0.73004	2.28789e-12	7.08445e-08		Ptprt	-0.393515	6.02586e-07	0.0186591		4930428E07Rik	1.05601	2.49807e-08	0.000773528
Phka1	0.303953	5.79632e-07	0.0179483		Smpd2	-0.335064	2.50544e-09	7.75809e-05		Snhg11	-0.549133	1.30479e-11	4.04028e-07		Enox1	-0.814419	3.58609e-12	1.11043e-07		Nfkbia	0.63667	6.30649e-07	0.0195281		Adgrb3	0.526534	2.53642e-08	0.000785403
Lhfp	0.309803	7.99665e-07	0.0247616		Fxyd1	-0.409316	2.8674e-09	8.8789e-05		Sgcd	0.929543	1.31846e-11	4.08261e-07		Gm28750	0.804415	3.70115e-12	1.14606e-07		Fam163a	-0.605105	6.35288e-07	0.0196717		Clu	-0.748612	2.56293e-08	0.000793611
Mir99ahg	0.166035	9.54544e-07	0.0295574		Hapln1	0.498567	2.92088e-09	9.04451e-05		Vegfa	-0.641164	1.54388e-11	4.78062e-07		Gm11149	0.581046	3.8833e-12	1.20247e-07		Gm48606	-0.829293	6.61817e-07	0.0204932		Cadps	-0.778888	2.60374e-08	0.000806249
Gm48606	-0.378629	9.59831e-07	0.0297212		Agt	-0.384374	4.50743e-09	0.000139572		Gm3764	-0.335095	1.60212e-11	4.96097e-07		Ctsl	-0.39005	4.1975e-12	1.29976e-07		Serpina3n	0.374738	7.14275e-07	0.0221175		Tagln3	-0.800365	3.52688e-08	0.0010921
Pcyt2	-0.369297	1.1855e-06	0.0367091		Etnppl	-0.440004	4.65042e-09	0.000144		Nwd1	-0.456925	2.66002e-11	8.23674e-07		Sbno2	-0.760215	4.23295e-12	1.31073e-07		Prkca	0.647798	8.48458e-07	0.0262725		Pde7b	1.08632	3.93975e-08	0.00121994
Tnfrsf19	-0.31554	1.20765e-06	0.0373949		Srsf7	-0.348346	4.92331e-09	0.00015245		Srgap3	-0.37288	2.8611e-11	8.85939e-07		Ifitm7	-0.519177	4.40984e-12	1.36551e-07		Plpp3	-0.486946	9.34143e-07	0.0289257		Cd9	-0.737856	4.40605e-08	0.00136433
Rasa2	-0.30961	1.22509e-06	0.037935		Kalrn	0.31386	5.27099e-09	0.000163216		Gm28750	-0.68533	2.99458e-11	9.27272e-07		Thrb	0.430845	4.43649e-12	1.37376e-07		Mgat4c	-1.00811	9.87334e-07	0.0305728		Prr5l	-0.951765	5.29809e-08	0.00164055
Kcnd2	0.0921316	1.22862e-06	0.0380442		Tle4	0.35505	5.9208e-09	0.000183338		Sesn3	-0.483622	3.39142e-11	1.05015e-06		Lrig1	-0.623449	4.47151e-12	1.3846e-07		Kdm1a	0.410189	1.11626e-06	0.0345651		Pkp4	-1.04516	5.507e-08	0.00170524
Tmem44	-0.365056	1.31945e-06	0.0408569		Tmem208	-0.337744	5.92489e-09	0.000183464		Pik3c2a	0.38477	4.09952e-11	1.26942e-06		Zfp644	-0.489505	6.06876e-12	1.87919e-07		Ndrg2	-0.491088	1.15821e-06	0.0358641		Rora	0.492105	5.65489e-08	0.00175104
Plekhg1	0.30766	1.49404e-06	0.0462628		Glt8d1	-0.368269	6.25944e-09	0.000193824		Fkbp5	0.389592	4.24799e-11	1.31539e-06		Limch1	0.34698	7.35373e-12	2.27708e-07		Dclk1	-0.56279	1.33859e-06	0.0414495		A2m	-1.00439	7.96055e-08	0.00246498
					Pard3bos1	0.470857	6.71352e-09	0.000207884		2810459M11Rik	0.279985	5.81223e-11	1.79976e-06		Slc25a36	-0.39098	7.48218e-12	2.31686e-07		Stat3	0.664851	1.34616e-06	0.0416838		C530044C16Rik	-1.02765	8.49958e-08	0.00263189
					4930428E07Rik	0.534487	7.01713e-09	0.000217285		Dclk1	-0.336539	6.05355e-11	1.87448e-06		Scd2	0.492233	8.27248e-12	2.56157e-07		Ablim1	-0.789345	1.42999e-06	0.0442797		Fxyd1	-1.04172	8.64545e-08	0.00267706
					Actg1	-0.334211	7.947e-09	0.000246079		Slc22a4	0.359612	6.24042e-11	1.93235e-06		Anxa2	-0.578659	8.76858e-12	2.71519e-07		Mat2a	0.70999	1.54818e-06	0.0479394		Nav2	-0.821056	9.30385e-08	0.00288094
					Smpdl3a	-0.284599	1.15626e-08	0.000358037		Camkk2	0.507564	6.48276e-11	2.00739e-06		Gm12224	0.728454	1.02058e-11	3.16023e-07		Mir9-3hg	-0.6815	1.60568e-06	0.0497197		Prkca	-0.773221	1.05191e-07	0.00325723
					Yipf4	-0.319937	1.1977e-08	0.000370867		Gpam	0.645877	6.88707e-11	2.13258e-06		Gm26827	0.695773	1.15685e-11	3.58219e-07							Ctsb	-0.923777	1.09401e-07	0.00338761
					Mmd2	-0.325062	1.32057e-08	0.000408916		Gnl3	0.338437	7.63322e-11	2.36363e-06		H2-K1	-0.541857	1.25822e-11	3.89607e-07							Kcnj3	-0.859924	1.31866e-07	0.00408322
					Gm28750	0.469471	1.33821e-08	0.000414376		Csf1	0.609339	8.33664e-11	2.58144e-06		Prkca	-0.495205	1.38889e-11	4.3007e-07							6330403K07Rik	-1.14697	1.50745e-07	0.00466783
					Bax	-0.303967	1.36556e-08	0.000422844		Grm5	0.882352	8.57917e-11	2.65654e-06		Cadps	-0.873431	1.61273e-11	4.99381e-07							Srsf7	-0.719418	1.6926e-07	0.00524115
					mt-Rnr2	0.493715	1.55064e-08	0.000480155		Cpeb4	-0.464234	1.04258e-10	3.22835e-06		Vim	-0.646804	1.7341e-11	5.36964e-07							Negr1	0.603903	1.72553e-07	0.0053431
					Gm31356	0.405769	1.62565e-08	0.000503382		Cebpb	0.280295	1.13415e-10	3.5119e-06		Rbis	-0.395664	1.76172e-11	5.45515e-07							Mlc1	-0.957766	1.73871e-07	0.00538392
					Gm47271	0.470489	1.69205e-08	0.000523943		Grid2	-0.398526	1.66401e-10	5.1526e-06		Sgcd	-0.797274	1.8842e-11	5.83444e-07							Mast4	0.821443	2.3667e-07	0.00732849
					Pigs	-0.402356	1.70116e-08	0.000526764		Lgr4	-0.510211	1.76868e-10	5.47673e-06		2810459M11Rik	-0.418746	2.02485e-11	6.26995e-07							4930480K15Rik	0.781669	2.43585e-07	0.00754261
					Pim3	-0.260065	2.18982e-08	0.000678077		Cyp51	-0.561789	1.80473e-10	5.58836e-06		Gm12296	-0.572165	2.05049e-11	6.34934e-07							Padi2	-0.956236	2.88429e-07	0.00893119
					Gm3764	-0.26182	2.37618e-08	0.000735786		Slc25a36	0.150674	1.82884e-10	5.663e-06		Dst	-0.540719	2.50474e-11	7.75592e-07							Asap3	-0.930792	3.08173e-07	0.00954259
					Tmem176b	-0.394591	2.38864e-08	0.000739643		Palm	0.408249	1.88156e-10	5.82624e-06		Plekhm2	-0.46922	2.59279e-11	8.02857e-07							Shisa6	-0.911789	3.31668e-07	0.0102701
					Lamp1	-0.389159	2.62296e-08	0.0008122		Lrmda	0.572009	2.29295e-10	7.10011e-06		H2-D1	-0.493562	2.77147e-11	8.58185e-07							Kcnma1	0.978315	3.4268e-07	0.0106111
					Shisa4	-0.416958	2.72538e-08	0.000843913		Ifitm7	0.438474	2.51998e-10	7.80313e-06		Megf9	-0.590773	3.0025e-11	9.29723e-07							Lrig1	-0.820311	4.44692e-07	0.0137699
					Tmem176a	-0.382298	3.11029e-08	0.0009631		Camk1d	-0.467854	3.20033e-10	9.90981e-06		Icosl	-0.419979	3.03252e-11	9.39018e-07							Ccdc3	-1.24514	4.48879e-07	0.0138995
					Gm45200	-0.366444	3.40026e-08	0.00105289		C030018K13Rik	-0.592323	3.3362e-10	1.03305e-05		4930480K15Rik	0.62217	3.41585e-11	1.05772e-06							Id3	-0.822459	4.59276e-07	0.0142215
					Atp6v0e	-0.317315	3.47348e-08	0.00107556		Gpatch8	0.239825	3.5175e-10	1.08919e-05		Shisa4	-0.521497	3.66981e-11	1.13636e-06							Slc22a4	-0.8322	4.65507e-07	0.0144144
					Trim9	0.362138	3.75368e-08	0.00116233		Fxyd1	0.426051	3.97232e-10	1.23003e-05		Pvt1	-0.793591	3.69072e-11	1.14283e-06							Rps6ka5	-0.761728	4.76745e-07	0.0147624
					Cspg5	-0.319514	3.78633e-08	0.00117244		Luzp2	-0.681008	4.13917e-10	1.28169e-05		CT010467.2	0.618943	3.78488e-11	1.17199e-06							Tnr	-1.05159	4.91074e-07	0.0152061
					Gm26873	0.441144	3.87977e-08	0.00120137		Supt20	0.119098	4.22116e-10	1.30708e-05		Slc3a2	-0.518441	4.50569e-11	1.39519e-06							Nhsl1	0.768325	5.32249e-07	0.0164811
					Gm48606	0.507877	4.10915e-08	0.0012724		Tex11	0.483273	5.02501e-10	1.556e-05		Mt2	-0.657322	4.89484e-11	1.51569e-06							Endou	-0.497684	5.88587e-07	0.0182256
					Rsrp1	-0.310112	4.10931e-08	0.00127245		Rabl6	0.150065	5.07298e-10	1.57085e-05		Kalrn	0.597091	5.08187e-11	1.5736e-06							Fzd3	-0.71767	6.02807e-07	0.0186659
					Gfap	-0.590542	4.89113e-08	0.00151454		Nrxn1	-0.171665	5.48701e-10	1.69905e-05		Usp24	-0.650062	5.41283e-11	1.67608e-06							Tsix	1.01657	6.69755e-07	0.020739
					Lrig1	-0.446314	4.96974e-08	0.00153888		Meg3	-0.0229791	5.67536e-10	1.75738e-05		Igsf8	0.446747	6.31996e-11	1.95698e-06							Gm48765	0.927163	7.70201e-07	0.0238493
					Gm26672	0.461284	5.03902e-08	0.00156033		Cd9	0.509185	5.75789e-10	1.78293e-05		Cfap54	-0.343502	6.32181e-11	1.95755e-06							Arhgap6	-0.882826	7.72085e-07	0.0239076
					Gm26936	0.46129	5.15062e-08	0.00159489		Gm40578	-0.551529	5.9634e-10	1.84657e-05		Prelid3a	-0.36021	6.33735e-11	1.96236e-06							Glis3	-0.746617	8.04238e-07	0.0249032
					Gm44257	0.439618	5.17973e-08	0.0016039		Dmd	-0.406838	6.4177e-10	1.98724e-05		Celf2	0.355794	6.64148e-11	2.05654e-06							Fam163a	0.602699	8.31073e-07	0.0257342
					Insyn2a	0.378827	5.27582e-08	0.00163366		Gm42970	0.335698	6.41855e-10	1.98751e-05		Tnpo1	-0.265369	7.01497e-11	2.17219e-06							Cd44	-0.709162	8.74011e-07	0.0270637
					Fzd2	-0.430978	5.548e-08	0.00171794		Fus	0.150729	6.42764e-10	1.99032e-05		Tle4	0.505573	7.36252e-11	2.27981e-06							Chl1	-0.965608	1.1603e-06	0.0359287
					Diaph3	0.392156	5.73518e-08	0.0017759		Adamtsl3	0.429034	6.97783e-10	2.16069e-05		Id3	-0.852636	7.94168e-11	2.45914e-06							Ldb2	-0.921242	1.2195e-06	0.0377617
					Slc6a1	-0.320772	6.16837e-08	0.00191004		Plekhm2	0.297073	7.20272e-10	2.23032e-05		Asap3	-0.580073	8.54945e-11	2.64734e-06							Ccdc50	0.713541	1.29039e-06	0.039957
					Ctsd	-0.412626	6.58182e-08	0.00203806		Gm15738	-0.0837527	9.89228e-10	3.06314e-05		Trim9	0.597268	8.94512e-11	2.76986e-06							Gm14964	-0.802539	1.30413e-06	0.0403823
					Ptprz1	0.197178	6.82282e-08	0.00211269		Cspg5	-0.346075	9.902e-10	3.06615e-05		Man1a	-0.780777	9.55895e-11	2.95993e-06							Sycp2	0.99868	1.33292e-06	0.0412738
					D630033O11Rik	0.425675	7.69311e-08	0.00238217		Stat3	0.5247	1.11847e-09	3.46335e-05		Igfbp5	-0.738083	9.63052e-11	2.98209e-06							Cpeb4	0.715039	1.37559e-06	0.0425951
					Tpm3	-0.21228	8.36226e-08	0.00258937		Rgl1	0.538752	1.19852e-09	3.71121e-05		Otud7a	0.532424	9.66846e-11	2.99384e-06							Klhl26	-0.679766	1.39484e-06	0.0431914
					Cmtm5	-0.318096	9.29415e-08	0.00287793		Dock7	0.269259	1.20077e-09	3.7182e-05		Neat1	-0.718235	9.82792e-11	3.04322e-06							Rftn2	0.764263	1.5233e-06	0.047169
					Slc1a4	-0.265357	9.43195e-08	0.0029206		Kalrn	-0.523562	1.20684e-09	3.73699e-05		Gpatch8	-0.137019	1.10402e-10	3.41861e-06							Tex11	-0.884471	1.52384e-06	0.0471857
					Gm22281	0.388592	1.00963e-07	0.00312633		Ddr1	0.544963	1.23897e-09	3.83648e-05		Bhlhe41	-0.26994	1.10692e-10	3.42756e-06							Gsn	-0.960082	1.55238e-06	0.0480693
					Gm38162	0.451595	1.03662e-07	0.00320988		Appl2	-0.354749	1.29314e-09	4.00421e-05		Gpam	-0.705892	1.12347e-10	3.47884e-06
					Cadm2	0.159081	1.11652e-07	0.00345731		Cmya5	0.440998	1.41155e-09	4.37088e-05		Hnrnpa2b1	0.410923	1.13335e-10	3.50941e-06
					Apoe	-0.271482	1.16269e-07	0.00360026		Plcb1	-0.323091	1.52289e-09	4.71561e-05		Zhx3	0.417742	1.29035e-10	3.99556e-06
					Plce1	-0.510928	1.38257e-07	0.00428113		Megf9	0.490408	1.64434e-09	5.09171e-05		Eef1a1	-0.534772	1.30368e-10	4.03683e-06
					Tap2	-0.273519	1.45757e-07	0.00451337		Erc1	0.360649	1.68904e-09	5.2301e-05		Bcar1	-0.353787	1.32141e-10	4.09174e-06
					Id3	-0.434041	1.54459e-07	0.00478283		Opcml	-0.511114	1.94932e-09	6.03606e-05		Grin2b	0.75861	1.42373e-10	4.40858e-06
					Ptprt	0.209017	1.66583e-07	0.00515824		Serping1	0.373525	2.23999e-09	6.93613e-05		Nrg2	-0.545914	1.55182e-10	4.80521e-06
					Arntl	0.382442	1.85095e-07	0.00573147		Kcnma1	-0.57546	2.36543e-09	7.32455e-05		Pdxdc1	-0.396773	1.55398e-10	4.81189e-06
					Gm14964	-0.442392	1.88827e-07	0.00584703		Arntl	-0.587195	2.48982e-09	7.70971e-05		Gm48742	0.597713	1.6115e-10	4.99001e-06
					Crlf3	-0.305588	1.99177e-07	0.00616752		Cnot4	-0.179274	3.59946e-09	0.000111457		Appl2	0.41112	1.72992e-10	5.35669e-06
					Fjx1	-0.382929	1.9951e-07	0.00617782		Pvt1	0.672488	3.62625e-09	0.000112287		Crtc3	0.0251444	1.74401e-10	5.40034e-06
					Btg2	-0.317734	2.12242e-07	0.00657206		Gramd1c	0.36855	3.73954e-09	0.000115795		Parp3	-0.497893	1.77345e-10	5.49148e-06
					Btbd17	-0.423469	2.20241e-07	0.00681977		Mosmo	-0.0955971	3.93413e-09	0.00012182		Tex11	-0.624602	1.79017e-10	5.54326e-06
					Anks1	-0.34427	2.48695e-07	0.00770085		Crtc3	-0.0868128	4.18653e-09	0.000129636		Ptprt	0.426209	1.79211e-10	5.54928e-06
					Gm21860	-0.320636	2.55416e-07	0.00790894		Slc38a1	0.502809	4.6566e-09	0.000144192		Tmem165	-0.347738	2.00705e-10	6.21484e-06
					Dhtkd1	-0.207475	2.60184e-07	0.00805659		Plekha5	0.573531	4.74906e-09	0.000147055		Gramd1c	-0.417914	2.03384e-10	6.29779e-06
					Gm19710	0.423563	2.67077e-07	0.00827004		Uba5	0.0405258	4.78145e-09	0.000148058		Atp11b	0.0620587	2.13751e-10	6.61881e-06
					Aldh2	-0.297594	2.72287e-07	0.00843136		Lypla2	0.251207	4.92209e-09	0.000152413		Htra1	0.518573	2.18209e-10	6.75684e-06
					Gm14211	0.446707	3.07907e-07	0.00953435		Erbin	0.520595	5.13204e-09	0.000158914		Cebpb	-0.302958	2.24192e-10	6.9421e-06
					Fam234b	-0.347717	3.93222e-07	0.0121761		Tra2b	0.0152401	5.1585e-09	0.000159733		Padi2	-0.631106	2.76215e-10	8.55301e-06
					Tmem243	0.352593	4.01583e-07	0.012435		Mprip	0.330508	5.41759e-09	0.000167756		Srgap3	0.377661	2.88922e-10	8.94647e-06
					Dnajb9	-0.215592	4.04666e-07	0.0125305		Prpf4b	-0.118749	5.43215e-09	0.000168207		Psme4	-0.570273	3.29748e-10	1.02106e-05
					Nrxn2	-0.221138	4.10995e-07	0.0127264		Ncoa6	-0.000851101	5.5072e-09	0.000170531		Ggnbp2	-0.536593	3.3766e-10	1.04556e-05
					Fgfr3	-0.30173	4.33757e-07	0.0134313		Gm12239	-0.832493	5.7023e-09	0.000176572		Arntl	0.735203	3.62121e-10	1.12131e-05
					Wwp1	0.2783	4.50573e-07	0.013952		Ahnak	0.325624	5.71559e-09	0.000176983		Ube2r2	-0.337337	3.75518e-10	1.16279e-05
					Oxct1	-0.271183	4.73801e-07	0.0146713		Trappc10	0.20799	6.09576e-09	0.000188755		Slc1a2	0.209973	3.84565e-10	1.1908e-05
					Cd63	-0.345292	5.07692e-07	0.0157207		Mt2	0.545364	6.43718e-09	0.000199327		Ccdc148	-0.4986	3.86146e-10	1.1957e-05
					Gm16984	0.379741	5.37601e-07	0.0166468		Cnih4	0.121635	6.67358e-09	0.000206647		Prpf40a	-0.284273	3.86706e-10	1.19744e-05
					Gm12353	0.408508	6.30461e-07	0.0195222		Atf2	0.0326305	6.81965e-09	0.000211171		Npepps	-0.390254	4.05349e-10	1.25516e-05
					Slc3a2	-0.361323	6.53066e-07	0.0202222		Nek6	0.332277	7.61518e-09	0.000235804		Gm44511	0.659911	4.09265e-10	1.26729e-05
					Gm48715	0.345436	7.50775e-07	0.0232477		Sycp2	-0.40063	8.04255e-09	0.000249038		Dbp	-0.331651	4.19683e-10	1.29955e-05
					G3bp1	-0.206546	7.8255e-07	0.0242317		Pla2g7	-0.34008	8.04446e-09	0.000249097		Dlgap4	-0.229185	4.43183e-10	1.37232e-05
					Tef	-0.308989	8.27679e-07	0.0256291		Anxa7	0.223197	8.07323e-09	0.000249988		Pip4p2	-0.325059	4.51496e-10	1.39806e-05
					Crebrf	-0.317569	8.30129e-07	0.0257049		Hmgcll1	0.488547	9.98881e-09	0.000309304		Chd7	-0.128622	4.62379e-10	1.43176e-05
					Rbm39	-0.257151	8.37725e-07	0.0259402		Glud1	-0.305206	1.0027e-08	0.000310485		Rab34	-0.465188	4.8605e-10	1.50505e-05
					Gm26703	0.340043	9.52746e-07	0.0295018		Cop1	0.0752793	1.07085e-08	0.00033159		Gpr37l1	-0.521312	5.14306e-10	1.59255e-05
					Sf3b1	-0.306855	1.02325e-06	0.0316849		Gm43622	-0.457885	1.09978e-08	0.000340548		Gm37376	0.576873	5.27821e-10	1.6344e-05
					Nprl3	-0.298443	1.09288e-06	0.0338411		Afap1l2	0.320919	1.1212e-08	0.00034718		Serping1	-0.430534	5.48273e-10	1.69773e-05
					Rora	-0.158639	1.12672e-06	0.0348889		Paxx	0.161049	1.14529e-08	0.000354638		5330438D12Rik	0.51449	5.76399e-10	1.78482e-05
					Ssbp4	-0.238421	1.14132e-06	0.0353409		Thrap3	0.181319	1.15242e-08	0.000356848		E130114P18Rik	0.2309	5.77577e-10	1.78847e-05
					Kcnip4	0.241464	1.23204e-06	0.0381502		Atp6v0b	-0.0749664	1.16262e-08	0.000360005		Tmem176b	-0.49457	6.58073e-10	2.03772e-05
					CT010467.2	0.389938	1.23463e-06	0.0382304		Fam13c	-0.461116	1.2075e-08	0.000373903		Ctnna2	0.711564	6.68333e-10	2.06949e-05
					Arl8a	-0.300408	1.27548e-06	0.0394953		Gm49417	-0.0490933	1.24089e-08	0.000384242		Frmd4a	0.426333	6.84848e-10	2.12063e-05
					Laptm4a	-0.281296	1.27858e-06	0.0395911		Lrch3	0.109382	1.25559e-08	0.000388793		Vegfa	0.72784	6.95547e-10	2.15376e-05
					Gm48321	0.448913	1.29159e-06	0.0399941		Usp24	0.503703	1.26578e-08	0.000391948		Bcl2	-0.485776	7.75128e-10	2.40019e-05
					Eif4b	-0.144823	1.33018e-06	0.041189		Msmo1	-0.564112	1.3471e-08	0.00041713		Ttc14	-0.0479361	8.04951e-10	2.49253e-05
					Gm11146	0.355297	1.33912e-06	0.0414657		Csmd1	0.748276	1.34892e-08	0.000417694		Nfkbia	-0.632275	8.07399e-10	2.50011e-05
					Grina	-0.324029	1.37081e-06	0.042447		Apod	-0.470334	1.36983e-08	0.000424169		Kmt2e	0.0251161	8.09745e-10	2.50737e-05
					Qrich1	-0.372043	1.41926e-06	0.0439473		Ptprz1	-0.233443	1.49898e-08	0.000464158		Atf2	-0.120276	8.46455e-10	2.62105e-05
					Mapk4	-0.299153	1.47065e-06	0.0455386		Bhlhe41	0.198146	1.54391e-08	0.000478073		Negr1	0.369868	9.53337e-10	2.95201e-05
					Pnpla7	-0.356686	1.48445e-06	0.045966		Tecr	-0.480797	1.60132e-08	0.000495849		Glis3	-0.531641	9.9033e-10	3.06656e-05
					Ctnna2	0.379105	1.57772e-06	0.0488542		Gpt2	0.313674	1.61369e-08	0.000499678		Dlg1	-0.415318	1.03225e-09	3.19635e-05
										Tnpo1	0.17478	1.6203e-08	0.000501727		Kdm5d	-0.394479	1.04971e-09	3.25042e-05
										Gria2	-0.295989	1.77295e-08	0.000548993		Ttc8	-0.222931	1.08818e-09	3.36955e-05
										Papola	0.301152	1.79533e-08	0.000555924		Rgl1	-0.624664	1.17585e-09	3.64102e-05
										Xpr1	0.185118	1.81845e-08	0.000563082		Rsrc2	-0.0294452	1.17638e-09	3.64266e-05
										Trpm3	-0.441869	1.85955e-08	0.000575811		D630033O11Rik	0.712232	1.17778e-09	3.64699e-05
										Myo18a	0.338818	1.91352e-08	0.000592523		Gnao1	0.391617	1.27232e-09	3.93975e-05
										Cenpc1	-0.0996304	1.95059e-08	0.000604002		Pkd2	-0.274069	1.32036e-09	4.08849e-05
										Bcl6	0.317109	2.12812e-08	0.000658973		Dnmt3a	-0.290045	1.35255e-09	4.18818e-05
										Snhg14	-0.16697	2.13643e-08	0.000661547		Slc14a1	-0.440769	1.35623e-09	4.19958e-05
										Yap1	0.0845819	2.13765e-08	0.000661923		Nxn	-0.699707	1.36796e-09	4.23588e-05
										Btbd17	-0.550144	2.17251e-08	0.000672718		Ptpn12	-0.56345	1.38469e-09	4.2877e-05
										Foxo3	0.277425	2.2219e-08	0.000688012		Gna13	-0.210547	1.40712e-09	4.35714e-05
										Alpk1	0.117155	2.29942e-08	0.000712017		Ubxn4	-0.123749	1.45352e-09	4.50083e-05
										Ino80d	0.122269	2.44902e-08	0.00075834		Map3k3	-0.0603105	1.47218e-09	4.55862e-05
										Fam129b	0.319237	2.49736e-08	0.000773309		Matn4	-0.351266	1.50867e-09	4.67159e-05
										Klf13	0.309409	2.52332e-08	0.000781347		Nwd1	0.436256	1.62415e-09	5.02919e-05
										Limch1	-0.301257	2.69925e-08	0.000835824		Gm20033	-0.4863	1.69456e-09	5.24722e-05
										Gm15520	-0.487968	2.73923e-08	0.000848203		Lrch3	-0.104167	1.69803e-09	5.25795e-05
										S1pr1	-0.475134	2.76841e-08	0.000857237		Abl1	0.0301078	1.77801e-09	5.50561e-05
										Polg	0.330216	2.82508e-08	0.000874787		Pura	-0.461327	1.82993e-09	5.66639e-05
										Memo1	0.164388	2.82904e-08	0.000876012		Ehmt1	-0.164117	2.01011e-09	6.2243e-05
										Ppp1r14b	0.217318	2.99454e-08	0.000927261		Por	-0.490486	2.09005e-09	6.47183e-05
										Bcl9	0.123423	3.03102e-08	0.000938555		Caap1	-0.3859	2.10633e-09	6.52226e-05
										Syne1	-0.299875	3.14428e-08	0.000973627		Grm5	-0.899139	2.11413e-09	6.54639e-05
										6820431F20Rik	0.269452	3.3433e-08	0.00103525		Ptprz1	0.27616	2.1392e-09	6.62403e-05
										Col27a1	0.2774	3.34371e-08	0.00103538		Ctsd	-0.382025	2.14984e-09	6.65697e-05
										Bcar1	0.28912	3.41243e-08	0.00105666		Gm21954	0.669195	2.21113e-09	6.84676e-05
										Golgb1	-0.136961	3.5367e-08	0.00109514		Cnot4	0.164772	2.22178e-09	6.87974e-05
										H2-D1	0.412049	3.78409e-08	0.00117174		Pcdh7	0.44913	2.42397e-09	7.50582e-05
										Thoc1	0.102329	4.15059e-08	0.00128523		Csmd1	-0.775193	2.46271e-09	7.62577e-05
										Lncpint	0.400605	4.39212e-08	0.00136002		Cd81	-0.389	2.52683e-09	7.82432e-05
										Gm21954	-0.503964	4.62861e-08	0.00143325		Trip4	-0.43612	2.60492e-09	8.06614e-05
										Mbtps2	0.166613	4.88656e-08	0.00151312		Gfpt2	-0.421916	2.69277e-09	8.33815e-05
										Etv4	-0.514191	4.90339e-08	0.00151834		Tagln3	-0.564016	2.77798e-09	8.60203e-05
										Phactr3	-0.407753	5.21248e-08	0.00161404		U2surp	-0.274374	3.11916e-09	9.65848e-05
										Gm31356	0.627046	5.2492e-08	0.00162542		Tra2b	-0.215614	3.12937e-09	9.69008e-05
										Cnn3	0.450412	5.5799e-08	0.00172781		Lamp2	-0.541929	3.2502e-09	0.000100642
										Neto2	0.437978	5.74451e-08	0.00177879		Sycp2	0.53656	3.41195e-09	0.000105651
										Noct	0.271521	5.83206e-08	0.0018059		Arhgap6	-0.618797	3.539e-09	0.000109585
										Clybl	-0.354315	5.92691e-08	0.00183527		Gm19710	0.545063	3.78205e-09	0.000117111
										Gsn	0.507196	5.97955e-08	0.00185157		Prkdc	-0.209395	3.80897e-09	0.000117945
										Zbtb7a	-0.102679	6.88594e-08	0.00213223		Glt8d1	-0.228045	3.87549e-09	0.000120004
										Ubxn4	0.0800083	6.95957e-08	0.00215503		Vezf1	-0.407945	4.05405e-09	0.000125534
										Synpo2	0.353607	7.11567e-08	0.00220337		Glg1	-0.155946	4.38082e-09	0.000135652
										Scaf8	0.108993	7.16271e-08	0.00221793		Kpna4	-0.255762	4.39265e-09	0.000136018
										Fam204a	0.103446	7.28264e-08	0.00225507		Clk1	-0.0444209	4.45253e-09	0.000137873
										Pcyt2	-0.43978	7.41539e-08	0.00229618		Srsf7	-0.200777	4.64612e-09	0.000143867
										Cpeb1	0.432083	7.53694e-08	0.00233381		Szrd1	-0.519316	4.69563e-09	0.0001454
										Khdc4	0.0334534	7.66739e-08	0.00237421		4930428E07Rik	0.699221	5.00956e-09	0.000155121
										Gm11149	-0.439841	7.68536e-08	0.00237977		Bdh1	-0.278212	5.12367e-09	0.000158654
										Gm12296	0.450633	7.7547e-08	0.00240124		Lamp1	-0.366658	5.32437e-09	0.000164869
										Atp2c1	0.00278467	7.91544e-08	0.00245102		Puf60	-0.348896	5.89327e-09	0.000182485
										Clk4	0.319069	7.93512e-08	0.00245711		Camk1d	0.434962	6.23552e-09	0.000193083
										Sema6d	0.495909	8.11074e-08	0.00251149		C030018K13Rik	0.622397	6.27452e-09	0.00019429
										Zfp329	-0.175594	8.67856e-08	0.00268732		Wac	-0.101705	6.31089e-09	0.000195417
										Pawr	0.492588	9.10145e-08	0.00281826		Rnf6	-0.195519	6.32663e-09	0.000195904
										Gfpt2	0.269108	9.10708e-08	0.00282001		Klhdc10	-0.234119	6.36756e-09	0.000197171
										Plcb4	0.227403	9.1619e-08	0.00283698		Fam229b	-0.282658	6.6506e-09	0.000205936
										Zeb1	-0.33492	9.74764e-08	0.00301836		Hmg20a	-0.225393	7.38403e-09	0.000228646
										Timmdc1	0.143011	9.75161e-08	0.00301959		Cpeb1	-0.43776	8.05308e-09	0.000249364
										Cadps	0.625575	1.10306e-07	0.00341564		Cd63	-0.448192	8.19701e-09	0.00025382
										Ubr5	0.256008	1.12135e-07	0.00347226		Aopep	-0.125671	8.3676e-09	0.000259103
										Prelid3a	0.0250146	1.1411e-07	0.00353342		Sesn3	0.416015	8.44259e-09	0.000261425
										Ddx60	0.422993	1.1513e-07	0.003565		Pard3bos1	0.453773	8.67589e-09	0.000268649
										Rps6kc1	0.127893	1.17329e-07	0.0036331		Dip2b	-0.403803	9.22016e-09	0.000285502
										Clpb	0.213329	1.188e-07	0.00367863		E130102H24Rik	0.194546	9.86268e-09	0.000305398
										Ppp1r1a	0.314356	1.20115e-07	0.00371936		Elf1	-0.228782	9.94618e-09	0.000307984
										Acadsb	-0.117309	1.21892e-07	0.00377437		Nol4	0.534519	1.0025e-08	0.000310424
										Farp1	0.316685	1.21911e-07	0.00377497		Spidr	-0.427794	1.027e-08	0.000318011
										Cacnb2	0.433935	1.27392e-07	0.00394468		Sf3b1	-0.169984	1.08346e-08	0.000335493
										Ptprd	-0.367842	1.31432e-07	0.0040698		Zfp641	-0.317262	1.087e-08	0.000336589
										Tsc22d1	-0.225797	1.32626e-07	0.00410676		Asic2	-0.393509	1.13746e-08	0.000352214
										Eps15l1	0.124241	1.34038e-07	0.00415049		Mosmo	0.0258352	1.14232e-08	0.00035372
										Rbis	0.222328	1.35806e-07	0.00420523		3222401L13Rik	-0.329535	1.17078e-08	0.000362532
										Pkd2	0.150129	1.36826e-07	0.00423682		Mpv17	-0.295051	1.17912e-08	0.000365114
										Tanc2	-0.365857	1.39781e-07	0.00432833		Rorb	0.342069	1.1839e-08	0.000366595
										Gnao1	-0.304497	1.399e-07	0.004332		6820431F20Rik	-0.338494	1.22867e-08	0.000380458
										Grid1	-0.472205	1.405e-07	0.00435058		Fhit	-0.104348	1.26631e-08	0.000392114
										Dlg1	0.330868	1.41864e-07	0.0043928		Map2k2	-0.265006	1.26792e-08	0.000392612
										Rp9	0.0153004	1.42108e-07	0.00440037		Dmxl1	-0.121461	1.34476e-08	0.000416405
										Gm49003	0.404135	1.43626e-07	0.00444739		4632427E13Rik	-0.413234	1.38396e-08	0.000428542
										Arpp19	0.120988	1.44823e-07	0.00448443		Cop1	-0.0437797	1.39881e-08	0.000433142
										Clmn	-0.387776	1.46387e-07	0.00453287		Chst2	-0.269119	1.45203e-08	0.000449621
										Wwox	0.421832	1.49173e-07	0.00461914		Actr1a	0.102198	1.54519e-08	0.000478469
										Ttc14	-0.0587377	1.62515e-07	0.00503228		Gm47167	0.37585	1.57606e-08	0.000488028
										Hdlbp	0.116386	1.75391e-07	0.00543098		Tmem245	-0.131561	1.5901e-08	0.000492373
										Sf3b1	0.118374	1.76297e-07	0.00545905		Adamtsl3	-0.439916	1.66592e-08	0.000515852
										Rif1	0.052105	1.83401e-07	0.005679		Polg	-0.235958	1.67431e-08	0.000518451
										Cfap54	0.310806	1.83946e-07	0.00569589		Bcl9	-0.0746154	1.71849e-08	0.00053213
										Map2	-0.32876	1.87109e-07	0.00579382		Gm9968	0.369004	1.74967e-08	0.000541784
										Dtx3	0.188422	1.87163e-07	0.00579549		Gpc6	0.364092	1.76149e-08	0.000545446
										Gmps	0.046887	1.89143e-07	0.00585681		Ccdc114	-0.328398	1.77856e-08	0.00055073
										Fbxo11	-0.00544213	1.94511e-07	0.00602303		Coq8b	-0.311886	1.77902e-08	0.000550874
										Hnrnph2	0.1207	1.98677e-07	0.00615202		Ube2e2	-0.442588	1.89014e-08	0.000585281
										Pxdn	0.295614	2.04326e-07	0.00632695		Pdlim4	-0.470799	1.90972e-08	0.000591345
										Slc7a10	-0.44194	2.14168e-07	0.0066317		Wasl	0.0673103	2.09301e-08	0.000648102
										Sel1l3	0.301195	2.14217e-07	0.00663323		Nrp2	-0.481899	2.13335e-08	0.000660591
										Prune2	0.444063	2.15801e-07	0.00668226		Rbm39	-0.370282	2.17699e-08	0.000674104
										Eif4a2	0.20139	2.20477e-07	0.00682708		Ptprs	-0.153813	2.17845e-08	0.000674557
										Gm13110	0.433898	2.21236e-07	0.00685056		Gm43622	0.52445	2.29326e-08	0.000710109
										Slc5a3	0.393125	2.24326e-07	0.00694625		Hmgcll1	-0.356755	2.37963e-08	0.000736853
										Hnrnpr	-0.0617981	2.24416e-07	0.00694904		Map3k2	-0.111414	2.48629e-08	0.00076988
										Prex1	-0.22232	2.25942e-07	0.00699629		Mir6236	0.61994	2.49799e-08	0.000773501
										Rasa2	-0.442436	2.29197e-07	0.00709709		Ppp1r1a	-0.424158	2.56451e-08	0.0007941
										Icosl	0.317489	2.34826e-07	0.00727139		Spata1	0.0944963	2.60156e-08	0.000805574
										Dcaf8	0.209841	2.35047e-07	0.00727822		Pde8b	0.404195	2.6104e-08	0.000808309
										Tmem245	0.13144	2.39616e-07	0.00741971		Slc25a23	-0.357989	2.64633e-08	0.000819436
										Mia2	0.070588	2.40165e-07	0.00743671		Ptpra	-0.148722	2.80048e-08	0.000867169
										Tmcc1	0.32687	2.4243e-07	0.00750684		Kmt5c	-0.282987	2.82581e-08	0.000875011
										Add1	0.217505	2.4567e-07	0.00760718		Slc20a1	-0.277706	2.99065e-08	0.000926055
										C130071C03Rik	-0.294362	2.50788e-07	0.00776566		Cdk19	-0.0939258	3.00414e-08	0.000930232
										Vps13c	-0.27844	2.63507e-07	0.00815948		Pan3	-0.155601	3.01105e-08	0.000932372
										Ranbp3l	-0.507894	2.67569e-07	0.00828528		Pdzd2	-0.467876	3.03921e-08	0.000941092
										Mast4	-0.383243	2.7529e-07	0.00852437		9330162G02Rik	0.190485	3.04619e-08	0.000943253
										Zfp532	-0.439721	2.82358e-07	0.00874323		S1pr1	0.574347	3.08911e-08	0.000956542
										Pcbp2	-0.106254	2.84749e-07	0.00881725		Ankrd12	-0.411993	3.12391e-08	0.000967318
										Kcnd3	0.240863	2.85304e-07	0.00883444		Ahnak	-0.32518	3.14278e-08	0.000973163
										Aopep	0.0289749	2.88675e-07	0.00893883		Dhx30	-0.169393	3.37013e-08	0.00104356
										Mat2a	0.489836	2.96815e-07	0.00919089		Gpm6a	0.354195	3.44534e-08	0.00106685
										R3hdm1	0.140345	3.07465e-07	0.00952067		Etnk1	0.339938	3.48062e-08	0.00107777
										Bcan	-0.35509	3.09944e-07	0.0095974		Memo1	-0.16748	3.52197e-08	0.00109058
										Slc6a11	-0.427794	3.11153e-07	0.00963486		Atxn10	-0.16393	3.59461e-08	0.00111307
										Strada	0.236687	3.14334e-07	0.00973336		Apobec3	-0.315353	3.63856e-08	0.00112668
										Immp2l	0.285841	3.21048e-07	0.00994126		Gm37240	0.0660879	3.64982e-08	0.00113017
										Thrb	-0.222608	3.29065e-07	0.0101895		Tmem167	-0.31033	3.83369e-08	0.0011871
										Atrnl1	0.457312	3.33777e-07	0.0103354		Mtmr3	-0.234472	3.86162e-08	0.00119575
										Abcc4	0.339235	3.44134e-07	0.0106561		Bicd1	-0.0674125	3.90332e-08	0.00120866
										Igsf8	-0.188542	3.45193e-07	0.0106889		Chp1	-0.155564	3.94657e-08	0.00122205
										Mapk14	0.221128	3.50859e-07	0.0108644		Sel1l3	-0.39334	4.21037e-08	0.00130374
										Rgs12	-0.275357	3.52322e-07	0.0109097		Slc38a1	-0.491708	4.52856e-08	0.00140227
										Rapgef1	0.184286	3.60141e-07	0.0111518		Akap8	0.104884	4.74128e-08	0.00146814
										Acss2	-0.413655	3.61321e-07	0.0111883		Cnn3	-0.487697	4.76878e-08	0.00147665
										Firre	0.0901048	3.70072e-07	0.0114593		Dock7	-0.255598	4.77064e-08	0.00147723
										2810004N23Rik	0.0676394	3.74851e-07	0.0116073		Mcl1	-0.31453	4.99136e-08	0.00154557
										Cebpg	0.423214	3.84012e-07	0.0118909		Rida	-0.489086	5.08965e-08	0.00157601
										Marchf8	0.135455	3.89027e-07	0.0120462		Hnrnpf	-0.0121415	5.21362e-08	0.0016144
										Csnk1g1	0.149143	3.89775e-07	0.0120694		Mertk	0.378146	5.23338e-08	0.00162052
										Nlk	0.303265	3.90388e-07	0.0120884		Usp53	-0.596179	5.29961e-08	0.00164102
										Chd7	0.00836079	4.32805e-07	0.0134018		Rasa1	0.221918	5.34631e-08	0.00165549
										Zfp62	0.264126	4.39003e-07	0.0135937		Exoc6b	-0.0109888	5.41956e-08	0.00167817
										Szrd1	0.38399	4.70626e-07	0.0145729		Wdr33	-0.13747	5.43684e-08	0.00168352
										Lama2	-0.291977	4.76401e-07	0.0147518		Myo18a	-0.309985	5.49069e-08	0.00170019
										Ncor1	-0.0934349	4.77994e-07	0.0148011		Fam13c	0.388215	5.49977e-08	0.001703
										Commd3	0.0564639	4.87296e-07	0.0150891		Thoc1	-0.123766	5.56863e-08	0.00172433
										Adcy9	0.382477	4.95609e-07	0.0153465		Emx2os	0.476452	5.57983e-08	0.0017278
										Synrg	0.0438787	4.97888e-07	0.0154171		Cdk7	-0.21189	5.65094e-08	0.00174981
										Wdr33	-0.109281	5.25743e-07	0.0162796		Dvl1	-0.292909	5.68137e-08	0.00175924
										Ranbp9	0.165748	5.25878e-07	0.0162838		Stx16	-0.225531	5.70269e-08	0.00176584
										Dcc	-0.621724	5.26907e-07	0.0163157		Papola	-0.302168	5.85986e-08	0.00181451
										Appbp2	-0.159215	5.35407e-07	0.0165789		Hectd1	-0.334284	6.01626e-08	0.00186294
										Rab2a	-0.0191661	5.73406e-07	0.0177555		Gm42970	-0.362477	6.10596e-08	0.00189071
										Cdk7	0.060062	5.81689e-07	0.018012		Klf13	-0.223756	6.10789e-08	0.00189131
										Timm9	0.147965	5.83076e-07	0.0180549		Gm15738	0.375888	6.12296e-08	0.00189597
										Mir9-3hg	-0.387064	5.85004e-07	0.0181147		Srsf2	-0.322929	6.13476e-08	0.00189963
										Lats1	0.2434	5.88392e-07	0.0182195		Camta1	-0.240406	6.21859e-08	0.00192559
										Pappa	0.390061	5.9699e-07	0.0184858		Tut4	0.0866567	6.44105e-08	0.00199447
										Luzp1	-0.0364367	6.00843e-07	0.0186051		Kansl1l	0.418602	6.71147e-08	0.00207821
										Gdi2	0.0138036	6.11729e-07	0.0189422		Pik3c2a	-0.215159	6.79798e-08	0.002105
										Ncam2	0.553061	6.19669e-07	0.019188		Rab40c	-0.112646	6.93893e-08	0.00214864
										Wasf2	0.315129	6.23742e-07	0.0193142		Arhgef26	-0.371703	7.0968e-08	0.00219752
										Ralgps1	0.252077	6.29727e-07	0.0194995		Runx2	0.612825	7.10385e-08	0.00219971
										Per3	0.289318	6.36521e-07	0.0197099		Gm20275	0.487952	7.33223e-08	0.00227043
										Arfgef2	0.182308	6.3968e-07	0.0198077		Mycbp2	0.204217	7.42826e-08	0.00230016
										Fyn	-0.320295	6.43485e-07	0.0199255		Gm15520	0.508402	7.58848e-08	0.00234977
										Rnd3	0.291967	6.48528e-07	0.0200817		Sat1	0.450145	7.65396e-08	0.00237005
										Fat1	0.0652097	6.66914e-07	0.020651		Insyn2a	0.424716	7.67061e-08	0.0023752
										Nfx1	0.0766799	6.7632e-07	0.0209422		Vti1b	-0.269191	7.68219e-08	0.00237879
										Ptprk	0.430748	6.80954e-07	0.0210858		D430042O09Rik	-0.2576	7.85304e-08	0.00243169
										Ogdh	0.0490087	6.84586e-07	0.0211982		Cdk5rap2	-0.265474	7.87759e-08	0.0024393
										Slc25a23	-0.0777433	6.85775e-07	0.021235		Trpm3	0.502143	7.87885e-08	0.00243969
										Id3	0.680774	7.00814e-07	0.0217007		Nr3c2	0.166643	7.88849e-08	0.00244267
										Pcdh7	-0.348782	7.01668e-07	0.0217272		Gm21860	-0.29285	7.96937e-08	0.00246772
										Mrtfa	0.188516	7.07182e-07	0.0218979		Pik3ip1	-0.340616	8.12228e-08	0.00251506
										Tyw1	0.113322	7.15381e-07	0.0221518		Zdhhc20	0.0234368	8.72958e-08	0.00270311
										Pcnx	0.0229036	7.31562e-07	0.0226528		Samd4	-0.518741	8.73874e-08	0.00270595
										Cfap20	0.104784	7.32202e-07	0.0226726		Dcaf17	0.00466186	8.90473e-08	0.00275735
										Lcor	0.157988	7.32307e-07	0.0226759		Rbm4b	-0.12148	9.05321e-08	0.00280333
										Mpzl1	0.217232	7.40748e-07	0.0229373		2810410L24Rik	-0.235826	9.27036e-08	0.00287057
										Samd4	0.441455	7.41076e-07	0.0229474		Irak2	0.459033	9.4225e-08	0.00291768
										Gm16124	0.161531	7.5544e-07	0.0233922		Map3k14	-0.348293	9.43109e-08	0.00292034
										E130102H24Rik	-0.0938181	7.5585e-07	0.0234049		2810403D21Rik	-0.385058	9.46307e-08	0.00293024
										Abl1	-0.00353237	7.568e-07	0.0234343		Zmynd11	-0.180745	9.53063e-08	0.00295116
										Itsn2	0.00715473	7.71954e-07	0.0239036		Ppp2r3a	-0.0995645	9.72114e-08	0.00301015
										Atf1	0.304965	7.71984e-07	0.0239045		Sox1	-0.281632	9.92044e-08	0.00307186
										Prxl2a	-0.387211	7.75264e-07	0.0240061		Lncpint	-0.440927	1.03373e-07	0.00320095
										Gabpb2	0.149953	7.96761e-07	0.0246717		Fam129b	-0.365544	1.06141e-07	0.00328665
										Xrn2	0.065127	7.99852e-07	0.0247674		Gm44151	0.549131	1.06971e-07	0.00331236
										Bsg	-0.458722	8.10147e-07	0.0250862		Hapln1	0.513033	1.07049e-07	0.00331477
										Rsrc2	-0.0293475	8.16449e-07	0.0252813		Hnrnpr	0.0453254	1.07896e-07	0.00334099
										Emc7	-0.241115	8.20176e-07	0.0253967		Ptpa	-0.239773	1.11743e-07	0.00346012
										Asxl2	0.166565	8.23108e-07	0.0254875		Atp5o	0.454271	1.13033e-07	0.00350006
										Arhgap26.1	-0.373524	8.25507e-07	0.0255618		Plscr4	-0.415842	1.13386e-07	0.003511
										Tmod2	0.0912274	8.27934e-07	0.025637		Myo9a	-0.258693	1.14083e-07	0.00353258
										Spag9	-0.266488	8.30635e-07	0.0257206		Ptbp2	-0.168836	1.14424e-07	0.00354314
										Gna13	0.0153672	8.46405e-07	0.0262089		Cpt1c	-0.253517	1.1466e-07	0.00355044
										2310014F06Rik	0.308263	8.54678e-07	0.0264651		Lrrc9	-0.277389	1.16112e-07	0.00359542
										Slc14a1	0.335681	8.58816e-07	0.0265932		Itch	-0.157223	1.18337e-07	0.00366431
										Ctsb	0.37777	8.6263e-07	0.0267113		Pltp	-0.357812	1.19268e-07	0.00369315
										Auts2	-0.292001	8.72739e-07	0.0270244		Wsb1	-0.419315	1.20484e-07	0.00373079
										Fam49b	-0.223399	8.88804e-07	0.0275218		Strada	-0.390008	1.22435e-07	0.00379119
										Abi2	0.0120856	9.11936e-07	0.0282381		Rps2	-0.179799	1.26404e-07	0.00391409
										Kdm5a	0.0699341	9.24413e-07	0.0286244		Clk4	-0.0504409	1.2658e-07	0.00391956
										Atp11a	0.18631	9.56171e-07	0.0296078		Srsf5	-0.324927	1.26897e-07	0.00392938
										Mff	0.0319586	9.68834e-07	0.0299999		Bcl2l1	-0.18464	1.27208e-07	0.003939
										Top1	0.248041	9.72579e-07	0.0301159		Ddx60	-0.475811	1.27679e-07	0.00395359
										Pou3f3	-0.180009	9.85235e-07	0.0305078		Ddhd2	-0.261194	1.27905e-07	0.00396057
										Msi1	0.130245	9.88754e-07	0.0306168		Auts2	0.356516	1.29894e-07	0.00402217
										Bdh1	0.221115	9.91143e-07	0.0306907		Sbno1	-0.255784	1.30303e-07	0.00403483
										Ctsl	-0.067788	9.96948e-07	0.0308705		Gm26749	0.384652	1.30341e-07	0.00403601
										Mapkap1	0.158731	1.00088e-06	0.0309924		Farp2	-0.254341	1.31558e-07	0.0040737
										Nrxn2	-0.106711	1.00194e-06	0.0310252		Zfp950	-0.104976	1.33541e-07	0.00413508
										Ankrd12	0.418875	1.00579e-06	0.0311443		Tmed10	-0.115039	1.33973e-07	0.00414846
										Thoc2	0.238161	1.0099e-06	0.0312714		Asap2	-0.208479	1.38392e-07	0.00428531
										Nup214	0.0988364	1.0275e-06	0.0318165		Ncoa6	0.00449373	1.38944e-07	0.00430241
										Trim9	-0.445458	1.0343e-06	0.0320272		Nek6	-0.383159	1.40145e-07	0.0043396
										Stx16	0.119233	1.05863e-06	0.0327806		Sat2	-0.341965	1.40708e-07	0.00435704
										Cdh4	-0.525938	1.06995e-06	0.033131		Psmd7	-0.156742	1.42151e-07	0.00440171
										Fut8	-0.325369	1.07265e-06	0.0332147		Cuedc1	-0.324879	1.42764e-07	0.00442068
										Gfod2	0.191793	1.07603e-06	0.0333192		Cenpc1	0.0454524	1.43949e-07	0.00445737
										9330162G02Rik	-0.0183136	1.08245e-06	0.0335179		Zfp106	-0.284242	1.46501e-07	0.00453642
										Lrrc8a	0.349937	1.09325e-06	0.0338526		Ilf2	-0.0153027	1.4673e-07	0.00454349
										Nrf1	-0.199713	1.11392e-06	0.0344924		Msi1	-0.28787	1.46813e-07	0.00454605
										Qtrt2	0.232422	1.11961e-06	0.0346686		Trappc10	-0.271261	1.49291e-07	0.00462279
										Zfand5	0.0226702	1.13618e-06	0.0351817		Atp9b	-0.108798	1.58238e-07	0.00489985
										Ndufs4	0.157955	1.14082e-06	0.0353256		Tmbim6	-0.245741	1.58575e-07	0.00491026
										Nrg2	0.335237	1.15797e-06	0.0358565		Thrap3	-0.273537	1.6051e-07	0.0049702
										Garnl3	0.43135	1.16293e-06	0.0360101		Rapgef3	-0.440223	1.62214e-07	0.00502296
										Pbx1	-0.256885	1.16633e-06	0.0361155		Sh3pxd2b	-0.391096	1.62993e-07	0.00504709
										E130114P18Rik	-0.146846	1.1704e-06	0.0362413		Tspan7	0.300041	1.67351e-07	0.00518201
										Ank	-0.129813	1.17236e-06	0.036302		Eya3	-0.165295	1.71346e-07	0.00530573
										Npepps	0.158601	1.17269e-06	0.0363124		Zfp771	-0.252801	1.71813e-07	0.00532018
										Hacd2	0.284764	1.18994e-06	0.0368466		Atp6ap1	-0.123214	1.75722e-07	0.00544122
										Thada	0.164536	1.19399e-06	0.0369721		Mttp	-0.353721	1.77086e-07	0.00548347
										Klhdc10	0.195046	1.20116e-06	0.037194		Sqstm1	-0.481519	1.84047e-07	0.00569901
										Stat5b	0.150134	1.21073e-06	0.0374903		Abcb1b	-0.321846	1.88249e-07	0.00582914
										Anapc5	0.251214	1.22488e-06	0.0379284		Cbx1	-0.136978	1.91036e-07	0.00591542
										Rbm26	0.0843043	1.22511e-06	0.0379357		Ranbp3l	0.605538	1.93979e-07	0.00600656
										Mef2c	-0.149251	1.25033e-06	0.0387164		Rnf130	-0.361011	1.96741e-07	0.00609208
										Zc3h12c	0.0826938	1.26492e-06	0.0391681		Marf1	-0.223096	2.04284e-07	0.00632567
										Nln	0.206207	1.32811e-06	0.041125		Ep300	-0.264973	2.06898e-07	0.00640659
										Rnf216	-0.0741157	1.33075e-06	0.0412065		Cmss1	0.379559	2.12404e-07	0.00657711
										Wdr82	-0.0828698	1.33678e-06	0.0413933		Cldn10	0.235694	2.14438e-07	0.00664008
										Setd2	-0.0764152	1.35562e-06	0.0419767		Sec24a	-0.330627	2.16295e-07	0.00669757
										Sf3b6	0.145352	1.3585e-06	0.042066		Firre	-0.215845	2.16356e-07	0.00669945
										Gnaq	0.0459505	1.35976e-06	0.042105		Cebpg	-0.473057	2.24667e-07	0.00695682
										Ubr4	-0.0981022	1.37111e-06	0.0424565		Npdc1	-0.298819	2.2685e-07	0.00702441
										Pdlim4	0.372658	1.38385e-06	0.0428509		Cfap20	-0.152839	2.32545e-07	0.00720077
										Dnmt3a	0.0853387	1.3927e-06	0.0431249		Cyhr1	-0.211761	2.37414e-07	0.00735151
										Haus3	0.20093	1.40107e-06	0.043384		Iqgap1	-0.305663	2.37983e-07	0.00736913
										Mrps6	0.472271	1.40651e-06	0.0435526		Armc8	-0.125412	2.38324e-07	0.00737971
										Nup98	0.216214	1.40996e-06	0.0436594		Immp1l	0.375596	2.44775e-07	0.00757946
										Sae1	0.142959	1.41458e-06	0.0438025		Atp5a1	-0.126942	2.52698e-07	0.0078248
										Rbms3	0.0311456	1.44136e-06	0.0446317		Nfix	0.14016	2.5506e-07	0.00789792
										Rbfox2	0.118401	1.44332e-06	0.0446925		Ino80d	-0.222579	2.55669e-07	0.00791678
										Pigs	0.0704733	1.4585e-06	0.0451624		Nebl	-0.334725	2.62917e-07	0.00814122
										Ube2e2	0.326275	1.48818e-06	0.0460815		E330013P04Rik	-0.114228	2.65047e-07	0.00820717
										Tbc1d10a	0.038749	1.49684e-06	0.0463498		Fgf13	0.562978	2.65567e-07	0.00822328
										CT010467.1	-0.265863	1.49754e-06	0.0463712		Ddx50	-0.301163	2.73246e-07	0.00846106
										Dlgap4	0.112005	1.51858e-06	0.047023		Limk2	-0.366393	2.74664e-07	0.00850496
															Lrrc58	0.00796305	2.7693e-07	0.00857513
															Rhbdl3	-0.354572	2.84736e-07	0.00881686
															Gm26532	-0.36656	2.87836e-07	0.00891284
															Eif4g1	-0.341569	2.87903e-07	0.00891492
															Slc9a9	-0.00422117	2.88193e-07	0.0089239
															Chst1	-0.218401	2.89266e-07	0.00895713
															Yap1	-0.0754441	2.90081e-07	0.00898237
															Nlk	-0.394472	2.99453e-07	0.00927256
															Ddx46	-0.250121	3.07175e-07	0.00951168
															Virma	-0.151091	3.07248e-07	0.00951393
															Plekha5	-0.527402	3.09808e-07	0.00959321
															Vps41	-0.118705	3.10647e-07	0.00961918
															Acadsb	-0.0974122	3.15707e-07	0.00977588
															Clip3	-0.286607	3.16446e-07	0.00979874
															Cox11	-0.44443	3.17173e-07	0.00982128
															Smoc1	-0.340972	3.21999e-07	0.00997069
															Supt20	-0.216179	3.22203e-07	0.00997702
															Dctn4	-0.338697	3.37089e-07	0.010438
															Ptprd	0.4024	3.39071e-07	0.0104993
															St6galnac5	0.696537	3.3927e-07	0.0105055
															Ogt	-0.202385	3.41951e-07	0.0105885
															Ralgps1	-0.214492	3.43401e-07	0.0106334
															Tmem47	-0.321147	3.4529e-07	0.0106919
															Paxx	-0.237814	3.54778e-07	0.0109857
															Sfswap	-0.297235	3.58426e-07	0.0110987
															Pkp4	-0.250161	3.62046e-07	0.0112108
															Pdpn	-0.451743	3.72313e-07	0.0115287
															Tiam2	-0.240973	3.75197e-07	0.011618
															Zfr	-0.344622	3.75875e-07	0.011639
															Acap2	-0.134684	3.78233e-07	0.011712
															Ppp1cb	-0.17042	3.82039e-07	0.0118298
															Thoc2	-0.318777	3.82666e-07	0.0118492
															Egfros	0.565056	3.84754e-07	0.0119139
															Epc1	0.189637	3.88017e-07	0.0120149
															Cyp51	0.47071	3.94447e-07	0.012214
															Atp1b2	-0.212857	3.96194e-07	0.0122682
															Kcnn2	0.314968	3.99895e-07	0.0123828
															Cbx5	-0.0874838	4.04018e-07	0.0125104
															Lrrc19	-0.139354	4.05146e-07	0.0125454
															Rassf8	-0.264446	4.1026e-07	0.0127037
															Micu2	-0.326944	4.11395e-07	0.0127388
															Laptm4a	-0.0917125	4.13102e-07	0.0127917
															Sf3b2	-0.228549	4.14327e-07	0.0128296
															Gm49329	-0.28778	4.18209e-07	0.0129498
															Marchf2	-0.227879	4.21299e-07	0.0130455
															Catspere2	-0.268912	4.22752e-07	0.0130905
															Wapl	-0.289401	4.3063e-07	0.0133345
															Ube2h	-0.232916	4.34201e-07	0.013445
															Ythdf3	-0.065834	4.41528e-07	0.0136719
															Invs	-0.19362	4.43635e-07	0.0137371
															Trim35	-0.27775	4.45587e-07	0.0137976
															Gnb1	0.0431616	4.48911e-07	0.0139005
															Nudt5	0.211504	4.50327e-07	0.0139444
															2700081O15Rik	-0.231725	4.6011e-07	0.0142473
															Krit1	-0.143574	4.70993e-07	0.0145843
															Eps15l1	-0.204802	4.72762e-07	0.0146391
															Htt	-0.19841	4.77971e-07	0.0148004
															Lman1	-0.194312	4.85339e-07	0.0150285
															Rsad1	-0.381691	4.88517e-07	0.0151269
															Larp1	-0.413612	4.92049e-07	0.0152363
															Fbxl5	-0.232458	4.99476e-07	0.0154663
															Gnl3	-0.187104	5.08563e-07	0.0157476
															Plcd4	-0.138495	5.09992e-07	0.0157919
															Pcyt2	-0.0148949	5.12073e-07	0.0158563
															Gjb6	0.34562	5.14994e-07	0.0159468
															Prickle2	-0.537153	5.16803e-07	0.0160028
															Fam49b	0.284199	5.21678e-07	0.0161538
															Psip1	-0.0292431	5.22687e-07	0.016185
															Erbin	-0.452842	5.2644e-07	0.0163012
															Ccnd3	-0.326608	5.3416e-07	0.0165403
															Rif1	-0.15103	5.35025e-07	0.0165671
															Farp1	-0.301095	5.37893e-07	0.0166559
															Luzp1	-0.116046	5.44692e-07	0.0168664
															Ankib1	-0.0927231	5.46107e-07	0.0169102
															Dnajc18	-0.231194	5.49924e-07	0.0170284
															Igdcc4	-0.263822	5.54806e-07	0.0171796
															Lgr4	0.453309	5.64525e-07	0.0174805
															Rabep1	0.0331664	5.74437e-07	0.0177874
															Camkk2	-0.408542	5.74627e-07	0.0177933
															Zbtb7a	-0.0962281	5.75926e-07	0.0178336
															Grid2	0.357577	5.83137e-07	0.0180568
															Rsrp1	-0.314801	5.88473e-07	0.0182221
															Cox10	0.0549366	5.98828e-07	0.0185427
															Srrm1	-0.165875	5.98978e-07	0.0185473
															Fads2	0.179368	6.0275e-07	0.0186641
															Slc25a40	0.199648	6.05223e-07	0.0187407
															Col27a1	-0.291835	6.06773e-07	0.0187887
															Trpm7	-0.217878	6.07064e-07	0.0187977
															Lzts2	-0.194414	6.07568e-07	0.0188133
															Shroom3	-0.605533	6.08721e-07	0.018849
															Setd7	-0.0467118	6.10999e-07	0.0189196
															Grik4	-0.425657	6.12242e-07	0.0189581
															Parg	0.0729688	6.13182e-07	0.0189872
															Dguok	-0.147413	6.14923e-07	0.0190411
															Pou3f3	0.20134	6.17293e-07	0.0191145
															Fam189a2	-0.392303	6.17616e-07	0.0191245
															Mink1	0.0778424	6.25773e-07	0.0193771
															Pi4kb	-0.15727	6.2791e-07	0.0194432
															Erc1	-0.306785	6.37151e-07	0.0197294
															Gm47271	0.50748	6.40216e-07	0.0198243
															Snhg14	0.189844	6.40885e-07	0.019845
															Chd8	-0.173488	6.45007e-07	0.0199726
															B3galt1	0.281288	6.5338e-07	0.0202319
															Nisch	-0.172355	6.53483e-07	0.0202351
															Gbf1	-0.157948	6.60035e-07	0.020438
															Vdac1	-0.21191	6.75653e-07	0.0209216
															Eps8	0.428183	6.92842e-07	0.0214538
															Fgfr1	-0.428001	7.01383e-07	0.0217183
															Rufy3	0.027093	7.02479e-07	0.0217523
															Asxl1	-0.278647	7.0268e-07	0.0217585
															Cfl2	-0.0793997	7.11308e-07	0.0220256
															Tmem208	-0.184	7.16079e-07	0.0221734
															Ascc3	-0.2807	7.24476e-07	0.0224334
															Usp33	-0.0216413	7.28325e-07	0.0225526
															Gm43361	0.273936	7.38617e-07	0.0228713
															Phip	-0.137947	7.4375e-07	0.0230302
															Dnah7b	-0.242012	7.85142e-07	0.0243119
															Tmx3	0.0541046	7.91957e-07	0.0245229
															Cdk11b	-0.0562177	8.04681e-07	0.0249169
															Car2	0.315968	8.07084e-07	0.0249914
															Vps26c	-0.197294	8.21669e-07	0.025443
															Gli3	0.277968	8.21793e-07	0.0254468
															Gm49599	-0.15626	8.38638e-07	0.0259684
															Akap8l	-0.0589006	8.54162e-07	0.0264491
															Ankrd28	-0.48455	8.59887e-07	0.0266264
															Afdn	-0.129084	8.79216e-07	0.0272249
															Fgf1	0.439479	8.89764e-07	0.0275516
															Ola1	-0.118296	9.00984e-07	0.027899
															Eno2	-0.255721	9.06809e-07	0.0280794
															Grb2	-0.0323448	9.06835e-07	0.0280801
															Klhl26	-0.281805	9.08788e-07	0.0281406
															Wwc2	-0.255596	9.13221e-07	0.0282779
															Tnrc6a	0.00223958	9.15022e-07	0.0283336
															Phf20	-0.343864	9.20558e-07	0.0285051
															Suz12	0.0905431	9.26688e-07	0.0286949
															Fbxo11	-0.13835	9.26947e-07	0.0287029
															Gm26703	0.575894	9.29406e-07	0.028779
															Shroom4	-0.330222	9.5539e-07	0.0295837
															Plbd2	-0.321635	9.69059e-07	0.0300069
															Arfgap1	-0.31514	9.89081e-07	0.0306269
															Bfar	-0.136311	9.93188e-07	0.0307541
															Gm26936	0.375646	9.98413e-07	0.0309159
															Arpp19	-0.181471	1.02003e-06	0.0315852
															Hipk3	-0.175187	1.02809e-06	0.0318349
															Osbpl1a	-0.209514	1.03138e-06	0.0319368
															Xpnpep1	0.460414	1.04995e-06	0.0325117
															Tbl1xr1	-0.152834	1.05521e-06	0.0326745
															Gm49708	-0.501423	1.05764e-06	0.0327497
															Sav1	-0.122576	1.06735e-06	0.0330504
															Mprip	-0.278226	1.09373e-06	0.0338673
															Atp11a	-0.0515582	1.12105e-06	0.0347133
															Nrbp2	-0.255499	1.131e-06	0.0350215
															Vwa8	-0.156663	1.15045e-06	0.0356237
															Cmtm5	-0.198601	1.16077e-06	0.0359431
															Gbe1	-0.305954	1.16388e-06	0.0360396
															2810004N23Rik	-0.00870022	1.1693e-06	0.0362074
															Atp2c1	-0.191317	1.17404e-06	0.0363543
															Ddo	-0.360028	1.20765e-06	0.037395
															Zcchc24	-0.172298	1.20977e-06	0.0374605
															Top2b	0.175835	1.22102e-06	0.0378088
															Poldip3	-0.271551	1.24206e-06	0.0384603
															Gria2	0.39034	1.24537e-06	0.0385628
															Sumo1	-0.0459595	1.25952e-06	0.0390012
															Nfkb1	-0.281885	1.26368e-06	0.0391297
															Ifrd1	-0.380711	1.27279e-06	0.039412
															Angel2	-0.184231	1.28186e-06	0.0396929
															Atp6v0b	0.164578	1.28297e-06	0.0397273
															Foxo3	-0.0058105	1.28322e-06	0.039735
															Arfgef2	-0.30633	1.29237e-06	0.0400183
															Gng12	0.113204	1.32644e-06	0.0410731
															Pantr1	0.467022	1.32645e-06	0.0410736
															Pex19	-0.16442	1.32664e-06	0.0410795
															Ptges3	0.025448	1.34158e-06	0.0415421
															Slc44a2	-0.214134	1.34438e-06	0.0416286
															Mia2	0.0420187	1.35385e-06	0.041922
															Sf3b6	-0.222652	1.38408e-06	0.042858
															Cnnm2	-0.0178624	1.38721e-06	0.042955
															Wdfy3	-0.016269	1.38884e-06	0.0430054
															Ccdc59	-0.079707	1.40198e-06	0.0434124
															Xpr1	-0.230942	1.41332e-06	0.0437636
															Hmgb1	0.0412395	1.41911e-06	0.0439427
															Ecpas	-0.0339653	1.43384e-06	0.0443989
															Gm15991	0.497214	1.4371e-06	0.0444998
															Megf10	0.304477	1.43966e-06	0.0445791
															Acot13	-0.16699	1.44913e-06	0.0448722
															Eva1a	-0.143596	1.45334e-06	0.0450027
															Alpk1	-0.104501	1.45592e-06	0.0450827
															Lonp2	-0.331655	1.4595e-06	0.0451935
															Spopl	-0.0892278	1.46107e-06	0.0452422
															Fryl	-0.243221	1.47604e-06	0.0457055
															Ccdc191	-0.223946	1.49949e-06	0.0464316
															Cmya5	-0.277831	1.50211e-06	0.0465127
															Lgi4	-0.273871	1.51052e-06	0.0467733
															Ube4b	-0.290847	1.51236e-06	0.0468301
															Ino80	-0.212187	1.51877e-06	0.0470288
															0610030E20Rik	-0.187729	1.54384e-06	0.0478049
															Nupl2	-0.0170206	1.54738e-06	0.0479147
															Nmt2	-0.16133	1.56914e-06	0.0485884
															Arap2	-0.104226	1.57082e-06	0.0486405
															Nck2	-0.330223	1.57237e-06	0.0486884
															Neo1	0.0626055	1.57492e-06	0.0487675
															Ptprf	-0.367217	1.58699e-06	0.0491412
															3110021N24Rik	0.415125	1.59169e-06	0.0492867

## Sheet: Neurons
C0_19vWT_	C0_19vWT_L2FC	C0_19vWT_p_val	C0_19vWT_p_val_adj	252TTL	C0_TG19v19_	C0_TG19v19_L2FC	C0_TG19v19_p_val	C0_TG19v19_p_val_adj	318 TTL	C1_19vWT_	C1_19vWT_L2FC	C1_19vWT_p_val	C1_19vWT_p_val_adj	41	C1_TG19v19_	C1_TG19v19_L2FC	C1_TG19v19_p_val	C1_TG19v19_p_val_adj	144	C2_19vWT_	C2_19vWT_L2FC	C2_19vWT_p_val	C2_19vWT_p_val_adj	9	C2_TG19v19_	C2_TG19v19_L2FC	C2_TG19v19_p_val	C2_TG19v19_p_val_adj	10	C3_19vWT_	C3_19vWT_L2FC	C3_19vWT_p_val	C3_19vWT_p_val_adj		C3_TG19v19_	C3_TG19v19_L2FC	C3_TG19v19_p_val	C3_TG19v19_p_val_adj		C4_19vWT_	C4_19vWT_L2FC	C4_19vWT_p_val	C4_19vWT_p_val_adj		C4_T19v19_	C4_T19v19_L2FC	C4_T19v19_p_val	C4_T19v19_p_val_adj
Gm43049	0.563303	7.29666e-64	2.25941e-59		Xist	4.10432	1.49048e-221	4.61526e-217		Gm43049	0.506616	9.22202e-26	2.8556e-21		Xist	4.01339	1.28345e-85	3.97422e-81		Gm43049	0.75352	3.09707e-19	9.59009e-15		Xist	4.11754	3.68473e-33	1.14098e-28		Apoe	-1.22909	5.07177e-12	1.57047e-07		Xist	3.48101	9.30856e-29	2.88239e-24		Gm43049	0.987988	6.79222e-22	2.10321e-17		Xist	2.02312	7.02483e-18	2.17524e-13
Cst3	-0.928857	8.41992e-62	2.60723e-57		Tsix	1.6682	5.196e-134	1.60894e-129		Cst3	-0.732903	1.04693e-20	3.24182e-16		Tsix	1.64755	4.42554e-58	1.37037e-53		MAPT	0.490351	3.46035e-15	1.0715e-10		Tsix	1.58925	1.73936e-21	5.38594e-17		Cst3	-1.03048	1.41672e-10	4.38688e-06		Tsix	1.36909	1.89121e-13	5.85612e-09		MAPT	0.463963	1.06716e-16	3.30447e-12		Pigk	0.741352	3.83419e-15	1.18726e-10
MAPT	0.43001	4.974e-59	1.5402e-54		Eif2s3y	-1.09287	1.74905e-88	5.41593e-84		MAPT	0.272405	5.12095e-19	1.5857e-14		Eif2s3y	-1.09708	1.63372e-46	5.05883e-42		Cst3	-0.854562	3.14993e-11	9.75375e-07		Eif2s3y	-1.33398	2.91477e-21	9.02559e-17		Csmd1	-1.12556	1.05553e-08	0.000326844		Cst3	0.97165	2.78673e-06	0.086291		Unc5c	-0.721132	1.44405e-07	0.00447151		Eif2s3y	-0.917363	8.17925e-15	2.53271e-10
Apoe	-0.846747	7.83217e-54	2.42523e-49		Lsamp	0.383963	2.22103e-48	6.87742e-44		Apoe	-0.719201	9.8942e-18	3.06374e-13		Pigk	0.763568	4.48752e-31	1.38956e-26		Plp1	-0.829153	9.67153e-11	2.99479e-06		4930532I03Rik	0.870604	5.59431e-10	1.73228e-05		Plp1	-0.97523	9.19535e-08	0.00284734							Cst3	-0.628215	3.02686e-07	0.00937267		A330015K06Rik	0.994729	6.87526e-13	2.12893e-08
Lsamp	-0.288218	1.40194e-39	4.34109e-35		Uty	-0.798185	1.92919e-45	5.97375e-41		Lsamp	-0.284145	7.03614e-16	2.17874e-11		4930509J09Rik	0.794885	6.79667e-30	2.10459e-25		Apoe	-0.818653	5.80301e-09	0.00017969		Gm10848	0.748368	2.02046e-08	0.000625634		Eln	0.862001	1.34616e-06	0.0416838												SORL1	0.479875	1.50832e-12	4.67052e-08
Tenm2	-0.450376	3.34697e-34	1.03639e-29		SORL1	0.443986	1.02242e-38	3.16593e-34		Tenm2	-0.628475	4.07393e-14	1.26149e-09		Uty	-0.731448	5.07097e-25	1.57023e-20		Gm33228	1.10387	1.43839e-08	0.000445396		1700111E14Rik	0.762628	2.63551e-08	0.000816087																	Gm10848	0.712146	4.02805e-12	1.24729e-07
Plp1	-0.708072	7.0282e-33	2.17628e-28		4930532I03Rik	0.795113	2.88671e-37	8.93871e-33		Fgf14	-0.278391	1.05449e-12	3.26523e-08		SORL1	0.370102	5.33949e-20	1.65337e-15		Unc5c	-0.661772	1.69358e-07	0.00524417		Uty	-0.810238	5.50119e-08	0.00170344																	4930419G24Rik	0.805363	2.40293e-11	7.44069e-07
Nrxn3	-0.838375	9.11112e-31	2.82126e-26		Sorbs2os	0.706578	6.07094e-35	1.87987e-30		Camk2a	0.355728	1.61761e-12	5.00894e-08		Lsamp	0.35524	3.26857e-19	1.01211e-14		Cdh12	-0.711213	2.36049e-07	0.00730926		H3f3b	-0.720981	1.20677e-07	0.00373675																	Gm12296	0.844772	6.16015e-11	1.90749e-06
Ptn	-0.580744	2.50861e-26	7.7679e-22		1700111E14Rik	0.636735	1.60178e-31	4.95992e-27		Plp1	-0.532404	1.82763e-11	5.65925e-07		Sorbs2os	0.642337	8.66489e-19	2.68308e-14		Ahcyl2	0.593545	2.77253e-07	0.00858514		Lsamp	0.278544	4.70664e-07	0.0145741																	Ahi1	0.458046	4.79806e-10	1.48572e-05
Cdh12	-0.588705	3.98693e-25	1.23455e-20		Cntn4	-1.05442	4.61296e-30	1.4284e-25		Ptgds	-0.505538	1.77624e-10	5.50012e-06		Gm10848	0.683915	5.22458e-18	1.61779e-13							Icam5	-0.622912	5.46325e-07	0.0169169																	1700111E14Rik	0.830855	7.45762e-10	2.30925e-05
Ptgds	-0.533394	3.05337e-24	9.45477e-20		Ppp1r1a	-0.645295	9.2147e-30	2.85333e-25		Cntnap5a	-0.423582	2.36745e-10	7.33079e-06		Ctnna3	0.964096	2.02516e-16	6.2709e-12																											Gm48678	0.705824	1.23853e-09	3.8351e-05
Nrg1	-0.729503	2.07322e-22	6.41972e-18		Srsf7	-0.50697	5.27835e-29	1.63444e-24		Prkg1	-0.400185	1.15358e-09	3.57207e-05		5330438D12Rik	0.567468	1.2574e-15	3.89355e-11																											Gm20642	0.547638	6.66717e-09	0.000206449
Slc1a2	-0.505509	7.84758e-22	2.43e-17		4930509J09Rik	0.680242	1.03337e-28	3.19983e-24		Nell2	0.324745	2.91764e-09	9.03449e-05		Ppp1r1a	-0.636175	1.89384e-15	5.86427e-11																											4930547E14Rik	0.811387	7.50647e-09	0.000232438
Grin2a	0.267862	8.12792e-22	2.51681e-17		Pigk	0.57431	3.30433e-28	1.02319e-23		Trim2	0.367319	1.21583e-08	0.00037648		A330015K06Rik	0.680984	3.09798e-15	9.59291e-11																											Nrg3os	0.544272	1.45821e-08	0.000451535
Camk2a	0.348228	2.97961e-21	9.22635e-17		Ahi1	0.432474	3.76674e-28	1.16637e-23		Opcml	-0.272144	1.3923e-08	0.000431125		Skint5	0.735041	3.61782e-15	1.12026e-10																											Plxna4os3	0.797003	6.84847e-08	0.00212063
Unc5c	-0.50572	1.34201e-20	4.15553e-16		Atp1b1	-0.490004	2.15507e-24	6.67317e-20		Ptprj	0.379339	3.87472e-08	0.00119981		Lysmd4	0.62384	5.02221e-15	1.55513e-10																											Icam5	-0.660302	7.38702e-08	0.00228739
Wipf3	0.426143	3.97439e-20	1.23067e-15		Inhba	0.581509	7.52636e-24	2.33054e-19		Pigk	-0.370916	4.6975e-08	0.00145458		Fgf14	0.306136	5.4286e-15	1.68096e-10																											Gm44829	0.505859	7.67428e-08	0.00237634
9530026P05Rik	-0.544475	1.07457e-16	3.32741e-12		Gm16351	0.668456	1.44746e-23	4.48207e-19		Plpp3	-0.311885	5.40369e-08	0.00167325		CT010467.2	0.61511	6.25225e-15	1.93601e-10																											Gm44151	0.542951	9.75616e-08	0.003021
Scd2	-0.461085	2.26123e-16	7.0019e-12		Gm43376	0.559626	1.82972e-22	5.66574e-18		Ctnna2	-0.316876	6.92275e-08	0.00214363		Gm32880	0.635561	9.219e-15	2.85466e-10																											9630028H03Rik	0.810774	9.99618e-08	0.00309532
9630028H03Rik	-0.418831	4.46865e-16	1.38372e-11		Tenm2	0.395025	2.20685e-22	6.83351e-18		Focad	0.395011	7.38747e-08	0.00228753		A230004M16Rik	0.653536	4.64159e-14	1.43727e-09																											Gm13269	0.647234	1.03038e-07	0.00319057
Dgkb	-0.365076	6.2172e-16	1.92516e-11		Gm12296	0.58531	3.04944e-22	9.4426e-18		Nlgn1	-0.207823	7.86069e-08	0.00243406		Gm12296	0.654254	5.45749e-14	1.68991e-09																											Gm37459	0.649961	1.08761e-07	0.00336778
Plpp3	-0.384124	9.43446e-16	2.92138e-11		Plxna4os3	0.625856	5.86466e-22	1.81599e-17		Arhgap39	0.345772	8.33185e-08	0.00257996		Galnt2l	0.3627	7.87015e-14	2.43699e-09																											Ddx3y	-0.493698	1.53219e-07	0.00474442
Egfem1	0.363802	3.65327e-15	1.13124e-10		Gm44511	0.500184	9.63422e-22	2.98324e-17		Slc1a3	-0.399723	1.00874e-07	0.00312358		Nlgn1	0.283793	2.46716e-13	7.63956e-09																											Uty	-0.398149	1.58429e-07	0.00490576
Ahcyl2	0.326564	4.06823e-15	1.25973e-10		A230004M16Rik	0.586559	2.07433e-21	6.42318e-17		Nebl	0.249991	1.21521e-07	0.00376289		3110021N24Rik	0.59994	6.47789e-13	2.00588e-08																											Far1os	0.589059	3.3818e-07	0.0104718
CT010467.1	-0.329684	5.06591e-15	1.56866e-10		Gm42303	0.691314	5.01485e-21	1.55285e-16		Ano3	-0.323593	1.22497e-07	0.00379313		Gm43376	0.575187	1.03943e-12	3.21861e-08																											Lrrc4	0.612272	3.93564e-07	0.0121867
Cd81	-0.398494	8.6158e-15	2.66788e-10		Ddx3y	-0.370873	9.08547e-21	2.81332e-16		Itm2b	-0.374511	1.24437e-07	0.00385318		Gm20275	0.579064	1.68772e-12	5.22603e-08																											Snhg11	-0.333272	4.27773e-07	0.013246
Atp1a2	-0.340082	1.16836e-14	3.61783e-10		Ctnna3	0.657124	4.19727e-20	1.29968e-15		Dgkb	-0.462823	1.48143e-07	0.00458726		1700111E14Rik	0.64109	1.7257e-12	5.34363e-08																											Itm2b	-0.497281	4.46496e-07	0.0138258
Malat1	0.172435	1.49269e-14	4.62213e-10		Kdm5d	-0.353338	4.9383e-19	1.52915e-14		Oprm1	-0.461638	1.98679e-07	0.0061521		Tenm2	0.564381	2.66725e-12	8.25914e-08																											St8sia3os	0.546102	5.9939e-07	0.0185601
Clu	-0.397166	2.07839e-14	6.43574e-10		Chst1	-0.451944	9.45706e-19	2.92838e-14		Rbfox1	-0.22187	2.08993e-07	0.00647146		Gm12394	0.623592	7.75206e-12	2.40042e-07																											Tsix	0.508136	9.1294e-07	0.0282692
Nell2	0.252222	4.74749e-14	1.47006e-09		A330015K06Rik	0.557783	1.45723e-18	4.5123e-14		Bcl6	0.444728	2.44749e-07	0.00757866		Srsf7	-0.434059	1.96043e-11	6.07048e-07																											Gm19710	0.568403	9.29202e-07	0.0287727
Nrp1	0.446623	4.78765e-14	1.4825e-09		Gm20275	0.519943	1.63029e-18	5.04818e-14		Ntm	-0.42951	2.5345e-07	0.00784808		Csmd2os	0.543362	2.88949e-11	8.94729e-07																											Sh3d19	-0.617791	9.35119e-07	0.028956
Galnt17	0.284301	6.80362e-14	2.10674e-09		Gm10848	0.519728	5.22384e-18	1.61756e-13		Car10	-0.511366	3.56748e-07	0.0110467		Chst1	-0.511753	3.37e-11	1.04352e-06																											Macrod2os1	0.684323	1.01222e-06	0.0313433
Gpc5	-0.337966	1.13171e-13	3.50433e-09		Gm20642	0.467779	6.86872e-18	2.1269e-13		CT010467.2	-0.319294	3.92669e-07	0.012159		Oprm1	0.672941	3.43845e-11	1.06472e-06																											Cpne7	-0.780306	1.33925e-06	0.0414698
Zbtb16	0.360741	5.35369e-13	1.65777e-08		Aplp1	-0.453033	7.34858e-18	2.27549e-13		Gm28376	-0.30759	3.97884e-07	0.0123205		Gm48678	0.556379	3.61608e-11	1.11972e-06
Gm33228	0.539515	5.90881e-13	1.82966e-08		Snrnp70	-0.378503	7.59706e-18	2.35243e-13		Gm48006	-0.299265	4.00657e-07	0.0124063		4930532I03Rik	0.63538	3.70815e-11	1.14823e-06
Gria2	0.183235	9.97377e-13	3.08838e-08		5330438D12Rik	0.42858	8.63791e-18	2.67473e-13		Hectd2	0.553471	4.73875e-07	0.0146735		Plxna4os3	0.601077	4.02726e-11	1.24704e-06
A230004M16Rik	-0.345675	1.20347e-12	3.72656e-08		Ahcyl2	-0.415461	9.87584e-18	3.05805e-13		Itgav	-0.347298	1.08207e-06	0.0335062		Kdm5d	-0.34146	4.59589e-11	1.42312e-06
Celf3	-0.346735	1.73863e-12	5.38366e-08		Oprm1	0.591089	1.00037e-17	3.09765e-13		Adarb2	-0.303011	1.08834e-06	0.0337004		1700109K24Rik	0.576482	4.81343e-11	1.49048e-06
Rbfox1	-0.17296	1.98022e-12	6.13176e-08		Gm43316	0.458628	1.94105e-17	6.01047e-13		Trpc4	0.415628	1.09396e-06	0.0338744		Gm20642	0.429018	4.87264e-11	1.50881e-06
Plk5	-0.374292	2.66947e-12	8.26601e-08		Atp5o	0.433476	5.48125e-17	1.69727e-12		Pde7b	-0.437446	1.21925e-06	0.037754		Ttc19	-0.471917	6.09721e-11	1.888e-06
Epha10	0.404458	3.31247e-12	1.02571e-07		Skint5	0.580694	1.09196e-16	3.38124e-12		Lingo2	-0.191748	1.48426e-06	0.0459602		Ddx3y	-0.40282	6.6104e-11	2.04691e-06
Cntnap5a	-0.294698	5.33887e-12	1.65318e-07		Car10	0.580767	1.27272e-16	3.94097e-12							Gm20319	0.609073	6.67017e-11	2.06542e-06
Prkg1	-0.26985	5.36636e-12	1.66169e-07		Gm35188	0.55682	1.72997e-16	5.35686e-12							Atp5o	0.462405	9.45352e-11	2.92728e-06
Map2	0.287439	7.25566e-12	2.24672e-07		Nkain2	0.248731	2.8945e-16	8.96282e-12							Ahi1	0.318155	1.02238e-10	3.16581e-06
Unc13c	-0.467284	1.10065e-11	3.40816e-07		Prpf4b	0.3672	4.13156e-16	1.27934e-11							Prkg1	0.397079	2.21894e-10	6.87095e-06
Epha7	0.269281	1.34786e-11	4.17365e-07		Prkg1	0.350801	5.25118e-16	1.62603e-11							Gm42303	0.577977	2.33947e-10	7.24417e-06
Tenm4	-0.471143	1.53811e-11	4.76277e-07		Gm44829	0.444198	5.77005e-16	1.7867e-11							Gm50250	0.44809	2.6725e-10	8.27539e-06
St6galnac3	-0.305719	1.62e-11	5.01632e-07		Pisd	0.506333	7.29693e-16	2.2595e-11							Macrod2os1	0.567123	3.23252e-10	1.00095e-05
Cdk9	-0.369933	2.18771e-11	6.77424e-07		Adgrb3	0.30454	1.65278e-15	5.11784e-11							Inhba	0.505839	4.16855e-10	1.29079e-05
Tmem132d	-0.412973	2.21955e-11	6.87285e-07		Negr1	0.260192	1.99636e-15	6.18172e-11							Gm44511	0.450441	4.44874e-10	1.37755e-05
Ahi1	-0.228939	4.32482e-11	1.33918e-06		Grm5	0.276676	2.02379e-15	6.26668e-11							Spink13	0.550963	4.61993e-10	1.43056e-05
Prmt8	0.0368311	4.69924e-11	1.45512e-06		Grm1	0.342508	3.03974e-15	9.41254e-11							Prpf4b	0.439827	5.80421e-10	1.79727e-05
Gria1	0.19574	4.84311e-11	1.49967e-06		Gm41609	0.515169	3.24549e-15	1.00497e-10							Skint6	0.527585	6.26948e-10	1.94135e-05
Tecr	-0.277749	6.04116e-11	1.87064e-06		Gm15496	0.486613	1.31917e-14	4.08481e-10							Rsrp1	-0.465088	8.13453e-10	2.51886e-05
Dapk1	0.282654	6.62997e-11	2.05297e-06		Gm13269	0.450731	1.43865e-14	4.45478e-10							Cttnbp2	-0.328482	8.50429e-10	2.63335e-05
Akain1	0.250292	7.15966e-11	2.21699e-06		Gm20319	0.537064	1.43963e-14	4.45781e-10							Rapgef5	-0.484707	8.92081e-10	2.76233e-05
A330015K06Rik	-0.36236	9.76956e-11	3.02514e-06		Wipf3	-0.409756	1.53768e-14	4.76141e-10							Ccdc33	0.386641	9.0496e-10	2.80221e-05
Pdia6	-0.303309	1.07102e-10	3.31642e-06		Galnt2l	0.269732	1.59899e-14	4.95127e-10							Nkain2	0.238893	1.24182e-09	3.84531e-05
Gm42439	-0.3161	1.15431e-10	3.57432e-06		Gm48091	0.515871	1.68589e-14	5.22036e-10							Wipf3	-0.437139	1.28349e-09	3.97434e-05
Dock10	0.24195	1.16435e-10	3.60541e-06		Nrg3os	0.393912	3.2196e-14	9.96951e-10							Gm13269	0.519736	1.38982e-09	4.30357e-05
Lrrc4c	-0.335082	2.12549e-10	6.58159e-06		Gm9968	0.461838	3.2426e-14	1.00407e-09							Gm18325	0.308319	1.44422e-09	4.47203e-05
Gpr37l1	-0.234756	2.48078e-10	7.68173e-06		9630028H03Rik	0.505805	3.30177e-14	1.02239e-09							Grm7	0.260303	1.52708e-09	4.72861e-05
Itm2b	-0.296364	2.76155e-10	8.55114e-06		Cttnbp2	-0.288289	3.68466e-14	1.14095e-09							Clstn2	0.438907	1.85953e-09	5.75803e-05
Ptprj	0.282448	4.32263e-10	1.3385e-05		Apoe	0.469648	4.63065e-14	1.43388e-09							4632427E13Rik	-0.449961	1.94703e-09	6.02898e-05
Tspan5	0.284448	4.73737e-10	1.46693e-05		Cst3	0.490475	4.9755e-14	1.54066e-09							Celf2	0.138549	2.64505e-09	8.19039e-05
Grik4	-0.252313	6.4196e-10	1.98783e-05		Gm49127	0.509141	5.51012e-14	1.70621e-09							Iqcm	0.502259	3.93199e-09	0.000121754
Sipa1l3	0.218508	7.15357e-10	2.2151e-05		Epha7	-0.347268	5.72537e-14	1.77286e-09							Sidt1	-0.473962	4.38967e-09	0.000135926
Ntm	-0.299138	1.22128e-09	3.78169e-05		1700109K24Rik	0.41866	8.82793e-14	2.73357e-09							Gbf1	-0.421542	4.76268e-09	0.000147476
Septin8	0.100209	1.23064e-09	3.81067e-05		Rsrp1	-0.422451	8.84266e-14	2.73813e-09							Aplp1	-0.43699	5.39995e-09	0.00016721
Skint6	-0.324336	1.31908e-09	4.08454e-05		Trim35	-0.407402	9.01263e-14	2.79076e-09							Gm26854	0.476357	5.84957e-09	0.000181132
Prkd1	0.239523	1.41399e-09	4.37843e-05		Plp1	0.503693	1.03543e-13	3.2062e-09							Pisd	0.467915	6.20182e-09	0.000192039
Lrpap1	-0.201523	1.5943e-09	4.93676e-05		Dlg2	0.183629	1.05949e-13	3.28072e-09							Atp1b1	-0.435274	6.98701e-09	0.000216353
Auts2	0.141324	1.82125e-09	5.63951e-05		Skint6	0.462415	1.33986e-13	4.14888e-09							Nrxn1	0.343922	8.58583e-09	0.00026586
Ino80dos	-0.246128	2.07997e-09	6.44063e-05		Usp50	0.455469	1.40822e-13	4.36055e-09							Gm9968	0.47532	8.96535e-09	0.000277612
Gsg1l	-0.320384	2.56487e-09	7.94211e-05		Ube2e2	0.281409	1.68115e-13	5.20569e-09							Gm44151	0.390168	1.10161e-08	0.000341112
Arhgef3	0.191269	2.61719e-09	8.10413e-05		Pisd-ps2	0.455813	1.68936e-13	5.23111e-09							A630089N07Rik	0.480265	1.22567e-08	0.00037953
Tnr	0.243396	2.79435e-09	8.6527e-05		Tenm4	0.526438	3.73145e-13	1.15544e-08							Epha7	-0.37339	1.50456e-08	0.000465886
Cadm2	-0.133075	2.80186e-09	8.67595e-05		Gm37376	0.462406	4.34123e-13	1.34426e-08							Cntnap5a	0.479998	1.53349e-08	0.000474845
Gm30093	0.169466	2.91399e-09	9.02317e-05		Zmym1	0.409083	4.88071e-13	1.51131e-08							Macrod2	0.323469	1.84585e-08	0.000571569
Iffo1	0.053419	3.06953e-09	9.50479e-05		1500035N22Rik	0.447058	6.59108e-13	2.04093e-08							Gm36975	0.439255	2.52619e-08	0.000782236
Gm43316	-0.246085	3.76338e-09	0.000116533		Atp2c1	-0.370703	7.15998e-13	2.21709e-08							Gm35188	0.440957	3.00222e-08	0.000929636
Gm50304	0.349838	3.92812e-09	0.000121634		Trpm7	-0.389229	7.72242e-13	2.39125e-08							Inf2	-0.424459	3.11102e-08	0.000963327
Thsd7a	-0.202732	5.69448e-09	0.00017633		Nlgn1	0.274013	9.90505e-13	3.0671e-08							Marchf1	0.644746	3.27425e-08	0.00101387
Nono	0.117233	7.26126e-09	0.000224845		Gm32014	0.449232	1.08595e-12	3.36264e-08							Fam222b	-0.396006	3.97839e-08	0.00123191
Pde4d	-0.346008	7.28443e-09	0.000225562		Gm15738	0.346043	2.87858e-12	8.91353e-08							Gm15496	0.444511	4.09104e-08	0.00126679
Neurod2	0.310658	8.75215e-09	0.00027101		Rasal2	-0.280332	3.54616e-12	1.09807e-07							Gm15577	0.524794	4.2607e-08	0.00131933
Snhg9	-0.222723	9.47863e-09	0.000293506		C1ql2	-0.391382	4.91157e-12	1.52087e-07							Gm37824	0.214547	4.62814e-08	0.0014331
Odf2	0.221158	9.79057e-09	0.000303165		Mir6236	0.382057	5.25296e-12	1.62658e-07							4930587E11Rik	0.590821	5.63494e-08	0.00174486
Itgav	-0.345923	1.13458e-08	0.000351321		Gm16183	0.432463	6.14037e-12	1.90137e-07							Nsf	-0.353424	5.68153e-08	0.00175929
Mapk4	-0.319969	1.14442e-08	0.000354371		Timp4	0.401206	7.88587e-12	2.44186e-07							Ahcyl2	-0.310372	5.68972e-08	0.00176182
Nrg3	0.156809	1.30415e-08	0.000403829		Gm47167	0.448395	8.29576e-12	2.56878e-07							Far1os	0.382269	5.93369e-08	0.00183737
1700111E14Rik	-0.247131	1.73652e-08	0.000537712		Nrgn	-0.384775	8.36509e-12	2.59025e-07							Gm47167	0.483098	6.12954e-08	0.00189801
Lrrc40	-0.156751	1.85485e-08	0.000574355		Zcchc7	0.267316	9.23543e-12	2.85975e-07							1700085D07Rik	0.398133	6.26526e-08	0.00194004
Ptprd	-0.153871	1.88889e-08	0.000584895		Pura	-0.373203	1.01614e-11	3.14646e-07							Ralyl	0.38651	7.43479e-08	0.00230218
Dock3	-0.238164	1.93256e-08	0.000598419		Gm48678	0.408417	1.15249e-11	3.56869e-07							Pla2g3	-0.455342	8.45592e-08	0.00261838
Spred2	0.237028	2.07133e-08	0.000641387		CT010467.2	0.394339	1.20327e-11	3.72592e-07							1700024B18Rik	0.485635	9.1125e-08	0.00282169
Ext1	0.29342	2.14103e-08	0.000662968		Luc7l	-0.361071	1.61221e-11	4.99219e-07							Negr1	0.252314	9.26588e-08	0.00286918
Rfx3	0.232743	2.16149e-08	0.000669305		Gm32880	0.415065	1.72737e-11	5.3488e-07							Tafa1	0.443287	1.18351e-07	0.00366475
Srsf7	0.157444	2.19228e-08	0.000678841		Fgfr2	0.321791	1.99043e-11	6.16336e-07							Gm16982	0.261267	1.37531e-07	0.00425865
Gdi2	0.0170687	2.35773e-08	0.000730071		Gm11149	0.41898	2.07829e-11	6.43541e-07							H3f3b	-0.405932	1.51854e-07	0.00470215
Serinc1	-0.297066	2.4664e-08	0.000763721		Gm36975	0.386579	2.62223e-11	8.11974e-07							Grm1	0.280052	1.56059e-07	0.00483237
Ntng1	-0.238114	2.58265e-08	0.000799717		Icam5	-0.372515	2.64399e-11	8.18711e-07							Adgrb3	0.249045	1.63788e-07	0.00507168
Prkce	0.187072	2.62782e-08	0.000813705		Atp6ap1	-0.330291	3.12555e-11	9.67825e-07							Gm37376	0.429171	1.91683e-07	0.00593546
Clk1	0.0804043	2.68506e-08	0.000831427		Gm15577	0.471618	3.98114e-11	1.23276e-06							Gm42439	0.407355	2.10162e-07	0.00650766
Zfp639	0.146154	2.83121e-08	0.000876685		Gm13268	-0.337591	4.16873e-11	1.29085e-06							Il1rapl1	0.208197	2.13363e-07	0.00660679
Apod	-0.277424	3.02823e-08	0.000937691		Gm28379	0.394402	4.85795e-11	1.50426e-06							Opcml	0.261208	2.30107e-07	0.00712527
Med13l	0.19289	3.21677e-08	0.000996074		Gm42439	0.374254	7.57539e-11	2.34572e-06							Gm1992	0.488162	2.39962e-07	0.00743044
Ufd1	0.0228005	3.56695e-08	0.00110451		Dbn1	-0.29592	8.62273e-11	2.67003e-06							Gm48967	0.339076	2.45405e-07	0.00759896
Hdac9	-0.29862	4.00556e-08	0.00124032		Mctp1	0.307914	9.61885e-11	2.97848e-06							6530409C15Rik	0.41586	2.53121e-07	0.00783791
Lca5	-0.295871	4.02933e-08	0.00124768		Csmd2os	0.359234	1.03365e-10	3.2007e-06							Gm45183	-0.383173	2.54453e-07	0.00787915
Il16	0.147642	4.25827e-08	0.00131857		Grasp	-0.314452	1.13299e-10	3.50831e-06							Hectd2	-0.596765	2.70189e-07	0.0083664
Cotl1	0.167689	4.43456e-08	0.00137316		Gm19710	0.399657	1.1673e-10	3.61454e-06							Bcl6	-0.460569	2.9993e-07	0.00928733
Xkr4	0.248261	4.44391e-08	0.00137606		Grina	-0.255892	1.17444e-10	3.63664e-06							Dgkz	-0.409767	3.08341e-07	0.00954777
Srsf2	0.223151	4.45559e-08	0.00137967		Macrod2os1	0.476077	1.25384e-10	3.8825e-06							Arih2	-0.364957	4.28703e-07	0.0132748
Tia1	0.186197	4.46858e-08	0.0013837		Matk	-0.33631	1.39464e-10	4.31852e-06							Tenm4	0.475909	5.56984e-07	0.017247
Ppm1e	0.224312	4.77086e-08	0.0014773		Elmod1	-0.325028	1.55592e-10	4.81792e-06							4930595D18Rik	0.36875	5.84391e-07	0.0180957
Gfra2	0.155635	5.0521e-08	0.00156438		Snhg11	-0.409407	1.62798e-10	5.04104e-06							Gm33696	0.22884	6.00549e-07	0.018596
Gm27003	0.180278	5.14037e-08	0.00159171		Grik2	0.21564	1.7173e-10	5.31763e-06							Atxn7l1os1	0.282817	6.30667e-07	0.0195286
Matr3	0.124989	5.84327e-08	0.00180937		Srsf2	-0.339854	1.74765e-10	5.41159e-06							Gm43316	0.414783	6.661e-07	0.0206258
Rapgef5	0.242028	5.92041e-08	0.00183326		Ssbp4	-0.314665	1.93289e-10	5.98519e-06							Dcc	0.441063	6.76351e-07	0.0209432
Trpm7	0.24355	6.04383e-08	0.00187147		Muc15	0.383803	2.66425e-10	8.24986e-06							Gm26749	0.418906	6.92029e-07	0.0214287
Pip5k1b	0.242778	6.6589e-08	0.00206193		Dgkb	0.347045	2.95269e-10	9.14299e-06							Gm11149	0.438484	6.93493e-07	0.021474
Slit1	0.278562	6.74096e-08	0.00208734		Zfpm2	0.268022	3.54655e-10	1.09819e-05							Gm15738	0.296157	7.3628e-07	0.0227989
Gm43047	-0.198092	6.91112e-08	0.00214003		Nrxn3	0.532986	3.88005e-10	1.20146e-05							Morn1	-0.3726	7.47866e-07	0.0231577
Arhgap39	0.259921	7.35582e-08	0.00227773		Gm37679	0.379256	4.54229e-10	1.40652e-05							Gm36952	0.318087	7.61026e-07	0.0235652
Cap1	0.109985	8.16553e-08	0.00252845		Gm16105	0.386852	4.56371e-10	1.41315e-05							Retreg2	-0.27445	8.41317e-07	0.0260514
Gm44257	0.239999	8.57954e-08	0.00265666		Glp2r	0.358091	4.74638e-10	1.46972e-05							Snrnp70	-0.323995	8.5684e-07	0.026532
Vav3	0.2166	8.6753e-08	0.00268631		Gstz1	-0.276155	6.25927e-10	1.93818e-05							Rbfox1	0.221546	8.99392e-07	0.0278497
Septin11	-0.218878	9.08644e-08	0.00281362		4930419G24Rik	0.415587	6.62186e-10	2.05046e-05							Rev3l	-0.367139	9.51135e-07	0.0294519
Cdc40	0.287749	9.10424e-08	0.00281913		Gm37240	0.378464	6.85042e-10	2.12123e-05							Actg1	-0.322907	1.06062e-06	0.0328421
Fth1	-0.253533	9.59584e-08	0.00297135		Ddhd2	-0.311393	6.90063e-10	2.13678e-05							Rasal2	-0.360374	1.08032e-06	0.0334521
Gm16105	-0.276498	9.77618e-08	0.00302719		Gm33228	-0.533385	6.9602e-10	2.15523e-05							Sf3b1	-0.371348	1.12491e-06	0.0348327
Gm49353	0.217762	9.97531e-08	0.00308885		Gm10419	-0.366081	7.44387e-10	2.30499e-05							Cnih3	-0.386074	1.17419e-06	0.0363589
Cbfa2t2	0.129668	1.05466e-07	0.00326577		Epha10	-0.397257	7.93742e-10	2.45782e-05							Glis3	0.346845	1.21599e-06	0.0376531
Nup93	0.220482	1.11369e-07	0.00344853		Gm19031	0.376662	8.16575e-10	2.52853e-05							Gm16183	0.464753	1.25595e-06	0.0388904
Pcsk2	-0.217733	1.13725e-07	0.00352149		Brip1os	0.411979	9.08483e-10	2.81312e-05							4930419G24Rik	0.450742	1.29338e-06	0.0400494
Myo6	-0.249767	1.27205e-07	0.0039389		Tspan5	-0.329975	9.48253e-10	2.93627e-05							Gm27153	0.425083	1.32743e-06	0.041104
Dennd5a	0.0937133	1.29416e-07	0.00400737		Il1rapl1	0.202975	9.58225e-10	2.96715e-05							Nrg3os	0.378519	1.39594e-06	0.0432251
Cox7b	0.148245	1.30242e-07	0.00403294		Hnrnpu	-0.31472	1.00115e-09	3.10005e-05							Grik2	0.229259	1.40866e-06	0.0436191
Inhba	-0.2229	1.31082e-07	0.00405897		Gm7452	0.382617	1.02256e-09	3.16634e-05							Nudt5	0.351134	1.4238e-06	0.0440879
Prpf4b	-0.207812	1.42761e-07	0.0044206		Lrrc4	0.363707	1.08236e-09	3.35153e-05							Dclk1	-0.281069	1.43279e-06	0.0443664
Cntnap2	-0.434291	1.47559e-07	0.00456917		Ntm	0.321112	1.25362e-09	3.88183e-05							9630028H03Rik	0.40785	1.447e-06	0.0448063
Pcgf6	0.198268	1.53357e-07	0.00474871		Spata13	0.386561	1.29206e-09	4.00088e-05							Bche	0.432867	1.56194e-06	0.0483654
Sybu	0.21253	1.6648e-07	0.00515505		Galnt17	-0.25073	1.29945e-09	4.02374e-05							Nckap5	0.509693	1.56985e-06	0.0486103
Pdpk1	0.0584395	1.70173e-07	0.0052694		Fam13a	-0.341043	1.48293e-09	4.59188e-05
Otub2	0.102026	1.75529e-07	0.00543524		Rpl6	-0.362968	1.59953e-09	4.95295e-05
Adam11	-0.0900041	1.90783e-07	0.00590761		Psap	-0.357519	1.73904e-09	5.38493e-05
Mphosph8	-0.0492861	1.97882e-07	0.00612743		Gm1992	0.419074	1.88655e-09	5.8417e-05
Hectd2	0.259152	1.99492e-07	0.00617726		Cadm2	0.161663	1.89416e-09	5.86528e-05
Gnaq	0.125018	2.00436e-07	0.0062065		Chn1	-0.273159	2.07163e-09	6.41481e-05
Fam135b	0.167082	2.02682e-07	0.00627605		Olfr55	0.304962	2.08121e-09	6.44445e-05
Frmd4b	0.213985	2.09293e-07	0.00648075		Tmem132d	0.40109	2.11477e-09	6.54838e-05
5031425E22Rik	-0.117312	2.09746e-07	0.00649479		Ube3a	0.244139	2.15345e-09	6.66815e-05
Slc1a3	-0.284241	2.21328e-07	0.00685341		Ralyl	0.383541	2.36884e-09	7.33511e-05
Elavl1	0.0595801	2.2343e-07	0.00691852		Gm45645	0.403867	2.61764e-09	8.10553e-05
Stat3	0.042935	2.27668e-07	0.00704974		Nav2	-0.289654	2.6656e-09	8.25404e-05
Gm45501	0.144041	2.34621e-07	0.00726505		Ccdc33	0.292691	2.70481e-09	8.37544e-05
Aplp1	-0.219012	2.38739e-07	0.00739255		Celf2	0.126686	2.77385e-09	8.58922e-05
Alkbh5	0.148945	2.39312e-07	0.00741031		Sik3	-0.333642	2.8424e-09	8.80151e-05
Lrp6	-0.0994754	2.41531e-07	0.00747901		Gm45183	-0.328779	2.97708e-09	9.21852e-05
Nsd2	-0.0940396	2.41971e-07	0.00749263		Far1os	0.364649	3.22123e-09	9.97454e-05
Marchf1	-0.369506	2.49265e-07	0.00771848		Nrxn1	0.19837	3.48591e-09	0.000107941
Snrnp70	0.153748	2.62139e-07	0.00811715		Synpr	0.289978	3.79883e-09	0.000117631
Bsn	0.21574	2.66921e-07	0.00826519		Rab34	-0.300499	4.12598e-09	0.000127761
Htra1	-0.176224	2.70056e-07	0.00836229		Gm15083	0.336754	4.47434e-09	0.000138548
Dlg2	-0.10773	2.72458e-07	0.00843667		B4galt4	-0.283641	4.82048e-09	0.000149266
Sgcz	-0.543655	2.81112e-07	0.00870464		Taf15	-0.293378	5.08022e-09	0.000157309
Adamts17	0.194898	2.82853e-07	0.00875853		Gm15594	0.325604	5.49873e-09	0.000170268
Slc4a4	0.237476	2.86627e-07	0.00887541		Gm27803	-0.260813	6.67751e-09	0.000206769
Rpl6	0.241876	2.89482e-07	0.00896381		Gm20149	0.265405	7.21791e-09	0.000223502
Sema6d	-0.230182	2.92513e-07	0.00905767		4930567K20Rik	0.408171	7.70537e-09	0.000238597
Plbd2	0.126271	3.07658e-07	0.00952662		Smyd4	-0.260529	8.25969e-09	0.000255761
Rlf	0.160962	3.22734e-07	0.00999347		Pkig	-0.317671	8.32599e-09	0.000257814
Gabbr2	0.237565	3.26478e-07	0.0101094		Nckap5	0.434068	8.85415e-09	0.000274169
4930532I03Rik	-0.273362	3.37738e-07	0.0104581		E130102H24Rik	0.304629	9.12222e-09	0.000282469
Nova2	-0.126997	3.54625e-07	0.0109809		A630089N07Rik	0.309829	9.76505e-09	0.000302375
1700025G04Rik	0.146015	3.60392e-07	0.0111595		Fgf14	0.18417	1.01126e-08	0.000313136
Rskr	-0.258486	3.76997e-07	0.0116737		Gm27153	0.333763	1.01699e-08	0.000314912
Dzip1	-0.0279023	3.93939e-07	0.0121983		Ptprd	0.189679	1.13507e-08	0.000351473
Zfp46	0.0460946	3.94079e-07	0.0122027		Psmd1	-0.205482	1.16628e-08	0.000361138
Chst9	0.269205	3.9421e-07	0.0122067		Abr	-0.270849	1.60341e-08	0.000496497
Gstz1	0.139564	4.10951e-07	0.0127251		Rnps1	-0.319328	1.80447e-08	0.000558754
Dedd	0.0583974	4.38119e-07	0.0135664		Babam1	-0.25066	1.83819e-08	0.000569194
Agap3	0.147297	4.39473e-07	0.0136083		4930512B01Rik	0.354535	1.9964e-08	0.000618187
Taf2	0.143854	4.4812e-07	0.013876		St6galnac3	0.277704	2.02262e-08	0.000626305
Rbmx	0.0890145	4.66301e-07	0.014439		Nrg1	0.475806	2.09712e-08	0.000649373
Thrap3	0.0954721	4.7416e-07	0.0146823		Telo2	-0.249602	2.28232e-08	0.000706721
Ptprk	-0.214582	4.9387e-07	0.0152927		Dazap1	-0.299438	2.33239e-08	0.000722223
Chgb	-0.244319	5.00167e-07	0.0154877		Ttc14	-0.253924	2.38833e-08	0.000739546
Wdr12	-0.0136768	5.03559e-07	0.0155927		U2af1	-0.310332	2.39963e-08	0.000743044
Extl3	0.0745401	5.04515e-07	0.0156223		Ube2h	-0.328161	2.60078e-08	0.00080533
Cnih3	0.259655	5.1675e-07	0.0160012		Rbfox1	0.158232	2.894e-08	0.000896126
Orai2	0.245317	5.22555e-07	0.0161809		Cdc40	-0.337252	3.08672e-08	0.000955803
Rnf165	0.0767375	5.3001e-07	0.0164118		Ccser1	0.233064	3.14686e-08	0.000974426
Itpr1	0.166155	5.40412e-07	0.0167339		Bche	0.343313	3.1659e-08	0.000980322
Nmnat2	0.0870849	5.43091e-07	0.0168168		Shroom4	-0.289739	3.58075e-08	0.00110878
Lpl	-0.226372	5.43841e-07	0.01684		Pde4dip	-0.246885	3.63564e-08	0.00112578
Cog3	0.0641139	5.52456e-07	0.0171068		Gm29587	0.289868	3.69651e-08	0.00114462
Tlk1	0.174214	5.61421e-07	0.0173844		Gm20404	0.315075	3.86479e-08	0.00119673
Emsy	0.132924	5.72968e-07	0.0177419		Gm44151	0.267898	4.08562e-08	0.00126511
Atp2b2	-0.170859	5.77087e-07	0.0178695		Btg2	-0.292548	4.21139e-08	0.00130406
Glt8d1	0.0858639	5.84062e-07	0.0180855		Glt8d1	-0.314977	4.48197e-08	0.00138784
Sphkap	0.218174	5.88151e-07	0.0182121		Psmd13	-0.213583	5.02969e-08	0.00155744
Zfpm2	-0.179216	6.21204e-07	0.0192356		Gm44228	-0.289921	5.08157e-08	0.00157351
Gm37376	0.220394	6.48425e-07	0.0200785		Jun	-0.31181	5.54002e-08	0.00171547
Rap1a	0.177705	6.76888e-07	0.0209598		4930486F22Rik	0.273445	5.94225e-08	0.00184002
Ergic1	0.120951	6.79355e-07	0.0210362		4632427E13Rik	-0.321034	6.00892e-08	0.00186066
Fat3	0.250287	6.87061e-07	0.0212749		Luc7l2	-0.196247	6.61231e-08	0.0020475
Chfr	0.0417526	6.88952e-07	0.0213334		Grik4	0.278804	7.03003e-08	0.00217685
Tsc22d1	0.00940416	6.89302e-07	0.0213442		Pip5k1bos	0.304207	7.09229e-08	0.00219613
4930567K20Rik	-0.284797	7.09384e-07	0.0219661		Syt1	0.159458	7.7791e-08	0.0024088
Ndufaf4	0.12071	7.23122e-07	0.0223915		Cdh12	0.335718	8.10613e-08	0.00251006
Cebpd	0.222945	7.59359e-07	0.0235136		Cdh18	0.39296	8.34828e-08	0.00258504
Ppp1r13b	0.18296	7.94514e-07	0.0246021		1700085D07Rik	0.329593	8.441e-08	0.00261376
Trpc6	-0.234242	8.04501e-07	0.0249114		Ccnt1	-0.312505	8.53526e-08	0.00264294
Pde4a	0.180855	8.33064e-07	0.0257958		Dpy19l3	-0.26403	8.8236e-08	0.00273223
Pnpla8	-0.0965389	8.46679e-07	0.0262174		Gm43362	-0.238848	9.03319e-08	0.00279713
Nmt2	-0.115168	8.46702e-07	0.0262181		Gm14372	0.317845	9.19258e-08	0.00284648
4933424G05Rik	-0.266521	8.47708e-07	0.0262493		F2rl2	0.273634	9.20513e-08	0.00285037
Hs3st4	0.226347	8.62397e-07	0.0267041		C630031E19Rik	0.287105	9.35511e-08	0.00289681
Hspa5	-0.223823	8.66656e-07	0.026836		Marchf1	0.429088	9.44649e-08	0.00292511
Luc7l2	0.151306	8.73437e-07	0.027046		Gm48765	0.369232	9.82079e-08	0.00304101
Rian	-0.278312	8.75022e-07	0.0270951		Gm50304	-0.368712	1.02853e-07	0.00318484
Zfp260	0.0726152	9.03612e-07	0.0279803		MAPT	-0.238299	1.1006e-07	0.003408
Dgkh	0.207861	9.57574e-07	0.0296513		Akain1	-0.248407	1.12006e-07	0.00346828
Dnajc18	0.0530376	9.58059e-07	0.0296663		Dcc	0.432654	1.15316e-07	0.00357077
Zc3h13	0.0685496	9.67608e-07	0.029962		4930428E07Rik	0.34073	1.2297e-07	0.00380775
Ndel1	0.118446	9.79647e-07	0.0303348		Crebzf	-0.287719	1.27336e-07	0.00394296
Trub2	0.0756111	9.88549e-07	0.0306104		Rapgef5	-0.318864	1.28967e-07	0.00399346
Cyp7b1	0.253163	9.91089e-07	0.0306891		Gm23935	-0.277564	1.31265e-07	0.00406462
Zfp609	0.208367	9.96246e-07	0.0308488		Trpm3	0.213318	1.35172e-07	0.00418559
4932438A13Rik	-0.0187431	1.02347e-06	0.0316917		Rps13	-0.2838	1.36399e-07	0.00422359
Tpr	-0.0912943	1.02382e-06	0.0317027		Gm50250	0.295568	1.37241e-07	0.00424968
Ptcd3	0.0268845	1.04824e-06	0.0324586		Nob1	-0.272316	1.38586e-07	0.00429132
Plec	0.0806398	1.05035e-06	0.0325242		4933424G05Rik	0.327372	1.43917e-07	0.0044564
4921534H16Rik	0.169754	1.06361e-06	0.0329345		Plaa	-0.286757	1.51048e-07	0.00467719
St3gal3	0.136427	1.06469e-06	0.0329681		4932413F04Rik	0.306195	1.51854e-07	0.00470215
Kif2a	0.10061	1.0995e-06	0.034046		Ptpn11	-0.261082	1.60982e-07	0.00498482
Gfod1	0.0510683	1.11424e-06	0.0345025		Ryr2	0.187509	1.63178e-07	0.00505281
Telo2	0.119652	1.12254e-06	0.0347595		Gm43915	0.247587	1.66615e-07	0.00515924
Atp6v0c	-0.253346	1.14976e-06	0.0356024		Dgkz	-0.282597	1.67112e-07	0.00517462
Wnk2	0.134273	1.18339e-06	0.0366438		Atp6v1g2	-0.280288	1.71876e-07	0.00532214
Gm38134	0.0802774	1.19125e-06	0.0368871		Edil3	0.33744	1.79081e-07	0.00554523
Rasgrf1	0.176247	1.19879e-06	0.0371205		Caprin1	-0.257931	1.81981e-07	0.00563503
Uqcrc2	-0.0181769	1.3159e-06	0.0407469		Gm26749	0.309793	1.96009e-07	0.00606943
Tnpo3	0.132556	1.38067e-06	0.0427525		2010300C02Rik	-0.255044	2.15317e-07	0.00666729
Rsrp1	0.243259	1.38121e-06	0.0427693		Slc39a6	-0.242271	2.25148e-07	0.00697171
Metap1d	-0.179544	1.47847e-06	0.0457808		Gfer	-0.213252	2.27788e-07	0.00705347
Rabep1	0.0246859	1.49931e-06	0.0464261		Scg2	-0.337141	2.29199e-07	0.00709714
Sipa1l2	0.0450573	1.50585e-06	0.0466286		Immp1l	0.221058	2.32481e-07	0.00719877
Cdh13	-0.250319	1.5703e-06	0.0486244		Cers4	-0.250117	2.37905e-07	0.00736673
Rps6ka5	-0.0203045	1.60928e-06	0.0498313		Gm42769	-0.219333	2.50375e-07	0.00775286
					Dynlt1f	0.258987	2.537e-07	0.00785582
					Gm21954	0.288698	2.74598e-07	0.00850293
					Phka2	-0.298407	2.82894e-07	0.00875981
					Gm43047	0.309216	2.90267e-07	0.00898812
					4933411O13Rik	0.340726	2.92914e-07	0.00907009
					Gpr162	-0.205319	2.93674e-07	0.00909362
					Prkn	0.31654	2.98671e-07	0.00924836
					Dgkh	-0.27922	3.27212e-07	0.0101321
					Prnp	-0.269544	3.3452e-07	0.0103584
					Arpc1a	-0.252966	3.36523e-07	0.0104204
					D830024N08Rik	0.329993	3.86922e-07	0.011981
					Srsf3	-0.298562	4.0076e-07	0.0124095
					Camk2a	-0.216794	4.06362e-07	0.012583
					Capn15	-0.283212	4.22548e-07	0.0130842
					Gm30093	-0.182723	4.32104e-07	0.0133801
					Ggnbp2	-0.258151	4.42891e-07	0.0137141
					Olfr239	0.285731	4.51694e-07	0.0139867
					Fbxl7	0.40068	4.55721e-07	0.0141114
					Gm12394	0.310369	4.70428e-07	0.0145668
					Gm10785	0.311723	4.71126e-07	0.0145884
					Plekhg5	-0.255697	4.7495e-07	0.0147068
					Pcsk1n	-0.308536	4.757e-07	0.0147301
					Rps2	-0.28916	5.0553e-07	0.0156537
					Plcl1	0.244648	5.2302e-07	0.0161953
					Sgip1	-0.220957	5.44128e-07	0.0168489
					Cdk14	0.229208	5.54185e-07	0.0171604
					Odf2	-0.275455	6.15532e-07	0.01906
					Ctsd	-0.19659	6.22616e-07	0.0192793
					Dennd5a	-0.174405	6.60949e-07	0.0204663
					Jpx	0.298226	6.64673e-07	0.0205816
					Spred2	-0.202551	6.76281e-07	0.020941
					Nsmf	-0.29598	6.96805e-07	0.0215766
					Mtg2	-0.248526	6.9761e-07	0.0216015
					Gm12224	0.216965	7.14758e-07	0.0221325
					Gm14212	0.231191	7.76374e-07	0.0240404
					Lnpk	-0.289678	7.87235e-07	0.0243767
					Pacsin1	-0.268285	8.03846e-07	0.0248911
					Nono	-0.200117	8.13338e-07	0.025185
					Ppp2r5c	-0.244848	8.15824e-07	0.025262
					Mecr	-0.303658	8.17859e-07	0.025325
					St8sia3os	0.213999	8.25433e-07	0.0255595
					Sirpa	-0.152675	8.68216e-07	0.0268843
					Filip1l	0.340254	8.74707e-07	0.0270853
					Extl3	-0.233561	8.76672e-07	0.0271461
					Kcnj3	-0.209949	8.78197e-07	0.0271934
					Slc24a3	0.312606	8.83327e-07	0.0273522
					Rasgrf1	-0.219585	8.87268e-07	0.0274742
					Atxn7l3b	-0.239282	9.34757e-07	0.0289448
					Grm7	0.171587	9.38508e-07	0.0290609
					Mfap3l	-0.221287	9.77563e-07	0.0302702
					Gm27008	0.294241	1.00468e-06	0.03111
					4930547E14Rik	0.287993	1.04042e-06	0.0322165
					Ptprj	-0.271789	1.11293e-06	0.0344619
					Prkag2	0.242975	1.15731e-06	0.0358362
					Gm36952	0.237084	1.16217e-06	0.0359866
					Sat2	-0.210069	1.17016e-06	0.0362341
					Lysmd4	0.307981	1.17102e-06	0.0362608
					Wbp2	-0.237764	1.18378e-06	0.0366556
					Gm26827	0.289593	1.21408e-06	0.0375939
					Asb3	0.28376	1.23393e-06	0.0382088
					Prdm5	0.285884	1.36174e-06	0.0421663
					Cenpp	-0.287773	1.44586e-06	0.044771
					Gle1	-0.248113	1.486e-06	0.046014
					Orai2	-0.3074	1.51343e-06	0.0468634
					4930555F03Rik	0.557904	1.5243e-06	0.0472
					Gsg1l	0.31234	1.58788e-06	0.0491687
[truncated: 68 more columns]

## Sheet: ex,inh_Neurons
exNEUR_	exNEUR_19vWT_avg_log2FC	exNEUR_19vWT_p_val_adj	exNEUR_TG19v19_	exNEUR_TG19v19_avg_log2FC	exNEUR_TG19v19_p_val_adj		inhNEUR_	inhNEUR_19vWT_avg_log2FC	inhNEUR_19vWT_p_val_adj	inhNEUR_TG19v19_	inhNEUR_TG19v19_avg_log2FC	inhNEUR_TG19v19_p_val_adj
Gm43049	0.617121	5.41058e-122	Gm43049	0.389182	1.91781e-12		Cst3	-0.935173	2.84443e-99	Cst3	0.447219	1.21711e-15
Gm33228	0.460718	4.94731e-10	Gm33228	-0.389998	0.000806974		Apoe	-0.856416	6.87452e-79	Apoe	0.374773	1.28371e-09
MAPT	0.399707	8.2565e-95	Mapt	-0.283768	1.03467e-12		Nrg1	-0.723419	3.12138e-23	Nrg1	0.449491	0.0117309
Epha10	0.357117	4.76937e-13	Epha10	-0.291505	2.58195e-06		Plp1	-0.722778	1.8126e-50	Plp1	0.50586	1.89377e-17
Hectd2	0.343034	0.000983382	Hectd2	-0.356859	0.0184072		Nrxn3	-0.53746	2.77586e-27	Nrxn3	0.342559	0.00890659
Wipf3	0.319866	8.11538e-15	Wipf3	-0.408248	7.39317e-21		Cdh12	-0.500888	6.7991e-23	Cdh12	0.343368	2.33056e-05
Ptprj	0.297826	6.13164e-12	Ptprj	-0.254095	5.30463e-07		Tenm2	-0.454158	7.13494e-36	Tenm2	0.393005	8.35593e-22
Gm50304	0.290767	7.49448e-11	Gm50304	-0.257237	0.000340401		Dgkb	-0.406193	4.54456e-20	Dgkb	0.365042	4.61538e-09
Rpl6	0.265249	4.15176e-06	Rpl6	-0.388745	2.6853e-15		Tenm4	-0.399176	3.48345e-07	Tenm4	0.400588	4.54173e-12
Slc4a4	0.261462	9.69627e-05	Slc4a4	-0.277928	2.14216e-05		9630028H03Rik	-0.385256	5.95851e-10	9630028H03Rik	0.464004	1.25849e-14
Rsrp1	0.259032	2.17057e-09	Rsrp1	-0.430571	5.07992e-26		A230004M16Rik	-0.343287	1.84786e-07	A230004M16Rik	0.576507	2.44162e-25
Neurod2	0.257797	1.26278e-08	Neurod2	-0.252242	3.23749e-05		4930532I03Rik	-0.328799	7.59825e-07	4930532I03Rik	0.748114	3.0581e-38
Ahcyl2	0.251456	1.72532e-06	Ahcyl2	-0.412929	2.80861e-16		Gsg1l	-0.323554	0.000303054	Gsg1l	0.304013	3.16534e-05
Tenm2	-0.263723	2.98469e-27	Tenm2	0.315073	1.08559e-24		Oprm1	-0.314946	2.13333e-07	Oprm1	0.56488	2.51983e-20
Gm32014	-0.268671	0.000284701	Gm32014	0.312102	1.39778e-05		Gm42439	-0.306385	4.46697e-10	Gm42439	0.386299	9.01108e-11
A330015K06Rik	-0.269696	9.03503e-08	A330015K06Rik	0.628358	5.67793e-23		Skint6	-0.300162	1.76203e-07	Skint6	0.41789	4.64788e-11
Itm2b	-0.275247	7.11305e-14	Itm2b	-0.26932	4.17005e-07		4930567K20Rik	-0.292819	0.00158012	4930567K20Rik	0.379692	0.000121711
Gm42439	-0.278318	1.62141e-10	Gm42439	0.28343	1.25914e-06		Tmem132d	-0.287551	0.000161437	Tmem132d	0.269072	1.72462e-06
1700111E14Rik	-0.280642	5.92197e-07	1700111E14Rik	0.613705	6.0911e-46		A330015K06Rik	-0.285507	0.000253952	A330015K06Rik	0.593581	1.11696e-25
4930567K20Rik	-0.291013	3.90997e-05	4930567K20Rik	0.318352	0.0393694		Ptprk	-0.272319	0.00182209	Ptprk	0.282806	0.00214757
Skint6	-0.301972	2.33429e-10	Skint6	0.320137	1.14917e-05		Prkg1	-0.267027	1.0517e-12	Prkg1	0.345257	1.92208e-16
Oprm1	-0.31073	1.61712e-09	Oprm1	0.565772	3.53547e-23		Gm32014	-0.266495	0.0319929	Gm32014	0.39144	3.78795e-08
4930532I03Rik	-0.324294	7.91744e-07	4930532I03Rik	0.645181	1.17514e-28		1700111E14Rik	-0.257735	0.00618599	1700111E14Rik	0.639272	2.31194e-36
9630028H03Rik	-0.351587	5.23582e-12	9630028H03Rik	0.501511	5.18053e-25		Marchf1	-0.257493	9.03636e-06	Marchf1	0.444903	8.61411e-09
A230004M16Rik	-0.361062	1.2888e-11	A230004M16Rik	0.540073	1.42965e-29		Gm16105	-0.252559	9.94772e-05	Gm16105	0.345119	1.05324e-10
Plp1	-0.615154	1.63517e-47	Plp1	0.428925	3.39201e-20		Lsamp	-0.252429	4.11012e-41	Lsamp	0.339513	1.79399e-54
Nrxn3	-0.637673	4.63892e-32	Nrxn3	0.425478	4.82259e-10		Aplp1	-0.251653	5.63881e-07	Aplp1	-0.429843	2.03006e-23
Apoe	-0.75493	6.76107e-84	Apoe	0.323849	3.25661e-09		Car10	-0.251079	0.00503893	Car10	0.445462	7.23208e-13
Cst3	-0.84909	3.52033e-103	Cst3	0.395705	2.86917e-16		Chst9	0.252524	0.00617571	Chst9	0.296737	0.0178249
Ptgds	-0.490644	5.314e-38					Orai2	0.260958	3.79709e-07	Orai2	-0.274358	8.11391e-05
Unc5c	-0.568861	2.34878e-36					Sidt1	0.275427	8.43294e-06	Sidt1	-0.348912	5.11586e-06
Dgkb	-0.472268	1.11339e-30					Rpl6	0.288464	7.68633e-07	Rpl6	-0.410579	1.60202e-13
Ptn	-0.485306	1.53202e-29					Neurod2	0.299951	5.51414e-10	Neurod2	-0.284688	2.51579e-05
9530026P05Rik	-0.524654	1.25697e-27					Gm50304	0.303687	2.39649e-10	Gm50304	-0.28979	0.000871405
Prkg1	-0.298004	1.83737e-22					Arhgap39	0.305243	1.01506e-10	Arhgap39	-0.253026	4.25081e-05
Slc1a2	-0.403506	3.47254e-22					Ahcyl2	0.321798	1.75127e-15	Ahcyl2	-0.36301	1.82225e-13
Camk2a	0.30608	3.09075e-21					Ptprj	0.345279	3.01115e-14	Ptprj	-0.251975	5.8429e-05
Plpp3	-0.32482	5.56955e-21					Tspan5	0.355604	7.34027e-14	Tspan5	-0.337294	1.80364e-11
Atp1a2	-0.309429	7.81956e-21					Rapgef5	0.359715	1.89918e-09	Rapgef5	-0.385617	5.04185e-08
Cntnap5a	-0.428832	4.21289e-19					MAPT	0.3864	5.54367e-76	Mapt	-0.255048	2.25261e-08
Scd2	-0.358452	2.2233e-17					Epha10	0.387522	2.12724e-13	Epha10	-0.307129	7.81439e-05
Cd81	-0.397363	1.65223e-16					Wipf3	0.428118	3.02343e-22	Wipf3	-0.398511	4.03602e-14
Clu	-0.331706	6.98967e-16					Hectd2	0.44131	4.60067e-09	Hectd2	-0.358984	0.0298074
Cdh12	-0.339415	1.8893e-14					Gm33228	0.522118	5.29866e-13	Gm33228	-0.451626	0.000322129
Slc1a3	-0.286733	1.06853e-12					Gm43049	0.572748	2.3588e-95	Gm43049	0.34513	1.80542e-05
Celf3	-0.302295	3.18922e-12					Ptgds	-0.56296	8.9215e-40
Gpc5	-0.250166	8.02729e-12					Ptn	-0.570374	3.28063e-30
Zbtb16	0.26439	1.36823e-10					Camk2a	0.395072	8.48278e-30
Egfem1	0.26418	1.93174e-10					Slc1a2	-0.45662	7.81584e-22
Hdac9	-0.280072	3.20835e-10					Atp1a2	-0.363582	3.18233e-21
Cdh13	-0.34402	5.51016e-10					Plpp3	-0.37601	1.95217e-20
Ntng1	-0.325087	1.20137e-09					9530026P05Rik	-0.516253	1.27181e-19
Itgav	-0.337646	1.27564e-09					Egfem1	0.374973	2.21921e-19
St6galnac3	-0.297411	1.81004e-09					Unc5c	-0.433457	3.84476e-17
Serinc1	-0.270579	1.90972e-09					Zbtb16	0.342529	4.05898e-17
Nrg1	-0.274603	5.37204e-09					Scd2	-0.427495	2.96807e-16
Trim2	0.256121	5.75383e-09					Galnt17	0.30546	3.51562e-16
Plk5	-0.349713	1.14691e-08					CT010467.1	-0.29849	8.46219e-16
Trpc6	-0.37808	1.15121e-08					Itm2b	-0.319524	1.97868e-15
Nrp1	0.25579	3.52016e-08					Nell2	0.297457	8.96939e-15
Ext1	0.283396	3.29119e-07					Clu	-0.388571	5.2659e-14
Mapk4	-0.286568	5.64115e-07					Cd81	-0.445808	6.73518e-14
Thsd7a	-0.294535	7.28806e-07					Unc13c	-0.463702	1.87494e-13
Tmeff2	-0.254592	2.42232e-06					Cntnap5a	-0.328521	4.91768e-13
Cpne4	-0.258538	3.82749e-06					Nrp1	0.344106	4.17669e-11
Cdk9	-0.263026	4.51336e-06					Trim2	0.292437	9.9115e-11
Lca5	-0.280357	1.06084e-05					Slc1a3	-0.404102	1.34299e-10
Unc13c	-0.264079	1.06844e-05					St6galnac3	-0.323858	3.58726e-10
Sv2c	-0.287437	2.47503e-05					Mapk4	-0.373879	7.37825e-10
Adarb2	-0.260504	5.40818e-05					Spred2	0.268979	1.57456e-09
Zfp804b	-0.307574	0.000236385					Itgav	-0.361649	2.14318e-09
Pde7b	-0.259296	0.00199257					Hdac9	-0.447887	9.60445e-09
Cit	0.262701	0.00685286					Lrrc4c	-0.26461	9.99514e-09
Xist			Xist	3.77737	1.44363e-268		Rasgrf2	0.27179	6.17789e-08
Tsix			Tsix	1.42662	1.43473e-181		Slc4a4	0.299621	9.29436e-08
Eif2s3y			Eif2s3y	-1.04298	1.75938e-160		Cnih3	0.298889	1.0553e-07
Uty			Uty	-0.68746	7.19337e-82		Sipa1l3	0.255299	1.08806e-07
Pigk			Pigk	0.633848	1.53028e-67		Serinc1	-0.289096	1.55218e-07
SORL1			SORL1	0.416949	3.20385e-64		Upp2	-0.266039	1.76319e-07
Lsamp			Lsamp	0.34758	4.19895e-59		Sgcz	-0.336577	2.9757e-07
Ahi1			Ahi1	0.414002	1.69842e-51		Trpc5	0.331033	4.22757e-07
Ppp1r1a			Ppp1r1a	-0.625857	7.17253e-48		Trpc4	0.264746	1.02137e-06
Sorbs2os			Sorbs2os	0.599876	9.36239e-46		Plk5	-0.340257	1.35835e-06
Gm44511			Gm44511	0.46689	1.08674e-44		Fat3	0.25926	4.0783e-06
Srsf7			Srsf7	-0.448756	1.49255e-44		Sema6d	-0.274072	4.72458e-06
Gm20275			Gm20275	0.520124	1.47974e-41		Cdh13	-0.278528	5.42027e-06
Atp1b1			Atp1b1	-0.472677	1.89981e-41		Grik4	-0.254104	5.47764e-06
Nrg3os			Nrg3os	0.466848	3.04275e-41		Celf3	-0.267562	6.39337e-06
5330438D12Rik			5330438D12Rik	0.460366	8.20077e-41		Atp6v0c	-0.282867	9.02848e-06
Gm20642			Gm20642	0.471699	1.15718e-38		Trpc6	-0.332053	1.23619e-05
Ddx3y			Ddx3y	-0.383127	2.02224e-37		Mal	-0.257945	6.60294e-05
Gm42303			Gm42303	0.648528	1.27612e-34		Ntng1	-0.258165	7.66614e-05
Kdm5d			Kdm5d	-0.343475	8.66634e-33		Cyp7b1	0.273733	7.7014e-05
1700109K24Rik			1700109K24Rik	0.544221	2.86336e-32		Sv2c	-0.288617	0.000124709
Aplp1			Aplp1	-0.455503	7.95843e-32		Ptprm	-0.354124	0.000312245
Gm48678			Gm48678	0.473991	1.58645e-31		Zfp804b	-0.71202	0.000326548
Gm43376			Gm43376	0.504734	3.91372e-31		Apod	-0.292867	0.000482184
Prpf4b			Prpf4b	0.393865	2.09523e-29		Cdk9	-0.263199	0.000843502
Gm10848			Gm10848	0.579693	4.10634e-29		Hectd2os	0.283654	0.00106981
Adgrb3			Adgrb3	0.303714	8.65031e-29		Sorcs3	-0.294319	0.00188643
Pisd			Pisd	0.456678	4.0414e-28		Lca5	-0.278798	0.00278353
Gm44829			Gm44829	0.409779	1.14505e-27		Mast4	0.297527	0.0259571
Gm35188			Gm35188	0.507714	3.53558e-27		Xist			Xist	3.9211	1.20862e-237
Inhba			Inhba	0.492343	2.26753e-26		Tsix			Tsix	1.57492	4.36421e-170
Plxna4os3			Plxna4os3	0.551987	3.37888e-26		Eif2s3y			Eif2s3y	-1.08704	7.13157e-134
Macrod2os1			Macrod2os1	0.530398	1.35709e-25		Uty			Uty	-0.756189	5.58661e-72
Cttnbp2			Cttnbp2	-0.318099	6.424e-25		Sorbs2os			Sorbs2os	0.67273	1.98668e-50
Gm12296			Gm12296	0.584891	1.59425e-24		SORL1			SORL1	0.393663	5.88445e-46
4930509J09Rik			4930509J09Rik	0.607907	3.33729e-24		Pigk			Pigk	0.588905	3.26607e-41
4930419G24Rik			4930419G24Rik	0.741514	4.93456e-24		Ppp1r1a			Ppp1r1a	-0.625463	4.75329e-41
3110021N24Rik			3110021N24Rik	0.442573	7.81829e-24		Srsf7			Srsf7	-0.458633	1.21276e-37
Zmym1			Zmym1	0.368495	2.26783e-23		5330438D12Rik			5330438D12Rik	0.489703	2.75696e-36
Gm47167			Gm47167	0.456823	3.89936e-23		Ahi1			Ahi1	0.391024	1.81208e-34
Far1os			Far1os	0.390618	4.4837e-23		Gm44511			Gm44511	0.485542	6.54468e-34
Snrnp70			Snrnp70	-0.34442	9.30901e-23		4930509J09Rik			4930509J09Rik	0.657626	7.47276e-33
Nlgn1			Nlgn1	0.288212	2.19214e-22		Gm20275			Gm20275	0.547744	8.87313e-32
CT010467.2			CT010467.2	0.380465	4.39679e-22		Atp1b1			Atp1b1	-0.440038	1.38546e-29
Gm11149			Gm11149	0.415109	4.55953e-22		Gm12296			Gm12296	0.600259	3.85968e-29
Galnt2l			Galnt2l	0.25405	5.57982e-22		Kdm5d			Kdm5d	-0.348908	7.76302e-29
Chst1			Chst1	-0.375529	1.56418e-21		Ddx3y			Ddx3y	-0.369524	9.79901e-29
Gm19710			Gm19710	0.408177	1.25128e-20		Gm10848			Gm10848	0.56139	1.09602e-28
Fgfr2			Fgfr2	0.307421	3.93069e-20		Gm43376			Gm43376	0.516538	6.1481e-26
Icam5			Icam5	-0.400218	5.75244e-20		Gm35188			Gm35188	0.549116	7.52443e-24
Ctnna3			Ctnna3	0.789337	1.09187e-19		Adgrb3			Adgrb3	0.308726	9.20958e-24
Gm36975			Gm36975	0.362098	1.37727e-19		Inhba			Inhba	0.495144	8.93428e-23
Gm21954			Gm21954	0.375727	1.74552e-19		Gm42303			Gm42303	0.642652	9.97983e-23
Lysmd4			Lysmd4	0.397463	2.1425e-19		Plxna4os3			Plxna4os3	0.57681	1.70392e-22
Csmd2os			Csmd2os	0.386009	2.94786e-19		Pisd			Pisd	0.464869	6.31246e-22
Gm41609			Gm41609	0.420053	4.12504e-19		Prpf4b			Prpf4b	0.400272	2.1693e-21
Gm43915			Gm43915	0.286236	5.21803e-19		Atp5o			Atp5o	0.416789	2.54629e-21
Psap			Psap	-0.357474	7.91116e-19		Cntn4			Cntn4	-0.592328	4.34559e-21
Gm16183			Gm16183	0.43632	9.14941e-19		Gm16351			Gm16351	0.582041	1.03835e-20
Atp5o			Atp5o	0.367995	1.16529e-18		Rsrp1			Rsrp1	-0.406376	1.22144e-20
Gm16351			Gm16351	0.528671	2.38812e-18		Negr1			Negr1	0.260496	5.0726e-20
Ube3a			Ube3a	0.274128	2.58094e-18		Gm44829			Gm44829	0.41835	7.57084e-20
Gm13269			Gm13269	0.46463	4.27596e-18		Cttnbp2			Cttnbp2	-0.300265	9.31973e-20
Gm48091			Gm48091	0.454172	8.93936e-18		Chst1			Chst1	-0.401413	2.60037e-19
Gm14372			Gm14372	0.344449	1.57322e-17		Nlgn1			Nlgn1	0.265983	3.54241e-19
Nrxn1			Nrxn1	0.287171	1.76545e-17		Ctnna3			Ctnna3	0.595958	3.62176e-19
Gm1992			Gm1992	0.47733	2.90758e-17		CT010467.2			CT010467.2	0.431538	5.49663e-19
4930480K15Rik			4930480K15Rik	0.30735	4.24948e-17		Snrnp70			Snrnp70	-0.348232	1.32889e-18
4632427E13Rik			4632427E13Rik	-0.327471	8.89807e-17		Gm20642			Gm20642	0.404792	2.0805e-18
Trim35			Trim35	-0.325559	9.71687e-17		Gm48678			Gm48678	0.44338	4.08706e-18
Abr			Abr	-0.294445	1.35986e-16		1700109K24Rik			1700109K24Rik	0.497312	6.24762e-18
Gm37376			Gm37376	0.420781	2.09469e-16		Zmym1			Zmym1	0.386342	8.66939e-18
Gm28379			Gm28379	0.377798	2.11341e-16		Macrod2os1			Macrod2os1	0.509483	1.73531e-17
Prkn			Prkn	0.324231	3.4644e-16		Trim35			Trim35	-0.372536	2.12331e-17
4930595D18Rik			4930595D18Rik	0.300838	6.5697e-16		Galnt2l			Galnt2l	0.261385	2.1886e-17
H3f3b			H3f3b	-0.359042	7.00883e-16		Epha7			Epha7	-0.385058	6.9648e-17
Dynlt1f			Dynlt1f	0.267178	1.44619e-15		Skint5			Skint5	0.561242	1.65558e-16
Gm15738			Gm15738	0.327718	1.61653e-15		Atp2c1			Atp2c1	-0.362658	2.21218e-16
Srsf2			Srsf2	-0.327187	1.7541e-15		Gm37376			Gm37376	0.469505	2.5869e-16
Timp4			Timp4	0.323941	2.02483e-15		Fgfr2			Fgfr2	0.31326	7.52601e-16
Gm27153			Gm27153	0.402664	2.53694e-15		Gm47167			Gm47167	0.462688	7.60509e-16
Ttc19			Ttc19	-0.308343	3.15348e-15		Nrg3os			Nrg3os	0.342332	2.9248e-15
Atp2c1			Atp2c1	-0.291961	3.16148e-15		Gm20319			Gm20319	0.527494	5.42136e-15
Rasal2			Rasal2	-0.340509	4.07586e-15		Gm13269			Gm13269	0.442587	6.53693e-15
Babam1			Babam1	-0.273309	4.23543e-15		Icam5			Icam5	-0.390602	8.56765e-15
Gm37679			Gm37679	0.362023	5.06594e-15		Csmd2os			Csmd2os	0.393597	1.13118e-14
Nrgn			Nrgn	-0.361625	5.55845e-15		Babam1			Babam1	-0.282424	1.45757e-14
Gm16105			Gm16105	0.337449	5.95489e-15		Gm9968			Gm9968	0.426329	1.8303e-14
C630031E19Rik			C630031E19Rik	0.30646	6.02889e-15		Gm41609			Gm41609	0.432231	4.19002e-14
Gm15083			Gm15083	0.289954	6.69852e-15		Gm11149			Gm11149	0.409362	5.33704e-14
1700024B18Rik			1700024B18Rik	0.402834	1.07277e-14		Timp4			Timp4	0.362159	5.5865e-14
Matk			Matk	-0.300308	1.19799e-14		Luc7l			Luc7l	-0.33679	6.18693e-14
Gm29587			Gm29587	0.299085	1.21146e-14		Gm36975			Gm36975	0.382282	6.43641e-14
Nsmf			Nsmf	-0.324229	1.63892e-14		Ttc19			Ttc19	-0.341136	8.54927e-14
Luc7l			Luc7l	-0.309663	1.81325e-14		Lysmd4			Lysmd4	0.415196	9.07083e-14
Muc15			Muc15	0.37067	2.46039e-14		Grm1			Grm1	0.297098	1.09107e-13
Trpm7			Trpm7	-0.300089	4.59965e-14		Gm49127			Gm49127	0.440738	1.0982e-13
Glt8d1			Glt8d1	-0.315875	4.92574e-14		Gm18325			Gm18325	0.258847	1.10629e-13
Gm5441			Gm5441	0.392592	6.66691e-14		1500035N22Rik			1500035N22Rik	0.383124	3.53125e-13
Car10			Car10	0.482063	7.19473e-14		Srsf2			Srsf2	-0.32709	4.0293e-13
Pura			Pura	-0.306517	8.15946e-14		Gm32880			Gm32880	0.421145	4.77069e-13
1700085D07Rik			1700085D07Rik	0.333756	9.0265e-14		Matk			Matk	-0.313296	5.06437e-13
Pisd-ps2			Pisd-ps2	0.330241	1.15817e-13		Psap			Psap	-0.330482	5.88851e-13
Epha7			Epha7	-0.393882	1.67559e-13		Far1os			Far1os	0.358147	7.15604e-13
A630089N07Rik			A630089N07Rik	0.331805	1.8399e-13		4632427E13Rik			4632427E13Rik	-0.332641	9.86777e-13
Lrrc4			Lrrc4	0.369709	1.92016e-13		Gm15738			Gm15738	0.338979	1.28332e-12
Grina			Grina	-0.302659	2.32171e-13		Gm28379			Gm28379	0.384438	1.70715e-12
Gm13268			Gm13268	-0.305099	2.64735e-13		Gm15577			Gm15577	0.448251	2.02587e-12
Gm15577			Gm15577	0.415536	2.87879e-13		Gm43316			Gm43316	0.402219	3.13566e-12
Gm26749			Gm26749	0.362856	3.48117e-13		Gm15496			Gm15496	0.425133	3.1863e-12
Rnps1			Rnps1	-0.287813	3.5896e-13		Elmod1			Elmod1	-0.29465	3.69986e-12
Cdr1os			Cdr1os	0.306439	3.8897e-13		Ube2e2			Ube2e2	0.257779	3.90786e-12
Gm37240			Gm37240	0.328323	3.96386e-13		Atp6ap1			Atp6ap1	-0.290013	5.17991e-12
4930512B01Rik			4930512B01Rik	0.330736	5.9961e-13		1700024B18Rik			1700024B18Rik	0.451943	5.54004e-12
Glp2r			Glp2r	0.345832	7.38931e-13		Nrgn			Nrgn	-0.381775	6.05945e-12
Jun			Jun	-0.330098	1.08933e-12		H3f3b			H3f3b	-0.339011	6.45228e-12
Pde4dip			Pde4dip	-0.254225	1.4013e-12		Trpm7			Trpm7	-0.310313	6.50723e-12
Gm48967			Gm48967	0.255159	1.53395e-12		3110021N24Rik			3110021N24Rik	0.37807	7.13642e-12
Ssbp4			Ssbp4	-0.285047	1.66497e-12		Pisd-ps2			Pisd-ps2	0.354347	1.01133e-11
1500035N22Rik			1500035N22Rik	0.337889	1.76019e-12		4930419G24Rik			4930419G24Rik	0.460683	1.0195e-11
Atp6ap1			Atp6ap1	-0.269017	2.71349e-12		Rasal2			Rasal2	-0.300362	1.82289e-11
Gm32880			Gm32880	0.379682	2.93503e-12		Dynlt1f			Dynlt1f	0.275896	1.82301e-11
Gm42769			Gm42769	-0.280979	3.07291e-12		Gm13268			Gm13268	-0.29406	2.70321e-11
Elmod1			Elmod1	-0.27446	3.58972e-12		Gm15083			Gm15083	0.314903	3.60215e-11
Ralyl			Ralyl	0.299274	4.06072e-12		Gm37679			Gm37679	0.360939	4.90571e-11
Gm23935			Gm23935	-0.347328	4.48022e-12		Gm48091			Gm48091	0.447627	7.83867e-11
Pkig			Pkig	-0.324276	4.73741e-12		Gm19710			Gm19710	0.381626	8.11855e-11
Sf3b1			Sf3b1	-0.288978	4.85894e-12		Pcsk1n			Pcsk1n	-0.307106	8.96038e-11
Tenm4			Tenm4	0.267468	5.20979e-12		Glt8d1			Glt8d1	-0.297719	1.10754e-10
Gm26854			Gm26854	0.336494	6.79048e-12		U2af1			U2af1	-0.303299	1.14556e-10
U2af1			U2af1	-0.286309	8.18027e-12		Muc15			Muc15	0.3758	1.27153e-10
Capn15			Capn15	-0.287383	8.2004e-12		Ralyl			Ralyl	0.362981	1.3157e-10
Dhx30			Dhx30	-0.286154	8.80814e-12		Gm29587			Gm29587	0.314396	1.4837e-10
Pla2g3			Pla2g3	-0.304778	8.94097e-12		Gstz1			Gstz1	-0.273408	1.74109e-10
Btg2			Btg2	-0.289886	1.04274e-11		Gm14372			Gm14372	0.328975	1.77776e-10
Gm12394			Gm12394	0.399357	1.0663e-11		Ssbp4			Ssbp4	-0.278137	2.61458e-10
Scg2			Scg2	-0.347525	1.28347e-11		Nckap5			Nckap5	0.437648	2.88728e-10
Brip1os			Brip1os	0.328593	1.33154e-11		1700085D07Rik			1700085D07Rik	0.350031	3.36663e-10
Fam131a			Fam131a	-0.265264	1.39055e-11		Pura			Pura	-0.298633	3.78698e-10
Pacsin1			Pacsin1	-0.27878	1.71471e-11		Glp2r			Glp2r	0.342359	4.40163e-10
Gstz1			Gstz1	-0.257796	1.80237e-11		Gm1992			Gm1992	0.447225	4.4265e-10
Gm15414			Gm15414	0.331296	2.03085e-11		Prnp			Prnp	-0.275795	6.99342e-10
Pcsk1n			Pcsk1n	-0.316371	2.3392e-11		Prkn			Prkn	0.310358	8.52241e-10
Gm44151			Gm44151	0.350983	2.36072e-11		Grina			Grina	-0.287379	8.94316e-10
Gm49356			Gm49356	0.308255	2.5258e-11		Pla2g3			Pla2g3	-0.284276	1.00799e-09
Ntm			Ntm	0.461951	3.40875e-11		Grasp			Grasp	-0.260849	1.20456e-09
Mir6236			Mir6236	0.293502	4.06901e-11		Ccdc33			Ccdc33	0.267534	1.62343e-09
Marchf1			Marchf1	0.385541	4.91011e-11		A630089N07Rik			A630089N07Rik	0.322758	2.0194e-09
Grasp			Grasp	-0.26104	5.43072e-11		Nsmf			Nsmf	-0.299914	2.48004e-09
Bche			Bche	0.292158	6.12753e-11		Scg2			Scg2	-0.354762	3.03318e-09
Prnp			Prnp	-0.263115	8.25138e-11		Olfr55			Olfr55	0.288421	3.48023e-09
Gm7452			Gm7452	0.297613	1.00787e-10		Pde4dip			Pde4dip	-0.250242	3.48042e-09
Gm42585			Gm42585	0.254067	1.1229e-10		Ccnt1			Ccnt1	-0.282525	3.54938e-09
Gm26954			Gm26954	0.319286	1.36709e-10		Gm7452			Gm7452	0.327231	3.64535e-09
C1ql2			C1ql2	-0.280221	1.43311e-10		Mir6236			Mir6236	0.344208	3.76747e-09
Gm45183			Gm45183	-0.258468	1.53545e-10		Rps2			Rps2	-0.285938	4.26828e-09
Gm37459			Gm37459	0.476403	1.834e-10		Gm21954			Gm21954	0.318505	4.91123e-09
Gm20319			Gm20319	0.450724	2.87025e-10		Dcc			Dcc	0.381872	5.18282e-09
Pde1a			Pde1a	0.538781	3.48444e-10		Gm44228			Gm44228	-0.299018	5.45623e-09
Gm26936			Gm26936	0.347341	4.51388e-10		Pip5k1bos			Pip5k1bos	0.310058	5.45746e-09
Gm9968			Gm9968	0.350334	4.68423e-10		Gm45183			Gm45183	-0.2924	6.21556e-09
Rab5b			Rab5b	-0.267365	6.20507e-10		Brip1os			Brip1os	0.361822	6.63128e-09
Olfr55			Olfr55	0.25673	7.29438e-10		Usp50			Usp50	0.388536	8.08544e-09
Ppp4r2			Ppp4r2	-0.264016	8.18429e-10		Taf15			Taf15	-0.257464	8.17828e-09
4930445B16Rik			4930445B16Rik	0.566962	9.1732e-10		Atxn10			Atxn10	-0.297705	1.02977e-08
Pcyt2			Pcyt2	-0.270476	9.56625e-10		Gm23935			Gm23935	-0.284907	1.07053e-08
Gm44228			Gm44228	-0.299715	9.67542e-10		Gm12394			Gm12394	0.413019	1.55622e-08
Chn1			Chn1	-0.265917	1.18747e-09		Lrrc4			Lrrc4	0.363178	1.6387e-08
Nckap5			Nckap5	0.344043	1.26944e-09		Btg2			Btg2	-0.279806	1.72438e-08
Ccnt1			Ccnt1	-0.260232	1.45895e-09		Rab34			Rab34	-0.251328	1.73613e-08
Shc2			Shc2	-0.254957	1.55006e-09		Capn15			Capn15	-0.264273	2.34545e-08
Gm28750			Gm28750	0.32807	1.64027e-09		Ddhd2			Ddhd2	-0.254768	2.7436e-08
Strada			Strada	-0.267673	1.80101e-09		Dgkz			Dgkz	-0.283882	2.93896e-08
4933411O13Rik			4933411O13Rik	0.336701	2.39952e-09		C1ql2			C1ql2	-0.296241	3.03408e-08
Gm15496			Gm15496	0.350117	2.83626e-09		Ntm			Ntm	0.299271	3.3493e-08
Gm45645			Gm45645	0.334669	2.88061e-09		Shroom4			Shroom4	-0.264598	3.42972e-08
Gm15594			Gm15594	0.298741	3.37811e-09		Jun			Jun	-0.309914	4.00332e-08
Pip5k1bos			Pip5k1bos	0.261088	3.5228e-09		Fam131a			Fam131a	-0.257271	4.0076e-08
Papola			Papola	-0.257159	3.71142e-09		Bche			Bche	0.305419	5.15088e-08
Olfr239			Olfr239	0.271225	3.79239e-09		Shc2			Shc2	-0.257884	5.18868e-08
Usp50			Usp50	0.355054	4.61537e-09		Gm26749			Gm26749	0.354306	5.76187e-08
Faf2			Faf2	-0.25445	6.01129e-09		C630031E19Rik			C630031E19Rik	0.273813	6.39796e-08
Gm20404			Gm20404	0.281807	6.20169e-09		Stx16			Stx16	-0.270072	1.0532e-07
Psma3			Psma3	-0.270562	6.57155e-09		Rnps1			Rnps1	-0.276403	1.48963e-07
Ktn1			Ktn1	0.285476	6.78798e-09		Pacsin1			Pacsin1	-0.262251	1.75188e-07
4933424G05Rik			4933424G05Rik	0.351393	7.64437e-09		Akain1			Akain1	-0.25145	1.93284e-07
Filip1l			Filip1l	0.343353	8.05075e-09		Mecr			Mecr	-0.281079	1.95263e-07
4930567K12Rik			4930567K12Rik	0.29768	9.27904e-09		4930595D18Rik			4930595D18Rik	0.266754	2.45233e-07
Atp6v1b2			Atp6v1b2	-0.258148	9.41668e-09		Plaa			Plaa	-0.266739	2.62916e-07
Gm47271			Gm47271	0.335748	1.05094e-08		Gm45645			Gm45645	0.343868	3.14947e-07
Gm10785			Gm10785	0.293388	1.11551e-08		Fam13a			Fam13a	-0.270946	3.2334e-07
Bclaf1			Bclaf1	-0.26267	1.13066e-08		Pde4a			Pde4a	-0.260967	3.96023e-07
4930547E14Rik			4930547E14Rik	0.430271	1.17727e-08		Atp6v1b2			Atp6v1b2	-0.267998	4.13822e-07
Lmo7			Lmo7	-0.27699	1.30215e-08		Gm15594			Gm15594	0.295024	5.04908e-07
Asb3			Asb3	0.271183	1.32486e-08		Tia1			Tia1	-0.251266	5.07739e-07
Itpka			Itpka	-0.253562	1.96819e-08		Psma3			Psma3	-0.264038	5.18526e-07
Dnajc19			Dnajc19	0.257022	2.08386e-08		Gm10419			Gm10419	-0.278367	5.32485e-07
Cpsf6			Cpsf6	-0.250975	2.2728e-08		Gm43047			Gm43047	0.301496	6.3279e-07
Sgcd			Sgcd	0.551406	3.13677e-08		4932413F04Rik			4932413F04Rik	0.302797	6.39545e-07
Dgkz			Dgkz	-0.260046	3.47518e-08		Ppp4r2			Ppp4r2	-0.256535	7.12129e-07
Plekhg5			Plekhg5	-0.276171	3.52044e-08		Edil3			Edil3	0.335141	7.56751e-07
Nudt5			Nudt5	0.266517	3.60312e-08		Asb3			Asb3	0.29153	8.08086e-07
Dcc			Dcc	0.427143	3.957e-08		Bclaf1			Bclaf1	-0.259089	8.7885e-07
Skint5			Skint5	0.452078	4.23668e-08		Sik3			Sik3	-0.254896	9.11609e-07
Gm49127			Gm49127	0.350478	4.8352e-08		Gm19031			Gm19031	0.296128	9.5715e-07
D830024N08Rik			D830024N08Rik	0.301061	5.12859e-08		Gm44151			Gm44151	0.305179	1.05681e-06
Cdc40			Cdc40	-0.28486	7.25919e-08		Gm50250			Gm50250	0.294251	1.0993e-06
P2ry12			P2ry12	0.308997	7.44719e-08		Spink13			Spink13	0.267036	1.12219e-06
Kcnn2			Kcnn2	0.471222	1.03208e-07		Gm20404			Gm20404	0.2984	1.2092e-06
Gm15336			Gm15336	0.283468	1.08736e-07		Gm10785			Gm10785	0.320496	1.25342e-06
Atxn10			Atxn10	-0.265742	1.37774e-07		Spata13			Spata13	0.318872	1.26074e-06
Rabl6			Rabl6	-0.275257	1.37972e-07		Cdc40			Cdc40	-0.307068	1.89418e-06
Tmem132d			Tmem132d	0.322324	1.82202e-07		4930547E14Rik			4930547E14Rik	0.313222	2.01147e-06
Gm28375			Gm28375	0.272303	1.87022e-07		Gm16183			Gm16183	0.366872	2.07504e-06
Klhdc10			Klhdc10	-0.253318	1.99302e-07		Plekhg5			Plekhg5	-0.260471	2.10629e-06
Baiap2			Baiap2	-0.267104	2.52822e-07		Ube2h			Ube2h	-0.255585	2.26738e-06
Phka2			Phka2	-0.25856	2.53766e-07		Rabl6			Rabl6	-0.283368	3.55767e-06
Gm43316			Gm43316	0.322055	2.98472e-07		Gm37240			Gm37240	0.301895	3.66001e-06
Zfp609			Zfp609	-0.276593	3.26761e-07		P2ry12			P2ry12	0.348087	3.66247e-06
Phactr1			Phactr1	0.327497	3.29732e-07		Qrich1			Qrich1	-0.257139	3.73994e-06
Kansl1l			Kansl1l	0.27342	3.52515e-07		Zfp397			Zfp397	-0.252682	4.67502e-06
Kcnh7			Kcnh7	0.407324	3.63952e-07		Papola			Papola	-0.250995	4.9945e-06
Gm39214			Gm39214	0.253132	4.07475e-07		Itpka			Itpka	-0.258037	6.16103e-06
Dgkh			Dgkh	-0.306423	4.11783e-07		Tafa1			Tafa1	0.347007	6.30439e-06
Orai2			Orai2	-0.28079	4.35805e-07		6530409C15Rik			6530409C15Rik	0.258084	9.46043e-06
E130102H24Rik			E130102H24Rik	0.263059	5.0192e-07		D830024N08Rik			D830024N08Rik	0.319406	1.06166e-05
Angptl2			Angptl2	0.27933	5.3103e-07		Gm26854			Gm26854	0.33101	1.1481e-05
Clmp			Clmp	-0.293951	6.87436e-07		Klhdc10			Klhdc10	-0.255483	1.20126e-05
Tmem243			Tmem243	0.260904	6.98909e-07		Gm27032			Gm27032	-0.275521	1.25538e-05
Gm10419			Gm10419	-0.25276	7.07426e-07		Ktn1			Ktn1	0.292008	1.31186e-05
Pcsk2os2			Pcsk2os2	0.280101	1.15697e-06		1700080N15Rik			1700080N15Rik	0.275837	1.45633e-05
Angpt2			Angpt2	0.279872	1.2893e-06		Nudt5			Nudt5	0.277033	1.60961e-05
4930587E11Rik			4930587E11Rik	0.440778	1.82964e-06		Zfp609			Zfp609	-0.271161	1.71998e-05
Ube2h			Ube2h	-0.254227	1.91272e-06		Gm49356			Gm49356	0.292899	1.82999e-05
Gsdme			Gsdme	0.28831	1.99899e-06		Gm5441			Gm5441	0.326337	1.94548e-05
Gm43047			Gm43047	0.252572	2.39645e-06		Phka2			Phka2	-0.25734	2.10329e-05
Pitpna			Pitpna	-0.258462	2.40999e-06		Svil			Svil	-0.253489	3.11375e-05
Gm19031			Gm19031	0.260742	2.58551e-06		Pitpna			Pitpna	-0.262137	3.44015e-05
Tanc1			Tanc1	-0.27712	2.63862e-06		Gm28375			Gm28375	0.283063	3.65277e-05
Ogt			Ogt	-0.251691	2.91568e-06		Gm27153			Gm27153	0.322307	6.95602e-05
Prkd1			Prkd1	-0.270776	4.6903e-06		Gm26954			Gm26954	0.288668	8.54898e-05
Itgbl1			Itgbl1	0.302219	4.97348e-06		Gm27008			Gm27008	0.288363	9.59473e-05
Gm48749			Gm48749	0.468233	4.9949e-06		Car12			Car12	0.250697	9.67976e-05
4930415C11Rik			4930415C11Rik	0.352811	5.47459e-06		Filip1l			Filip1l	0.355907	9.9935e-05
Gm13963			Gm13963	0.307895	5.62447e-06		Lmo7			Lmo7	-0.258718	0.000108664
Gm26672			Gm26672	0.278192	1.24901e-05		Gm48765			Gm48765	0.313374	0.000147415
Pdzd2			Pdzd2	-0.257942	1.38437e-05		4930567K12Rik			4930567K12Rik	0.305869	0.000154407
Dynlt1a			Dynlt1a	0.282075	1.59173e-05		Dynlt1a			Dynlt1a	0.344665	0.000165139
Gm15283			Gm15283	0.253198	2.97601e-05		Hpgds			Hpgds	0.264147	0.000186687
Gm38604			Gm38604	0.263872	3.50347e-05		Pcsk2os2			Pcsk2os2	0.278866	0.00021396
Rapgef5			Rapgef5	-0.309479	6.39788e-05		Gm26672			Gm26672	0.293135	0.000214544
Naaladl2			Naaladl2	0.267898	6.58118e-05		Fbxl7			Fbxl7	0.377035	0.000270551
Gm12353			Gm12353	0.288934	7.85896e-05		Prdm5			Prdm5	0.259161	0.000357981
Lrrc4c			Lrrc4c	0.311912	8.75065e-05		Gm12353			Gm12353	0.316063	0.000363111
Gm48321			Gm48321	0.27117	9.87601e-05		4930512B01Rik			4930512B01Rik	0.277297	0.000383411
4933413L06Rik			4933413L06Rik	0.300043	0.000107049		Baiap2			Baiap2	-0.257461	0.000395269
Cdh18			Cdh18	0.485293	0.000145059		Olfr239			Olfr239	0.250079	0.000475761
Npas3			Npas3	0.258887	0.00015565		Ccdc73			Ccdc73	0.259303	0.000626824
Slc8a1			Slc8a1	0.416126	0.000188712		Naaladl2			Naaladl2	0.340911	0.000653479
Dpp10			Dpp10	0.483456	0.00020091		Gm37459			Gm37459	0.272382	0.000746302
Gm48765			Gm48765	0.275714	0.000237315		Gm15283			Gm15283	0.270273	0.000874622
Hacd4			Hacd4	0.278948	0.000329163		Gm39214			Gm39214	0.25647	0.000909877
Igf2bp3			Igf2bp3	0.279148	0.000389483		Pde7b			Pde7b	0.26988	0.00111584
Gm15680			Gm15680	0.373878	0.000945682		4933411O13Rik			4933411O13Rik	0.31758	0.0013249
Chrm3			Chrm3	0.550215	0.00132067		Gm47271			Gm47271	0.327224	0.00138858
Tafa1			Tafa1	0.299279	0.00141365		Gm15563			Gm15563	0.261126	0.00144263
Sidt1			Sidt1	-0.265444	0.0019207		Clmp			Clmp	-0.261915	0.00148538
Wdr17			Wdr17	0.299216	0.00249448		1700037C18Rik			1700037C18Rik	0.281934	0.00162431
Sox5			Sox5	0.290409	0.00319665		9630013A20Rik			9630013A20Rik	0.264466	0.00186664
Cntnap4			Cntnap4	0.290046	0.00392847		Gm26936			Gm26936	0.265827	0.00195954
Cntnap2			Cntnap2	0.296159	0.00412736		4930587E11Rik			4930587E11Rik	0.376353	0.00250157
Cntnap5b			Cntnap5b	-0.344715	0.0170373		4930428E07Rik			4930428E07Rik	0.337289	0.00293235
Dmd			Dmd	0.268617	0.0173492		Kansl1l			Kansl1l	0.269456	0.00507364
Etl4			Etl4	0.401567	0.0205569		Gm15155			Gm15155	0.278765	0.00551533
Thsd7b			Thsd7b	0.421562	0.0209547		Timp3			Timp3	0.274145	0.00696969
Gm15584			Gm15584	0.291655	0.0213816		Snhg11			Snhg11	-0.374602	0.00853956
4930428E07Rik			4930428E07Rik	0.255632	0.0279795		4930415C11Rik			4930415C11Rik	0.279795	0.0104235
Rmst			Rmst	0.378655	0.0291363		Zdhhc14			Zdhhc14	0.250642	0.0122524
Hcn1			Hcn1	0.278349	0.0310854		Itgbl1			Itgbl1	0.299038	0.0165585
Meis2			Meis2	0.43469	0.0437936		Gm28750			Gm28750	0.275244	0.0171873
							Cntnap5b			Cntnap5b	-0.304517	0.033997
							Hs6st3			Hs6st3	0.307803	0.0437586
							Gm16168			Gm16168	0.283746	0.0445013

## Sheet: Oligodendrocytes
PS19vWT	PS19vWT L2FC	PS19vWT p_val	PS19vWT p_val_adj		TG19v19_	TG19v19_L2FC	TG19v19_p_val	TG19v19_p_val_adj		TG19vWT_	TG19vWT_avg_log2FC	TG19vWT_p_val	TG19vWT_p_val_adj
Cst3	-1.36892	0	0		Xist	3.01993	0	0		Xist	3.01375	0	0
C4b	1.49793	3.60427e-230	1.11606e-225		C4b	-1.55696	6.3668e-241	1.97148e-236		Adam11	-1.19538	2.91895e-165	9.03851e-161
Zbtb16	1.27755	1.82153e-190	5.64038e-186		Adam11	-1.18772	3.12441e-182	9.67472e-178		Tsix	1.03101	5.71591e-152	1.76993e-147
Lsamp	-0.938953	1.99999e-150	6.19296e-146		Pacrg	0.953465	4.73241e-182	1.46539e-177		Aplp1	-0.62584	2.75736e-117	8.53817e-113
Kcnip4	-0.956432	2.78835e-125	8.63414e-121		Tsix	1.03465	6.07726e-163	1.88182e-158		Neat1	-0.545067	4.14463e-106	1.28338e-101
Slc1a2	-0.982402	1.5656e-114	4.84788e-110		Cst3	0.978652	3.66555e-159	1.13504e-154		Dscaml1	-0.609059	4.91946e-85	1.52331e-80
Adipor2	0.729572	1.09512e-104	3.39104e-100		Nkain2	0.38777	4.64403e-145	1.43802e-140		Zbtb16	0.972204	1.08335e-79	3.3546e-75
Tmeff2	-0.42715	7.06141e-104	2.18657e-99		Trf	-0.742295	5.62961e-142	1.74321e-137		Cntn4	-0.949516	3.71824e-77	1.15135e-72
Pacrg	-0.607212	1.56004e-91	4.83065e-87		Neat1	-0.676881	9.96942e-129	3.08703e-124		Trf	-0.451025	1.18248e-75	3.66156e-71
Gpc5	-0.773577	3.24651e-91	1.00528e-86		Tmeff2	0.514657	5.27024e-122	1.63193e-117		Gm36855	-0.834722	1.25036e-72	3.87174e-68
Sparcl1	-0.838943	1.44934e-86	4.48787e-82		Eif2s3y	-0.897496	7.02662e-118	2.17579e-113		Eif2s3y	-0.738193	3.92122e-70	1.21421e-65
Sgk1	0.886665	9.54257e-85	2.95486e-80		Gm26936	0.798295	1.01043e-102	3.12879e-98		Tubb4a	-0.422878	4.26003e-63	1.31912e-58
Mat2a	0.692186	1.3863e-78	4.29267e-74		Aplp1	-0.640703	3.91176e-102	1.21128e-97		Mag	-0.427832	7.18309e-61	2.22424e-56
Celf2	-0.717106	3.97393e-77	1.23053e-72		Mag	-0.513095	1.142e-86	3.53621e-82		Malat1	0.207486	2.69624e-57	8.34889e-53
Csmd1	-0.686272	4.17255e-74	1.29203e-69		Gm48678	0.567309	9.58631e-79	2.9684e-74		Nkain2	0.232591	2.8332e-57	8.77299e-53
Lrrtm4	-0.698347	3.85913e-73	1.19498e-68		Gm11149	0.587007	6.59195e-77	2.0412e-72		Gm48678	0.513059	6.93359e-57	2.14699e-52
Atp1a2	-0.725962	1.559e-67	4.82745e-63		9130019P16Rik	0.8199	4.75499e-76	1.47238e-71		Edil3	0.304338	2.80244e-56	8.67776e-52
Dgki	0.587254	2.01581e-66	6.24197e-62		Xrcc6	0.652738	1.12262e-71	3.4762e-67		Frmd5	0.348938	1.44949e-51	4.48834e-47
Clu	-0.736561	3.75947e-66	1.16412e-61		4930419G24Rik	0.660806	2.5665e-71	7.94715e-67		Mir6236	0.647869	3.82074e-48	1.18309e-43
Gm16168	-0.547264	1.95144e-63	6.04264e-59		Fam53b	-0.696703	1.56833e-70	4.85632e-66		Cst3	-0.390264	4.36781e-48	1.35249e-43
Nrg3	-0.567431	4.86243e-63	1.50565e-58		Camk1d	0.741265	2.62474e-68	8.1275e-64		Itm2b	-0.457531	1.28931e-46	3.99233e-42
Pcdh9	-0.23756	1.35128e-62	4.18423e-58		Lsamp	0.823432	1.17617e-66	3.64201e-62		Gm37376	0.63854	1.36463e-41	4.22559e-37
Nrxn1	-0.691042	1.37854e-61	4.26863e-57		Bcas1os2	0.656244	9.19927e-62	2.84855e-57		Sgk1	0.727029	1.91999e-41	5.94525e-37
Gpm6a	-0.683999	1.16789e-60	3.61637e-56		Cldn11	-0.509464	4.19398e-61	1.29867e-56		Sox8	-0.540511	1.27982e-38	3.96295e-34
Meg3	-0.644656	1.35836e-60	4.20618e-56		Sik3	-0.468785	4.34617e-61	1.34579e-56		Shisa4	-0.502799	1.37553e-38	4.25933e-34
Plpp3	-0.714863	1.2589e-58	3.89818e-54		Gm44866	0.764718	5.7515e-61	1.78095e-56		4930419G24Rik	0.483001	2.81047e-38	8.70262e-34
Magi1	-0.483035	2.51071e-56	7.77441e-52		Hcn2	-0.772482	1.16044e-60	3.59332e-56		Gsn	-0.541321	5.22898e-38	1.61915e-33
Cerk	0.597849	2.63067e-56	8.14588e-52		Glul	-0.681841	5.93284e-60	1.8371e-55		Gm35188	0.480968	6.80704e-35	2.1078e-30
Tmod2	0.531161	6.14007e-55	1.90127e-50		Dscaml1	-0.407887	6.17953e-60	1.91349e-55		1810062O18Rik	0.51025	2.00455e-34	6.20708e-30
Dlgap1	-0.57497	2.03099e-53	6.28897e-49		Mir6236	0.657524	6.85692e-60	2.12324e-55		Ncam1	0.293947	2.46701e-34	7.63911e-30
Rbfox1	-0.546311	3.10307e-51	9.60865e-47		Pak7	0.47862	1.55737e-59	4.82239e-55		Gm26936	0.44704	2.35181e-33	7.28237e-29
1500004A13Rik	-0.578159	8.40548e-48	2.60276e-43		Mat2a	-0.540488	1.71881e-58	5.32231e-54		Psap	-0.484825	1.54848e-32	4.79487e-28
Gnao1	0.403138	2.75552e-47	8.53246e-43		H2-D1	-0.720029	2.68038e-58	8.29979e-54		Opalin	-0.407166	5.82237e-32	1.8029e-27
Rtn1	-0.607951	2.9993e-47	9.28733e-43		Dgki	-0.571983	8.27943e-58	2.56373e-53		Actb	-0.470227	8.86643e-32	2.74549e-27
Plin4	0.485723	3.76619e-46	1.1662e-41		Gm35188	0.583611	2.61414e-56	8.09469e-52		Sytl2	-0.410827	1.81912e-31	5.63289e-27
Cpe	-0.554267	4.27081e-46	1.32246e-41		Ncam2	0.429018	5.84303e-56	1.80929e-51		Cd81	-0.382509	1.98328e-31	6.14122e-27
Polr3e	0.568786	2.30231e-45	7.1291e-41		Pcyt2	-0.604787	8.46411e-53	2.62091e-48		Uty	-0.422638	3.70501e-31	1.14726e-26
Mapt	0.270265	6.68731e-45	2.07073e-40		Gm16168	0.502866	4.68559e-52	1.45089e-47		Fnbp1	-0.237857	1.17594e-30	3.64128e-26
Snhg11	-0.562409	1.00096e-44	3.09948e-40		Grm3	0.39442	2.2362e-51	6.9244e-47		4930512B01Rik	0.542981	2.6036e-30	8.06204e-26
Ntm	-0.494162	1.88471e-44	5.836e-40		Plp1	0.208486	1.00493e-50	3.11176e-46		Clu	-0.43301	2.90402e-30	8.99231e-26
Bcl2l1	0.49307	5.8548e-44	1.81294e-39		Scd2	0.339489	2.759e-50	8.54326e-46		Lrrc4c	0.353705	4.1779e-30	1.29369e-25
Malat1	0.188214	5.87494e-44	1.81918e-39		Csmd3	0.376023	3.17263e-50	9.82406e-46		Pde4b	0.180986	4.61671e-30	1.42956e-25
Ptprz1	-0.507586	6.74314e-44	2.08801e-39		Gm20275	0.550445	9.25983e-50	2.86731e-45		Usp31	0.487811	5.76471e-30	1.78504e-25
Atp1b1	-0.578487	4.05429e-43	1.25541e-38		2810410L24Rik	-0.617514	9.94782e-50	3.08034e-45		Pcyt2	-0.486246	1.05665e-29	3.27191e-25
Dab1	-0.51426	8.75518e-42	2.71104e-37		4930512B01Rik	0.612489	1.27273e-49	3.941e-45		Adipor2	0.455559	1.67687e-29	5.19244e-25
Nrxn3	-0.505501	1.23165e-41	3.81379e-37		Dnm3	0.329043	4.89167e-49	1.51471e-44		5033421B08Rik	-0.590813	3.00658e-29	9.30988e-25
Kcnd2	-0.501733	2.04021e-41	6.31751e-37		Sox8	-0.583889	1.15981e-48	3.59136e-44		Ppp1r14a	-0.46287	3.96679e-29	1.22832e-24
St3gal3	0.539874	2.87268e-41	8.89527e-37		4930511M06Rik	0.456261	1.46594e-48	4.53927e-44		1500004A13Rik	-0.464957	8.70258e-29	2.69475e-24
Ppp1r16b	0.389888	9.27013e-41	2.87049e-36		Kcnip4	0.696119	5.49131e-48	1.70038e-43		Actg1	-0.422147	9.65389e-29	2.98933e-24
H2-D1	0.626367	5.33002e-40	1.65044e-35		1810062O18Rik	0.540225	2.23933e-47	6.93408e-43		Meg3	-0.424461	9.67289e-29	2.99521e-24
Klf13	0.500635	5.10402e-39	1.58046e-34		Pvt1	-0.662471	3.88496e-47	1.20298e-42		Gm20275	0.478176	1.13382e-28	3.51088e-24
Syt1	-0.494292	1.08452e-38	3.3582e-34		Stat3	-0.562593	7.44306e-47	2.30474e-42		Efnb3	-0.395846	1.50656e-28	4.66505e-24
Opcml	-0.517856	2.45557e-38	7.60368e-34		Cd9	-0.472507	1.73422e-45	5.37002e-41		9130019P16Rik	0.507205	2.40983e-28	7.46205e-24
Trpm3	-0.470275	2.91548e-38	9.02777e-34		Kcna1	-0.471779	2.51648e-45	7.79227e-41		4632427E13Rik	-0.406809	1.19017e-27	3.68536e-23
Ankrd13a	0.483627	4.87885e-38	1.51074e-33		Mapt	-0.276808	2.9951e-45	9.27434e-41		Slc1a2	-0.427858	3.51325e-27	1.08788e-22
Zfp536	0.301966	1.24553e-37	3.85679e-33		Cerk	-0.458524	2.82906e-44	8.76019e-40		Ddr1	-0.412404	6.94119e-27	2.14934e-22
Sik3	0.348694	5.59291e-37	1.73184e-32		Kansl1l	0.511899	5.92828e-44	1.83569e-39		Clic4	-0.397152	1.16267e-26	3.60021e-22
Mast4	0.250003	1.70054e-36	5.26573e-32		Csrp1	-0.424669	2.30397e-43	7.13423e-39		Pak7	0.303846	1.70637e-26	5.28376e-22
Gm36855	-0.534831	3.38101e-36	1.04693e-31		CT010467.1	0.357862	7.40667e-43	2.29348e-38		2900052L18Rik	-0.415737	4.13084e-26	1.27911e-21
Glul	0.520005	2.93948e-35	9.10211e-31		Ppp1r16b	-0.367817	7.79834e-42	2.41475e-37		Pacrg	0.346253	4.83618e-26	1.49752e-21
Camk1d	-0.492254	4.63352e-35	1.43477e-30		Rhou	-0.493509	8.87526e-42	2.74822e-37		Gm13905	0.435746	5.33068e-26	1.65065e-21
Fkbp5	0.480004	9.00883e-35	2.78959e-30		Sox2ot	0.303639	1.45293e-41	4.49899e-37		Septin4	-0.3316	1.02026e-24	3.15922e-20
Mal	-0.326931	1.11691e-34	3.4585e-30		Uty	-0.396468	2.18135e-41	6.75456e-37		f	-0.222736	1.53343e-24	4.74825e-20
Gpr37l1	-0.465223	1.16798e-34	3.61666e-30		Pcdh9	0.205554	2.19518e-41	6.79738e-37		Rasal1	-0.470754	1.56293e-24	4.83961e-20
Tspan7	-0.489512	2.82716e-34	8.7543e-30		C730002L08Rik	0.685268	8.45673e-41	2.61863e-36		Gm12353	0.472489	1.96252e-24	6.07695e-20
Nkain2	-0.155179	4.0154e-34	1.24337e-29		Tulp4	-0.388712	1.22681e-40	3.79883e-36		Gpc5	-0.40497	1.98241e-24	6.13855e-20
Pla2g7	-0.447317	1.14196e-33	3.53609e-29		Pura	-0.476075	3.11572e-40	9.64782e-36		Plpp3	-0.418782	2.07749e-24	6.43296e-20
Ptn	-0.369708	1.61076e-33	4.98771e-29		Psap	-0.506261	5.02409e-40	1.55571e-35		Sparcl1	-0.407824	2.6114e-24	8.08621e-20
Aldh1l2	0.459999	1.11905e-32	3.46512e-28		Gm28376	0.505197	5.30501e-40	1.6427e-35		Ptgds	-0.302189	5.26286e-24	1.62964e-19
Cntn4	-0.608591	2.21241e-32	6.85072e-28		Ptn	0.399983	8.35895e-40	2.58835e-35		Csmd1	-0.336665	6.53471e-24	2.02347e-19
Fnbp1	-0.240759	2.92696e-32	9.06333e-28		Klf13	-0.467064	1.06155e-39	3.28708e-35		Lsamp	-0.115522	1.16401e-23	3.60435e-19
Kirrel3	0.758186	3.33961e-32	1.03411e-27		Gm48967	0.551499	1.63003e-39	5.04739e-35		Ddx3y	-0.410634	4.64639e-23	1.43875e-18
Slc44a1	0.340955	9.87011e-32	3.05628e-27		Gm37459	0.539842	2.07011e-39	6.4101e-35		Mbp	-0.146672	2.53532e-22	7.85061e-18
Gria2	-0.501164	1.757e-31	5.44056e-27		Ppp1r14a	-0.484801	9.55449e-39	2.95855e-34		Xrcc6	0.372382	2.61376e-22	8.0935e-18
Ptpn11	0.441909	1.8314e-31	5.67094e-27		Gm26979	0.581945	1.74602e-38	5.40655e-34		Gm48967	0.434005	2.84435e-22	8.80751e-18
Trpm7	0.403625	3.21859e-31	9.96637e-27		Mbp	-0.208303	1.92674e-38	5.96615e-34		5330438D12Rik	0.389468	3.45584e-22	1.0701e-17
Dnm2	0.443037	7.51152e-31	2.32594e-26		Ptprd	0.224732	2.55688e-38	7.91738e-34		4930511M06Rik	0.310823	5.01243e-22	1.5521e-17
Hecw2	0.293834	8.95946e-30	2.7743e-25		Gm38304	0.558709	2.80853e-38	8.69662e-34		C030029H02Rik	-0.293299	6.44558e-22	1.99587e-17
Ncam2	-0.241351	5.27735e-29	1.63413e-24		8030451O07Rik	0.576464	1.76807e-37	5.47483e-33		8030451O07Rik	0.446648	9.43527e-22	2.92163e-17
C730002L08Rik	-0.543172	7.88559e-29	2.44177e-24		Far1os	0.469138	2.25858e-37	6.99369e-33		Bcl2l1	0.333557	1.08794e-21	3.3688e-17
Ano4	-0.268053	9.29464e-29	2.87809e-24		Celf2	0.602027	2.56515e-37	7.94299e-33		Gm12160	0.38594	1.20535e-21	3.73237e-17
Map7d2	0.443183	1.00413e-28	3.10928e-24		Ankrd13a	-0.448605	3.81003e-37	1.17978e-32		Csrp1	-0.298987	1.6053e-21	4.9708e-17
Gm44866	-0.478244	2.39437e-28	7.41416e-24		9330175M20Rik	0.682077	1.36091e-36	4.21405e-32		Rtn1	-0.382599	6.16902e-21	1.91024e-16
Stat3	0.454041	3.40106e-28	1.05314e-23		Gm19963	0.591514	5.02695e-36	1.5566e-31		Gm11149	0.294922	1.01902e-20	3.15538e-16
Sulf2	0.480222	3.7189e-28	1.15156e-23		Plin4	-0.417621	5.89072e-36	1.82406e-31		Kansl1l	0.345679	1.08137e-20	3.34846e-16
Nlgn1	-0.377519	4.03208e-28	1.24853e-23		1700085D07Rik	0.48343	7.76501e-36	2.40444e-31		Gm43376	0.468577	1.2435e-20	3.85049e-16
CT010467.1	-0.285208	5.98112e-28	1.85205e-23		Gm13905	0.44514	1.00867e-35	3.12333e-31		Vtn	-0.366408	1.63794e-20	5.07188e-16
Cspg5	-0.457548	9.15197e-28	2.83391e-23		Pde4b	0.193244	1.27554e-35	3.94971e-31		Unc5c	0.279252	2.1052e-20	6.51876e-16
Fmnl2	0.414814	2.11689e-27	6.55496e-23		Gm43376	0.597027	1.48208e-35	4.58927e-31		Bsg	-0.369213	2.19686e-20	6.80259e-16
Ralgps1	0.383321	2.42918e-27	7.52196e-23		4932443L11Rik	0.529742	3.69989e-35	1.14567e-30		Kcnip4	-0.260313	2.35333e-20	7.28709e-16
Mtmr2	0.404748	6.71099e-27	2.07806e-22		Gm33255	0.505518	5.66692e-35	1.75476e-30		Fmnl2	0.320976	2.4495e-20	7.58488e-16
Tulp4	0.328932	1.17285e-26	3.63172e-22		5330438D12Rik	0.375444	8.96789e-35	2.77691e-30		Gjc3	0.23181	4.47207e-20	1.38478e-15
Mobp	0.309893	2.13857e-26	6.62208e-22		Trpm7	-0.409479	8.99124e-35	2.78414e-30		Tmem151a	-0.385423	5.97067e-20	1.84882e-15
Abca1	0.413209	2.47863e-26	7.67508e-22		Gm12828	0.503167	1.39052e-34	4.30575e-30		Atp1b1	-0.39167	1.14025e-19	3.5308e-15
Dnm3	-0.257143	3.51088e-26	1.08714e-21		2410021H03Rik	0.491852	1.91567e-34	5.93186e-30		Gm44511	0.417297	1.18949e-19	3.68326e-15
Apod	0.431494	5.39512e-26	1.6706e-21		Shtn1	0.336459	4.80506e-34	1.48789e-29		Hapln2	-0.354981	1.64372e-19	5.08977e-15
St6gal1	0.347929	6.30476e-26	1.95227e-21		2900052L18Rik	-0.467284	6.4843e-34	2.00786e-29		Far1os	0.395246	1.74552e-19	5.405e-15
Sox2ot	-0.209092	6.39934e-26	1.98156e-21		Bicral	-0.368675	7.63145e-34	2.36308e-29		Slain1os	0.443542	2.05703e-19	6.3696e-15
Vtn	-0.422445	4.46058e-25	1.38122e-20		Sqstm1	-0.452605	2.47186e-33	7.6541e-29		Pllp	-0.296862	4.19612e-19	1.29933e-14
5830417I10Rik	-0.427045	8.6031e-25	2.66395e-20		Gm37376	0.443277	2.78545e-33	8.62515e-29		Ccdc152	0.451636	4.4893e-19	1.39011e-14
Cldn11	0.320972	9.21729e-25	2.85413e-20		Cdc37l1	-0.303111	3.17547e-33	9.83284e-29		Creb5	-0.245135	4.66162e-19	1.44347e-14
Kcna1	0.359746	3.83124e-24	1.18634e-19		Ubc	-0.474005	3.28117e-33	1.01602e-28		Hcn2	-0.440992	4.71334e-19	1.45949e-14
Scd2	-0.214467	1.68031e-23	5.20307e-19		Zbtb16	-0.305344	4.61479e-33	1.42897e-28		Ttr	0.644573	5.30841e-19	1.64375e-14
Anks1b	-0.328342	1.90262e-23	5.89146e-19		Tubb4a	-0.280446	4.62813e-33	1.4331e-28		Il33	-0.312831	5.91989e-19	1.83309e-14
Shtn1	-0.30282	1.9192e-23	5.94282e-19		5031439G07Rik	-0.364941	5.00131e-33	1.54866e-28		Hecw2	0.227692	6.07902e-19	1.88237e-14
Arrdc2	0.34716	1.97152e-23	6.10481e-19		Tmod1	-0.455734	5.00291e-33	1.54915e-28		Pvt1	-0.339676	7.45275e-19	2.30774e-14
Lingo2	-0.442261	2.01252e-23	6.23177e-19		Cfl2	-0.31661	6.93552e-33	2.14758e-28		Fam53b	-0.372269	7.65153e-19	2.3693e-14
Rcan2	0.42295	2.62297e-23	8.12204e-19		Ddr1	-0.402663	9.88266e-33	3.06016e-28		Lamp1	-0.30943	7.95315e-19	2.46269e-14
2410021H03Rik	-0.40968	2.63007e-23	8.14403e-19		Plekha1	-0.460134	2.93102e-32	9.07589e-28		Igsf8	-0.359463	8.23707e-19	2.55061e-14
Klf9	0.407663	6.98795e-23	2.16382e-18		Amph	0.445807	3.03554e-32	9.39954e-28		Llgl1	-0.328409	1.0162e-18	3.14666e-14
Gm26936	-0.351256	8.06796e-23	2.49824e-18		Gm44511	0.509174	6.35268e-32	1.96711e-27		4932443L11Rik	0.39811	1.30634e-18	4.04507e-14
Bfsp2	0.494945	2.45253e-22	7.59425e-18		Slc1a2	0.554544	1.10234e-31	3.41339e-27		Rhou	-0.352564	1.53722e-18	4.75999e-14
Gm11149	-0.292086	2.79335e-22	8.6496e-18		H3f3b	-0.411458	1.35137e-31	4.18451e-27		Cdh20	0.293383	2.01389e-18	6.23602e-14
Gm28376	-0.307551	4.12125e-22	1.27615e-17		Lpgat1	-0.351135	2.01063e-31	6.22591e-27		Lrrtm4	-0.313917	2.27833e-18	7.05484e-14
Ttyh1	-0.391392	4.79232e-22	1.48394e-17		Fmn1	-0.491701	6.3544e-31	1.96764e-26		Nrxn1	-0.332978	3.81158e-18	1.18026e-13
Itm2b	-0.26084	5.15128e-22	1.59509e-17		Rsrp1	-0.30575	9.22806e-31	2.85747e-26		Bcas1os2	0.357518	5.77751e-18	1.78901e-13
Plp1	-0.0955027	9.09483e-22	2.81621e-17		Add1	-0.402076	1.3676e-30	4.23479e-26		Ank3	-0.167708	7.84981e-18	2.43069e-13
Hexb	-0.403843	9.09722e-22	2.81695e-17		Smad7	-0.342356	1.47786e-30	4.5762e-26		Magi1	-0.22058	9.98172e-18	3.09084e-13
Bsg	-0.397407	9.60986e-22	2.97569e-17		Prpf4b	0.374462	3.42311e-30	1.05997e-25		Mog	-0.182837	1.0781e-17	3.33834e-13
Hif3a	0.369161	1.06263e-21	3.29044e-17		Bnip3l	-0.299651	3.63097e-30	1.12433e-25		Pura	-0.362758	1.09082e-17	3.37773e-13
C030029H02Rik	-0.285175	1.26303e-21	3.91096e-17		Septin7	0.278295	1.31587e-29	4.07458e-25		Dcp1b	-0.352409	1.25111e-17	3.87406e-13
Lama2	-0.40563	3.92469e-21	1.21528e-16		Ctsb	-0.422064	1.80157e-29	5.57857e-25		Ssh2	0.256666	1.62556e-17	5.03354e-13
Slc1a3	-0.40301	4.51401e-21	1.39776e-16		Opcml	0.498045	2.17349e-29	6.7302e-25		Ctso	-0.343121	1.84513e-17	5.71343e-13
Amph	-0.367732	4.88994e-21	1.51417e-16		Tmod2	-0.269374	2.82564e-29	8.74959e-25		Dlgap1	-0.317754	2.04491e-17	6.33205e-13
Nbas	-0.296268	7.65696e-21	2.37098e-16		Tnfaip6	-0.398748	3.18318e-29	9.85673e-25		Tmod1	-0.353852	3.27579e-17	1.01435e-12
Endod1	0.32495	9.32217e-21	2.88661e-16		Pllp	-0.340539	3.99213e-29	1.23616e-24		Grm3	0.214679	3.61153e-17	1.11831e-12
Slc7a15	-0.487924	9.74538e-21	3.01766e-16		Adipor2	-0.274013	4.63988e-29	1.43674e-24		Daam2	0.239687	3.66386e-17	1.13452e-12
Atp11a	0.301089	1.14355e-20	3.54102e-16		Zfhx2	0.441835	5.37638e-29	1.66479e-24		H3f3b	-0.324534	5.22642e-17	1.61836e-12
9330175M20Rik	-0.468678	1.33561e-20	4.13573e-16		Slain1os	0.508851	5.76634e-29	1.78555e-24		Slc7a15	-0.411076	6.7076e-17	2.07701e-12
Agap1	0.274815	1.3768e-20	4.26325e-16		Gm12353	0.453981	6.34047e-29	1.96333e-24		Ank2	0.185826	6.77642e-17	2.09832e-12
Olfm1	-0.386796	2.16558e-20	6.70572e-16		Lgi3	-0.351015	6.44936e-29	1.99704e-24		Gm20687	-0.378467	6.78644e-17	2.10142e-12
Tmed10	0.335053	2.57947e-20	7.98734e-16		Rasal1	-0.421076	2.00269e-28	6.20134e-24		Gprc5b	-0.288712	8.1005e-17	2.50832e-12
Epha4	-0.433921	3.08261e-20	9.5453e-16		Nlgn1	0.453012	2.21056e-28	6.845e-24		H2aj	-0.355981	8.17154e-17	2.53032e-12
Trf	0.291271	3.63143e-20	1.12447e-15		Polr3e	-0.241677	2.32222e-28	7.19076e-24		Lgi3	-0.32746	9.45755e-17	2.92853e-12
Edil3	0.167015	4.77177e-20	1.47758e-15		Tob2	-0.381497	3.59153e-28	1.11212e-23		2810410L24Rik	-0.347075	1.09064e-16	3.37716e-12
Plcl1	0.197599	7.88737e-20	2.44233e-15		Tmed10	-0.358066	4.18549e-28	1.29604e-23		D7Ertd443e	0.229641	1.68726e-16	5.22461e-12
Atp1b3	0.340766	1.52366e-19	4.71801e-15		Pla2g3	-0.33859	5.68237e-28	1.75955e-23		Igsf11	0.349324	2.13622e-16	6.61482e-12
Pdk4	0.360571	1.58541e-19	4.90923e-15		Rhoj	-0.536724	6.75832e-28	2.09271e-23		Plaa	-0.301238	3.04243e-16	9.42087e-12
Ptpn13	-0.360559	1.73018e-19	5.35751e-15		Zfp644	-0.298461	6.75976e-28	2.09316e-23		Luc7l2	-0.226033	3.4403e-16	1.06529e-11
Elmo1	0.260144	1.88594e-19	5.8398e-15		Trim35	-0.301778	6.85803e-28	2.12359e-23		Anln	0.253681	5.00435e-16	1.5496e-11
Grm7	-0.444583	4.95777e-19	1.53517e-14		Cbx4	-0.352848	6.98295e-28	2.16227e-23		Gm33255	0.376626	6.97595e-16	2.1601e-11
Ptprd	-0.131855	5.20986e-19	1.61323e-14		Il1rapl1	0.384134	8.28783e-28	2.56633e-23		Dab1	-0.332547	7.70716e-16	2.38652e-11
Zfp608	-0.339176	9.14942e-19	2.83312e-14		Gm38642	-0.378544	9.72937e-28	3.0127e-23		Tmod2	0.261787	8.19798e-16	2.53851e-11
Dusp15	0.328315	1.02923e-18	3.18702e-14		Gas5	-0.413371	1.26608e-27	3.9204e-23		Trim35	-0.271485	8.94475e-16	2.76974e-11
Fam53b	0.324434	1.7126e-18	5.30308e-14		B3galt1	0.316022	1.58174e-27	4.89786e-23		Leng9	0.371177	1.00195e-15	3.10252e-11
E330020D12Rik	0.476934	1.83178e-18	5.67212e-14		Lrrc4c	0.336308	1.6437e-27	5.08972e-23		Csmd3	0.210633	1.05727e-15	3.27383e-11
Csmd2	0.362591	2.23264e-18	6.91338e-14		Aldh1l2	-0.418083	1.75081e-27	5.42138e-23		Gm19710	0.396903	1.06252e-15	3.29008e-11
Psd3	-0.339395	2.37422e-18	7.35177e-14		St3gal3	-0.417677	2.28353e-27	7.07094e-23		Nrbp2	-0.276514	1.48411e-15	4.59556e-11
Tmem178b	-0.210029	3.19098e-18	9.88088e-14		Llgl1	-0.29177	2.6465e-27	8.1949e-23		Ldb3	-0.321209	1.50176e-15	4.6502e-11
Kcnk13	-0.330896	4.58319e-18	1.41919e-13		Tmbim1	-0.334639	2.67381e-27	8.27944e-23		5830418P13Rik	0.410303	1.53115e-15	4.74121e-11
Opalin	-0.309655	4.9926e-18	1.54596e-13		Dlg2	0.259049	2.87136e-27	8.89115e-23		Tenm2	-0.308898	1.58695e-15	4.914e-11
Cd9	0.263191	5.86577e-18	1.81634e-13		Lrrtm3	0.404419	2.92968e-27	9.07175e-23		Gm48742	0.350295	2.90671e-15	9.00062e-11
Myo18a	0.314252	1.15593e-17	3.57933e-13		Dnm2	-0.372104	3.66251e-27	1.1341e-22		Gm12828	0.365277	3.27651e-15	1.01457e-10
Spock3	-0.324523	1.20748e-17	3.73897e-13		Atp1a2	0.488191	4.14546e-27	1.28364e-22		Cnp	-0.317336	3.35602e-15	1.03919e-10
Add1	0.329156	1.24917e-17	3.86807e-13		Il33	-0.457933	6.20841e-27	1.92243e-22		Rcan2	0.379565	3.62083e-15	1.12119e-10
Clk4	0.305765	1.48673e-17	4.60365e-13		Lrrc4	0.464503	6.98199e-27	2.16197e-22		Cpox	-0.269906	4.30557e-15	1.33322e-10
Dennd5a	-0.263477	1.56905e-17	4.85858e-13		Plekhh1	-0.267711	7.29386e-27	2.25854e-22		Galnt2l	0.228011	4.35047e-15	1.34712e-10
Rhoj	0.416712	1.66992e-17	5.17091e-13		App	-0.248964	7.96504e-27	2.46637e-22		Cers2	-0.301227	4.8963e-15	1.51614e-10
Specc1	-0.308639	2.00948e-17	6.22235e-13		4632427E13Rik	-0.315687	1.16032e-26	3.59292e-22		Polr3e	0.327108	5.08237e-15	1.57376e-10
Creb5	-0.263707	3.31517e-17	1.02654e-12		Kirrel3	-0.687154	1.73399e-26	5.36931e-22		Nbas	-0.256545	5.48797e-15	1.69935e-10
Gria4	-0.417938	4.10009e-17	1.26959e-12		Gm36975	0.450936	2.42682e-26	7.51466e-22		Prag1	-0.336779	5.92184e-15	1.8337e-10
Map7	0.190398	4.73665e-17	1.4667e-12		Lamp1	-0.330969	2.73778e-26	8.47753e-22		Bfsp2	0.398878	6.62722e-15	2.05212e-10
Eya4	0.347589	6.45858e-17	1.9999e-12		Spock3	0.413494	3.21161e-26	9.94476e-22		Aatk	-0.260521	9.64282e-15	2.9859e-10
Sec11c	0.273819	9.01271e-17	2.79078e-12		Arpc1a	-0.296956	3.5155e-26	1.08857e-21		Gm34299	-0.358979	1.49338e-14	4.62425e-10
Gm38304	-0.322858	9.2976e-17	2.879e-12		Cers2	-0.344066	4.00235e-26	1.23933e-21		Gpr37	-0.281509	1.53082e-14	4.74019e-10
Mycbp2	-0.230407	9.32725e-17	2.88818e-12		Sec11c	-0.311117	4.18606e-26	1.29622e-21		Plekhh1	-0.23867	1.65668e-14	5.1299e-10
Itpk1	0.301919	1.08489e-16	3.35936e-12		Lrrc8b	-0.263363	1.04024e-25	3.22112e-21		Strbp	0.302727	1.80701e-14	5.59541e-10
Xrcc6	-0.280357	1.62282e-16	5.02505e-12		Pim3	-0.412617	1.1985e-25	3.71114e-21		Iffo1	-0.263274	2.1228e-14	6.57325e-10
Fam13c	0.378634	1.82239e-16	5.64303e-12		Tmem243	0.405327	1.32546e-25	4.10427e-21		Ddhd2	-0.194574	2.23751e-14	6.92845e-10
Hdac9	-0.339709	2.0309e-16	6.28868e-12		Efnb3	-0.281466	4.04202e-25	1.25161e-20		Sqstm1	-0.312999	2.32785e-14	7.20819e-10
Sema6a	-0.328276	2.3244e-16	7.1975e-12		Ddx3y	-0.372015	6.432e-25	1.99167e-20		Mysm1	-0.34041	2.88446e-14	8.93172e-10
Srsf7	0.256323	3.20224e-16	9.91574e-12		Ttyh2	-0.26914	7.79436e-25	2.41352e-20		Gm39214	0.387449	3.26862e-14	1.01213e-09
Inpp5a	0.316587	3.36229e-16	1.04113e-11		Adamtsl4	-0.378494	8.92454e-25	2.76348e-20		Serinc1	-0.287902	3.46614e-14	1.07329e-09
Gm37459	-0.271734	5.17521e-16	1.6025e-11		Ccdc152	0.480081	9.57996e-25	2.96644e-20		Degs1	-0.263401	3.79684e-14	1.17569e-09
Bcat1	0.308297	5.88417e-16	1.82203e-11		Paxx	-0.327108	1.10354e-24	3.41712e-20		Coro1c	-0.313658	5.26358e-14	1.62987e-09
Gm19963	-0.365641	7.19713e-16	2.22859e-11		Sparcl1	0.431119	1.28546e-24	3.98043e-20		Ypel2	-0.155386	6.41839e-14	1.98745e-09
5033421B08Rik	-0.410299	7.51626e-16	2.32741e-11		Klf9	-0.352333	1.7772e-24	5.5031e-20		1700085D07Rik	0.312557	6.6237e-14	2.05103e-09
Erlin2	0.276466	7.76707e-16	2.40507e-11		Hmgcl	-0.296851	1.93395e-24	5.98848e-20		Atp1a2	-0.237771	6.87004e-14	2.12731e-09
Jade2	0.270564	1.00221e-15	3.10334e-11		Gm27017	0.401192	2.74204e-24	8.49073e-20		Nrg3	-0.274223	6.99577e-14	2.16624e-09
Qk	0.128915	1.19384e-15	3.69672e-11		Srsf7	-0.23132	3.66016e-24	1.13337e-19		Lrrc4	0.377643	7.31566e-14	2.26529e-09
Ctnna3	-0.186649	1.3314e-15	4.12269e-11		Abca1	-0.361659	3.67005e-24	1.13643e-19		Scd3	0.372693	1.4643e-13	4.53421e-09
Arhgef37	0.312709	1.38889e-15	4.30069e-11		Sulf2	-0.372699	3.74011e-24	1.15812e-19		Cadps	-0.299692	1.48304e-13	4.59225e-09
6820431F20Rik	0.243901	1.45923e-15	4.51851e-11		Gm19710	0.420767	4.03883e-24	1.25062e-19		Gm26979	0.347979	1.73519e-13	5.37302e-09
Gm12145	-0.354376	1.54382e-15	4.78044e-11		Clmn	-0.283308	5.03536e-24	1.5592e-19		Mast4	0.175335	1.79479e-13	5.55756e-09
Bcas1os2	-0.298726	2.46583e-15	7.63546e-11		Gm42413	0.319813	6.3953e-24	1.98031e-19		Sgk2	-0.309962	1.85024e-13	5.72927e-09
Mxi1	0.203168	2.47196e-15	7.65444e-11		Inf2	-0.317953	6.63117e-24	2.05334e-19		Car2	-0.199029	2.0056e-13	6.21035e-09
Trp53	0.270464	2.68813e-15	8.32381e-11		Magi1	0.262455	7.33121e-24	2.27011e-19		Snhg11	-0.291654	2.07128e-13	6.41372e-09
Ncam1	0.17929	3.36286e-15	1.04131e-10		Sav1	-0.315385	7.36193e-24	2.27962e-19		Litaf	-0.236257	2.11624e-13	6.55292e-09
Abtb2	-0.357052	5.242e-15	1.62319e-10		Nbea	0.263793	1.17264e-23	3.63107e-19		Hs3st1	-0.298068	2.22477e-13	6.889e-09
Macf1	-0.231478	6.64466e-15	2.05752e-10		Coro1c	-0.376244	1.39486e-23	4.31918e-19		Pcsk1n	-0.283136	2.3139e-13	7.165e-09
Son	0.258847	6.65357e-15	2.06028e-10		Septin4	-0.237894	2.15334e-23	6.66782e-19		Rpl9	-0.233565	2.39501e-13	7.41615e-09
Kctd13	0.250884	7.50843e-15	2.32499e-10		Gm10136	-0.194078	2.16811e-23	6.71356e-19		Slc13a1	0.428854	2.83482e-13	8.77801e-09
Shisa4	-0.282322	1.19409e-14	3.6975e-10		Ralgps1	-0.350194	2.27469e-23	7.04359e-19		Hmgcl	-0.292059	2.88939e-13	8.947e-09
Bicral	0.277305	1.21027e-14	3.74761e-10		Lamp2	-0.336081	2.43187e-23	7.53028e-19		Cldn11	-0.188492	3.65149e-13	1.13068e-08
Rusc2	0.288733	1.36779e-14	4.23536e-10		Tef	-0.28086	3.12936e-23	9.69007e-19		Rbfox1	-0.242806	3.67239e-13	1.13715e-08
Tet3	0.21247	1.3777e-14	4.26605e-10		Emc10	-0.315227	3.29805e-23	1.02124e-18		Cfl2	-0.225375	3.90609e-13	1.20952e-08
Ugt8a	-0.204625	1.4408e-14	4.46143e-10		Ptpn11	-0.337208	3.6473e-23	1.12939e-18		Caap1	-0.297427	4.56309e-13	1.41296e-08
Pnn	-0.266326	1.6445e-14	5.0922e-10		Gm47271	0.452941	4.10875e-23	1.27227e-18		1700111E14Rik	0.275428	4.7296e-13	1.46452e-08
Ankrd12	0.270584	1.7647e-14	5.46439e-10		Ccnt2	-0.294602	4.78738e-23	1.48241e-18		Trpm3	-0.285954	4.77958e-13	1.48e-08
Gm34299	-0.33729	2.54128e-14	7.86909e-10		Gpm6a	0.424515	8.15166e-23	2.52416e-18		Ctsb	-0.287402	6.88815e-13	2.13292e-08
9130019P16Rik	-0.312695	3.0953e-14	9.5846e-10		Myo18a	-0.292341	8.72691e-23	2.70229e-18		St18	0.13183	7.3037e-13	2.26159e-08
Lrrtm3	-0.304015	3.47345e-14	1.07556e-09		Exoc6b	0.239496	8.7758e-23	2.71743e-18		Ptpn13	-0.283729	7.35087e-13	2.2762e-08
Cdc42bpa	0.199768	3.64999e-14	1.13022e-09		Cpsf6	-0.262061	8.8499e-23	2.74037e-18		Pgp	-0.270982	7.57143e-13	2.34449e-08
Grm3	-0.179741	3.97067e-14	1.22952e-09		Fam13c	-0.376811	8.86852e-23	2.74614e-18		Zfp644	-0.242636	8.71393e-13	2.69827e-08
Ankrd28	0.237607	4.09759e-14	1.26882e-09		Puf60	-0.228409	9.38029e-23	2.90461e-18		Plp1	0.112983	8.91778e-13	2.76139e-08
Ttyh2	0.187601	6.19336e-14	1.91777e-09		Bcar1	-0.291478	1.49028e-22	4.61465e-18		Kcnd2	-0.215964	1.19212e-12	3.69141e-08
Slain1	-0.219105	6.90079e-14	2.13683e-09		mt-Rnr2	0.482748	1.52591e-22	4.72499e-18		Gm44866	0.286474	1.35863e-12	4.20699e-08
Lamp2	0.261283	7.23935e-14	2.24167e-09		Mdm2	-0.453443	1.99233e-22	6.16925e-18		Gm47167	0.368906	1.50134e-12	4.64891e-08
Plekha1	0.301461	7.94191e-14	2.45921e-09		Hapln2	-0.392993	2.37821e-22	7.36411e-18		Gpm6a	-0.259484	1.57848e-12	4.88775e-08
Lrp1b	-0.114187	9.74276e-14	3.01685e-09		Insyn2a	0.391501	2.40346e-22	7.44233e-18		Slc44a1	0.203243	1.70485e-12	5.27908e-08
Hcn2	0.33149	1.7019e-13	5.26992e-09		Rab5b	-0.258281	2.58838e-22	8.01491e-18		5031439G07Rik	-0.24075	1.70858e-12	5.29061e-08
Cobl	-0.302516	1.84381e-13	5.70936e-09		D1Ertd622e	-0.407852	2.85166e-22	8.83016e-18		Cdc42ep1	-0.305928	2.1941e-12	6.79403e-08
Eml1	-0.331463	2.09682e-13	6.49281e-09		Purb	-0.321736	2.95726e-22	9.15716e-18		Mtmr2	0.322288	2.39008e-12	7.40089e-08
Tanc1	0.248574	2.24679e-13	6.95719e-09		Rtkn	-0.258259	3.16168e-22	9.79014e-18		Map4k4	-0.0791384	2.54681e-12	7.88619e-08
Plxdc2	-0.168168	2.27792e-13	7.05358e-09		Insc	-0.163112	4.90826e-22	1.51984e-17		Dusp11	0.30281	2.65559e-12	8.22302e-08
Scg5	-0.305459	2.83994e-13	8.79388e-09		Gnao1	-0.262814	4.91682e-22	1.52249e-17		Emc10	-0.32618	2.76937e-12	8.57536e-08
Fez1	-0.257591	3.18451e-13	9.86083e-09		Sh3kbp1	0.277491	4.93349e-22	1.52765e-17		Smad7	-0.230608	2.81861e-12	8.72783e-08
Gm36975	-0.316552	3.37312e-13	1.04449e-08		Rusc2	-0.265188	5.1804e-22	1.60411e-17		Gm37459	0.268108	2.95694e-12	9.15618e-08
Dlg2	-0.172688	3.75081e-13	1.16144e-08		Ephb1	0.291854	5.66811e-22	1.75513e-17		Ckb	-0.252143	3.85286e-12	1.19304e-07
Csmd3	-0.16539	4.03665e-13	1.24995e-08		Ddhd2	-0.211679	6.24453e-22	1.93362e-17		Tm7sf3	-0.180309	4.3056e-12	1.33323e-07
9330111N05Rik	-0.673393	4.39995e-13	1.36244e-08		Gm37240	0.421293	7.66115e-22	2.37227e-17		Lrpap1	-0.285939	5.27147e-12	1.63231e-07
Serinc1	-0.271301	4.53203e-13	1.40334e-08		Plpbp	-0.355683	9.01273e-22	2.79079e-17		Gm28376	0.197646	5.93961e-12	1.8392e-07
Fbn2	-0.353619	5.6317e-13	1.74386e-08		Litaf	-0.293733	1.30776e-21	4.04947e-17		Sox10	-0.220918	6.17298e-12	1.91146e-07
Cdc37l1	0.202198	8.21727e-13	2.54448e-08		Capn15	-0.349415	1.4028e-21	4.34378e-17		Galnt6	-0.240194	7.74528e-12	2.39833e-07
Hspa5	-0.301904	9.18088e-13	2.84286e-08		Tsc1	-0.233353	1.50595e-21	4.66317e-17		Cirbp	-0.269852	7.81174e-12	2.41891e-07
Syne1	-0.320312	9.60342e-13	2.9737e-08		Zbtb38	-0.300352	1.69734e-21	5.25581e-17		Celf2	-0.11508	8.7264e-12	2.70213e-07
Gm9895	0.300902	1.1343e-12	3.51235e-08		Cadps	-0.463903	2.004e-21	6.20538e-17		Rsrc2	-0.169277	9.85858e-12	3.05271e-07
Zfhx2	-0.273816	1.22511e-12	3.79354e-08		Rasa1	0.293776	2.07054e-21	6.41144e-17		Tmem117	0.294006	1.07247e-11	3.32091e-07
Rps3a1	-0.288249	1.33425e-12	4.13151e-08		Cdh10	0.330491	2.55495e-21	7.9114e-17		Fbxo7	-0.256789	1.09459e-11	3.3894e-07
Phyhipl	-0.300573	1.34611e-12	4.16821e-08		Clic4	-0.289969	3.46078e-21	1.07163e-16		Kif13a	-0.17266	1.10639e-11	3.42594e-07
Atp6v0c	-0.264195	1.35367e-12	4.19165e-08		Zfp740	-0.247448	3.73002e-21	1.155e-16		Prkcz	-0.245673	1.14475e-11	3.54473e-07
Paxx	0.251648	1.37642e-12	4.2621e-08		Actg1	-0.296487	3.76513e-21	1.16587e-16		Mpzl1	0.286198	1.16113e-11	3.59543e-07
Ttll5	-0.234517	1.59035e-12	4.92452e-08		Srsf2	-0.26319	3.97605e-21	1.23118e-16		Gm48249	0.314023	1.27194e-11	3.93856e-07
Dip2a	0.223285	1.83047e-12	5.66805e-08		Aatk	-0.289094	4.46882e-21	1.38377e-16		Gm48250	-0.278258	1.28671e-11	3.98429e-07
Cdh10	-0.264312	1.89182e-12	5.85801e-08		Dusp11	0.339425	4.53837e-21	1.40531e-16		Mapk8ip1	-0.263727	1.35185e-11	4.186e-07
Pkp4	0.235476	1.93468e-12	5.99074e-08		Gm19522	0.111553	4.6771e-21	1.44826e-16		Prpf4b	0.234817	1.57089e-11	4.86425e-07
Rassf2	0.216622	2.03772e-12	6.30979e-08		Mycbp2	0.244627	6.60662e-21	2.04574e-16		Adamts20	-0.269959	1.57104e-11	4.86472e-07
Ndfip1	-0.251988	2.10736e-12	6.52544e-08		Strbp	0.323544	6.9752e-21	2.15987e-16		4930587E11Rik	0.460971	1.59271e-11	4.93184e-07
Septin7	-0.166625	2.72304e-12	8.43188e-08		Gm49969	0.422237	7.04488e-21	2.18145e-16		Tmbim6	-0.278024	1.68828e-11	5.22776e-07
Zfp276	0.212858	2.88602e-12	8.93655e-08		Sned1	-0.274695	8.39998e-21	2.60105e-16		Nap1l5	-0.224541	2.24692e-11	6.95759e-07
Nalcn	-0.304083	3.33826e-12	1.03369e-07		Prnp	-0.222698	8.47226e-21	2.62344e-16		Wwp1	0.232728	2.26738e-11	7.02094e-07
Rap1a	-0.194876	3.46011e-12	1.07142e-07		Tmem178b	0.221183	8.54696e-21	2.64657e-16		Gnao1	0.140324	2.31004e-11	7.15303e-07
Fnip2	0.230589	3.88381e-12	1.20262e-07		Csmd2	-0.315955	9.55144e-21	2.9576e-16		Cpe	-0.243328	2.41707e-11	7.48446e-07
Marchf1	-0.208647	4.04073e-12	1.25121e-07		Plxdc2	0.20501	9.67544e-21	2.996e-16		Gm27017	0.30299	2.49217e-11	7.71701e-07
App	0.170814	4.33288e-12	1.34167e-07		Tet3	-0.319504	1.06648e-20	3.30235e-16		Slc8a1	0.219075	3.04582e-11	9.43138e-07
Clock	0.215292	4.45128e-12	1.37834e-07		Cdh20	0.297644	1.0951e-20	3.39097e-16		Zcchc7	0.208774	3.46491e-11	1.07291e-06
Cacna1c	-0.3015	4.55844e-12	1.41152e-07		Retreg3	-0.16278	1.414e-20	4.37844e-16		Kcnma1	-0.313276	4.23478e-11	1.3113e-06
Adamts2	-0.303342	4.69824e-12	1.45481e-07		Gm26673	0.362791	1.54918e-20	4.79704e-16		Ntm	-0.253029	4.23754e-11	1.31215e-06
Nectin1	-0.293827	5.29312e-12	1.63901e-07		Ano4	0.212935	1.77684e-20	5.502e-16		Gm19439	0.284981	4.9233e-11	1.5245e-06
Gm21984	-0.250135	5.47092e-12	1.69407e-07		Clock	-0.250665	1.77845e-20	5.50696e-16		Stmn4	-0.226108	5.04504e-11	1.5622e-06
Gsn	-0.250946	6.37442e-12	1.97384e-07		4930549C15Rik	0.445691	1.80057e-20	5.57546e-16		Setbp1	0.223953	5.40754e-11	1.67444e-06
Elovl6	-0.305627	6.63592e-12	2.05481e-07		Gm27153	0.386781	1.876e-20	5.80904e-16		1700042O10Rik	-0.231077	5.55372e-11	1.71971e-06
Eps15	-0.222615	6.86052e-12	2.12436e-07		Frmd5	0.203518	1.90902e-20	5.91127e-16		Psd3	-0.240556	5.62309e-11	1.74119e-06
Immp1l	-0.209331	7.38818e-12	2.28775e-07		Bcl2l1	-0.159513	1.93342e-20	5.98684e-16		Map4k5	0.251439	5.64989e-11	1.74949e-06
Usp54	0.211297	7.5362e-12	2.33358e-07		Igsf8	-0.264	1.94144e-20	6.01167e-16		Cntn3	0.362702	5.92831e-11	1.8357e-06
Pstpip2	0.260807	8.0109e-12	2.48058e-07		Slc13a1	0.471221	2.15607e-20	6.67627e-16		Cmss1	0.248504	6.24111e-11	1.93256e-06
Luzp2	-0.317691	8.51596e-12	2.63697e-07		Gal3st1	-0.315728	2.217e-20	6.86494e-16		Atp2c1	-0.198478	6.62469e-11	2.05133e-06
Herpud1	0.188571	8.63097e-12	2.67258e-07		Atp1b3	-0.250857	2.99487e-20	9.2736e-16		Zfp182	-0.198593	6.78433e-11	2.10077e-06
Zfp365	0.282508	9.94866e-12	3.0806e-07		Thap3	-0.321955	3.43751e-20	1.06442e-15		Bcas1	-0.18757	7.45209e-11	2.30754e-06
Pla2g3	0.273644	1.04355e-11	3.23134e-07		Ank2	0.174607	3.46839e-20	1.07399e-15		Rasa1	0.274148	7.63925e-11	2.36549e-06
Dennd5b	0.270853	1.08142e-11	3.34863e-07		Galnt2l	0.196689	3.55181e-20	1.09982e-15		Dusp10	-0.161935	8.92448e-11	2.76346e-06
Tsc22d4	0.199753	1.20587e-11	3.73398e-07		Map4k4	-0.0273573	4.28477e-20	1.32678e-15		Pstpip2	0.183377	9.33372e-11	2.89019e-06
Lonp2	0.154082	1.23198e-11	3.81481e-07		Gm12145	0.428574	4.3171e-20	1.33679e-15		Hid1	-0.297968	9.63368e-11	2.98307e-06
Galnt7	0.242397	1.46729e-11	4.54345e-07		Dcp1b	-0.240209	4.493e-20	1.39126e-15		Magi2	0.106447	1.1659e-10	3.61022e-06
Map4k5	0.230134	1.54476e-11	4.78333e-07		St18	0.178228	4.70827e-20	1.45792e-15		Atp6ap2	-0.236589	1.30263e-10	4.03358e-06
Gas5	0.257144	1.9143e-11	5.92763e-07		Lysmd4	0.316597	4.71974e-20	1.46147e-15		Tnfaip6	-0.210046	1.34003e-10	4.1494e-06
Npepps	0.247028	2.06752e-11	6.40209e-07		Gm48272	0.350545	4.76464e-20	1.47537e-15		Clmn	-0.185117	1.37303e-10	4.25159e-06
Depdc7	-0.269465	2.30941e-11	7.15109e-07		Jam3	-0.219736	5.02902e-20	1.55724e-15		3222401L13Rik	-0.225802	1.38326e-10	4.28327e-06
Rsrp1	0.169334	2.33985e-11	7.24534e-07		Ttll7	0.213151	5.52801e-20	1.71175e-15		Gm26749	0.322098	1.42477e-10	4.41179e-06
Cntn3	0.379837	2.36238e-11	7.3151e-07		Ctnnd2	0.40681	5.74765e-20	1.77976e-15		Pisd	0.290948	1.58196e-10	4.89854e-06
Exoc6b	-0.18261	2.53719e-11	7.8564e-07		Slc6a1	-0.20918	6.18975e-20	1.91666e-15		Map6d1	-0.2668	1.65802e-10	5.13407e-06
Gm38642	0.272908	3.17824e-11	9.84141e-07		Apod	-0.387504	6.28157e-20	1.94509e-15		Aspa	-0.140706	1.77224e-10	5.48774e-06
Otud7a	0.236714	3.24163e-11	1.00377e-06		Immp1l	0.247732	6.54716e-20	2.02733e-15		Izumo4	-0.275779	1.78153e-10	5.51651e-06
Ppil2	0.154414	3.43065e-11	1.0623e-06		Cd63	-0.294908	6.84902e-20	2.1208e-15		Tmbim1	-0.222144	1.85449e-10	5.74244e-06
Capn15	0.249142	5.55265e-11	1.71938e-06		U2af1	-0.370223	8.51347e-20	2.6362e-15		Il1rap	0.228614	1.97789e-10	6.12452e-06
Folh1	-0.267235	5.70292e-11	1.76591e-06		Gm46367	0.311615	8.97566e-20	2.77931e-15		Arhgap21	0.206534	1.99327e-10	6.17216e-06
Cd81	-0.184877	5.938e-11	1.8387e-06		Parl	-0.228691	9.23013e-20	2.85811e-15		Fam102a	-0.21914	2.08604e-10	6.45941e-06
Atp2b1	-0.258363	6.43628e-11	1.993e-06		Kndc1	-0.293854	1.06997e-19	3.31316e-15		Atp9a	-0.252946	2.21813e-10	6.86842e-06
Ninj2	0.316673	7.68543e-11	2.37979e-06		Rhob	-0.241977	1.19064e-19	3.6868e-15		Rap1a	-0.214348	2.34465e-10	7.26022e-06
Tob2	0.223896	9.15809e-11	2.8358e-06		Sec61a2	-0.250979	1.20331e-19	3.72605e-15		Sec14l1	-0.224014	2.57485e-10	7.97303e-06
Crebrf	0.221892	9.35548e-11	2.89692e-06		Wwp1	0.207586	1.21635e-19	3.76643e-15		Stxbp3	-0.172893	2.80903e-10	8.69817e-06
Arrdc3	0.257141	1.03269e-10	3.19772e-06		Kmt5a	-0.231956	1.28669e-19	3.98423e-15		B3galt1	0.177799	3.10548e-10	9.61611e-06
Lzts2	0.221553	1.10182e-10	3.41177e-06		Daam2	0.181501	1.52875e-19	4.73379e-15		Cbx4	-0.242995	3.229e-10	9.9986e-06
Sytl2	-0.223795	1.11805e-10	3.46205e-06		Zfp771	-0.35405	1.74823e-19	5.41339e-15		Gm26673	0.292348	3.41359e-10	1.05702e-05
Gm37376	0.195263	1.50765e-10	4.66845e-06		Rsrc2	-0.20023	1.76602e-19	5.46848e-15		Epha4	-0.237051	3.56432e-10	1.10369e-05
Pvt1	0.322795	1.64308e-10	5.08781e-06		Ugt8a	0.243986	1.85859e-19	5.75511e-15		Il1rapl1	0.196502	3.84506e-10	1.19062e-05
Cenpp	0.209479	1.82331e-10	5.64587e-06		Gm48370	0.383715	1.86543e-19	5.7763e-15		Thap3	-0.260654	3.94084e-10	1.22028e-05
Exoc4	0.265298	1.82827e-10	5.66123e-06		Sgk1	-0.159636	1.87129e-19	5.79445e-15		Pnn	-0.249728	4.25711e-10	1.31821e-05
Clasp2	-0.138966	1.85114e-10	5.73204e-06		Tmem151a	-0.298722	1.8733e-19	5.80068e-15		Camk1d	0.249011	4.35136e-10	1.3474e-05
Slc6a1	0.256166	2.137e-10	6.61722e-06		Tsc22d4	-0.0473975	1.88783e-19	5.84565e-15		Syt1	-0.22277	4.59663e-10	1.42335e-05
Gm34408	-0.305979	2.301e-10	7.12503e-06		Mast3	-0.217665	2.12504e-19	6.58018e-15		Lama2	-0.27912	4.9353e-10	1.52822e-05
Pdia6	-0.258463	2.51862e-10	7.79892e-06		Negr1	0.437445	2.20691e-19	6.83371e-15		Epb41l3	-0.207032	4.98715e-10	1.54427e-05
2810410L24Rik	0.270439	2.72047e-10	8.42395e-06		Shisa4	-0.220476	3.46244e-19	1.07215e-14		Qk	0.109751	5.13605e-10	1.59038e-05
Ubr3	0.189426	2.89597e-10	8.96738e-06		Ablim2	-0.251131	3.61599e-19	1.11969e-14		U2af1	-0.272198	5.4204e-10	1.67843e-05
Rbm6	0.195233	3.04376e-10	9.425e-06		Rab40c	-0.300711	3.70465e-19	1.14715e-14		Wscd1	-0.188531	5.5576e-10	1.72091e-05
Csf1	0.230189	3.11578e-10	9.64801e-06		Babam1	-0.265056	4.22413e-19	1.308e-14		Zdhhc9	-0.24189	5.59405e-10	1.7322e-05
Plekhm2	0.203234	3.14365e-10	9.73431e-06		Ktn1	0.248075	5.18509e-19	1.60556e-14		Ppp4r2	-0.224631	5.59831e-10	1.73352e-05
Plpbp	0.242231	3.24892e-10	1.00603e-05		Cdk12	-0.19446	5.3554e-19	1.6583e-14		Bcar1	-0.217486	5.60829e-10	1.73661e-05
Myo6	-0.167682	3.57591e-10	1.10728e-05		Asb3	0.26889	5.65272e-19	1.75037e-14		Slco3a1	0.263815	5.85096e-10	1.81175e-05
B3galt5	0.218111	3.63378e-10	1.1252e-05		Iffo1	-0.232355	6.63776e-19	2.05538e-14		Asphd1	0.256039	6.54521e-10	2.02672e-05
Cttnbp2	-0.209632	3.75655e-10	1.16322e-05		Hnrnph3	-0.253867	6.88406e-19	2.13165e-14		5830417I10Rik	-0.239505	6.56943e-10	2.03422e-05
Cdk12	0.103586	4.16151e-10	1.28861e-05		Slc3a2	-0.247484	7.13336e-19	2.20884e-14		Puf60	-0.186921	7.03173e-10	2.17738e-05
Lrrc1	0.162508	4.27507e-10	1.32378e-05		Lrp1b	0.166712	9.94788e-19	3.08036e-14		Gm42413	0.201005	7.03269e-10	2.17767e-05
Cadm2	-0.172423	4.68129e-10	1.44956e-05		Thoc2l	-0.15495	1.0948e-18	3.39005e-14		Map7d2	0.318946	7.09616e-10	2.19732e-05
Scd3	0.143007	4.9047e-10	1.51874e-05		Cmss1	0.26687	1.15331e-18	3.57123e-14		Grm7	0.0230129	7.29719e-10	2.25957e-05
Zfp771	0.214173	4.95945e-10	1.53569e-05		Actb	-0.253865	1.19644e-18	3.70477e-14		Phlpp1	0.148195	7.91257e-10	2.45013e-05
Klhl2	0.181834	4.96056e-10	1.53604e-05		Cobl	0.334413	1.21803e-18	3.77162e-14		Cdc42bpa	0.165854	8.20351e-10	2.54022e-05
Ppib	-0.221246	5.63938e-10	1.74623e-05		Inpp5a	-0.281358	1.32351e-18	4.09824e-14		Kdm6a	0.226237	1.05055e-09	3.25302e-05
Dscaml1	-0.201172	5.86419e-10	1.81585e-05		Cntn4	-0.340925	1.36426e-18	4.22444e-14		Ninj2	0.232966	1.06576e-09	3.30012e-05
Il1rap	0.173245	7.39755e-10	2.29065e-05		Nkain1	-0.193211	1.49055e-18	4.61549e-14		Arpc1a	-0.20916	1.10529e-09	3.42254e-05
Msmo1	-0.275692	7.46995e-10	2.31307e-05		Tmem59	-0.142584	1.57801e-18	4.88631e-14		Sorcs1	0.137844	1.15066e-09	3.563e-05
Baz1b	0.20072	7.64001e-10	2.36573e-05		H2aj	-0.321924	1.69458e-18	5.24726e-14		Rab31	0.16487	1.16163e-09	3.59698e-05
9330117O12Rik	-0.232556	8.09269e-10	2.5059e-05		Zmynd8	-0.213854	1.70546e-18	5.28097e-14		Angptl2	0.30823	1.2948e-09	4.00936e-05
Nfasc	0.207242	9.34201e-10	2.89275e-05		Agap1	-0.249597	1.83842e-18	5.69268e-14		Lrrc8b	-0.192541	1.3125e-09	4.06415e-05
Adam9	0.220115	9.59902e-10	2.97234e-05		Ccnl2	-0.133036	1.8635e-18	5.77034e-14		Gatm	-0.186	1.40572e-09	4.3528e-05
Pak7	-0.174774	1.01015e-09	3.12791e-05		Gm47167	0.410903	2.00587e-18	6.21118e-14		Adgrb3	0.192197	1.41561e-09	4.38345e-05
A330015K06Rik	0.231441	1.14153e-09	3.53476e-05		Ndst1	-0.242581	2.01292e-18	6.23301e-14		Gm37240	0.320107	1.4487e-09	4.48589e-05
Fbl	0.198656	1.65882e-09	5.13653e-05		Rchy1	-0.167275	2.3173e-18	7.17553e-14		Gm49708	-0.179334	1.45025e-09	4.49071e-05
Adgrb3	-0.181004	1.74213e-09	5.3945e-05		Ctsd	-0.266004	2.52161e-18	7.80818e-14		Snx30	-0.167499	1.4686e-09	4.54752e-05
Bnip3l	0.12613	1.78193e-09	5.51775e-05		Otud7b	-0.112575	2.53688e-18	7.85544e-14		Gal3st1	-0.250526	1.55344e-09	4.81022e-05
Mir99ahg	-0.246134	1.82018e-09	5.63618e-05		Hif3a	-0.293721	2.58941e-18	8.01811e-14		Tecpr2	-0.175082	1.61607e-09	5.00417e-05
Acsl3	-0.270069	1.83251e-09	5.67438e-05		Lnpk	-0.162075	2.70316e-18	8.37033e-14		Ubc	-0.228404	1.66314e-09	5.1499e-05
Rlim	0.0815714	1.85413e-09	5.74132e-05		Pou3f1	-0.335407	3.01871e-18	9.34744e-14		Cttnbp2	-0.185888	1.73729e-09	5.3795e-05
Gm43713	0.215526	2.07815e-09	6.43499e-05		Fbl	-0.32015	3.10506e-18	9.61482e-14		Stxbp6	0.212149	1.78676e-09	5.5327e-05
Mlh3	-0.222137	2.4942e-09	7.72328e-05		Secisbp2l	0.277111	4.0419e-18	1.25157e-13		Rtn4	0.141246	1.80999e-09	5.60462e-05
4930512B01Rik	-0.0695082	2.51487e-09	7.7873e-05		Stxbp3	-0.195232	4.36359e-18	1.35119e-13		Tspan7	-0.0941348	1.88793e-09	5.84599e-05
Phlpp1	0.134271	2.52886e-09	7.83062e-05		Gigyf2	0.0545625	4.65881e-18	1.4426e-13		Gm16599	0.315743	1.9375e-09	5.99948e-05
Chd4	0.192025	2.56951e-09	7.9565e-05		Gm13963	-0.179169	4.71587e-18	1.46027e-13		Cspg5	-0.230691	1.96919e-09	6.09761e-05
Serpinb1a	-0.231216	2.58927e-09	8.01767e-05		Myo6	0.187061	5.90119e-18	1.8273e-13		Pls1	-0.179115	2.04625e-09	6.33623e-05
Nav3	-0.0861454	2.61896e-09	8.10962e-05		Tanc2	0.265502	6.4803e-18	2.00663e-13		Cdc42ep2	-0.173249	2.07474e-09	6.42442e-05
Dtna	-0.177573	2.64424e-09	8.18788e-05		Pgp	-0.224143	6.65695e-18	2.06132e-13		Hexb	-0.250407	2.12181e-09	6.57019e-05
Cryab	0.307306	2.65584e-09	8.22382e-05		Stx16	-0.249966	7.01281e-18	2.17152e-13		Phyhipl	-0.265006	2.1444e-09	6.64015e-05
Hdac5	-0.160282	2.81596e-09	8.71963e-05		Rffl	-0.251653	7.11576e-18	2.20339e-13		Rufy1	-0.236521	2.20043e-09	6.81363e-05
Emc10	-0.010953	3.21859e-09	9.96635e-05		Tmsb4x	-0.217305	7.95586e-18	2.46353e-13		Nrxn3	-0.230405	2.29881e-09	7.11827e-05
Pip4k2a	0.180361	3.32803e-09	0.000103052		Ddx50	-0.225296	8.83099e-18	2.73452e-13		Cdc42se2	-0.139566	2.30045e-09	7.12334e-05
Agpat4	-0.135203	3.40566e-09	0.000105456		Prrc2c	0.0744755	1.00009e-17	3.09679e-13		Lpgat1	-0.182896	2.39695e-09	7.42214e-05
Srsf2	0.205233	3.4323e-09	0.000106281		Slc20a2	-0.217789	1.01784e-17	3.15173e-13		C130071C03Rik	-0.179457	2.6926e-09	8.33762e-05
Agmo	-0.277184	3.48841e-09	0.000108019		Upf3b	-0.107484	1.1345e-17	3.51297e-13		Eid1	-0.201724	2.87573e-09	8.90471e-05
Srgap2	-0.254725	3.66561e-09	0.000113506		Specc1	0.271304	1.40342e-17	4.34569e-13		Elovl7	-0.161313	3.01313e-09	9.33015e-05
Shroom3	-0.292358	3.72452e-09	0.00011533		Son	-0.205729	1.45266e-17	4.49817e-13		Clasrp	-0.210779	3.02803e-09	9.3763e-05
Pde4d	-0.274459	4.01975e-09	0.000124472		Eml1	0.367141	1.56038e-17	4.83171e-13		Dnm3	0.0719004	3.58986e-09	0.00011116
Rabgap1l	-0.207657	4.12763e-09	0.000127812		Lars	-0.232166	1.71157e-17	5.29987e-13		Prickle1	-0.225156	3.60176e-09	0.000111529
Vps8	0.164426	4.13573e-09	0.000128063		Fech	-0.208721	1.88749e-17	5.84462e-13		Arid5b	0.296039	3.65441e-09	0.000113159
Mtmr10	0.141143	4.29427e-09	0.000132972		Nrbp2	-0.2636	1.90178e-17	5.88887e-13		Abhd14b	-0.225781	3.69519e-09	0.000114421
Slc38a2	-0.155128	4.73675e-09	0.000146674		Tspan7	0.395377	2.41725e-17	7.48502e-13		Nudt4	-0.204664	3.77333e-09	0.000116841
Relch	0.108058	4.99442e-09	0.000154652		Zfp536	-0.18555	2.51831e-17	7.79796e-13		Arl2bp	-0.203458	4.18882e-09	0.000129707
Sh3gl3	-0.22241	5.1339e-09	0.000158971		Tmem165	-0.214036	2.70719e-17	8.38282e-13		Gstz1	-0.204366	4.39209e-09	0.000136001
Ppp2ca	-0.119752	5.22968e-09	0.000161937		Pantr2	-0.202062	2.85268e-17	8.83332e-13		4930549C15Rik	0.316749	4.45008e-09	0.000137797
Asah2	-0.257055	5.67339e-09	0.000175676		Chp1	-0.0652331	3.41367e-17	1.05704e-12		Arhgap23	-0.142081	4.84647e-09	0.000150071
Psma3	0.188968	5.74905e-09	0.000178019		Tmem208	-0.205184	3.44708e-17	1.06739e-12		Cab39l	0.289818	4.94879e-09	0.000153239
Evi2a	-0.204718	6.31497e-09	0.000195543		Scarb2	-0.197801	3.45526e-17	1.06992e-12		Elf1	-0.187126	5.1e-09	0.000157922
Wdr20	0.221451	6.35347e-09	0.000196735		Abca2	-0.17849	3.57825e-17	1.108e-12		Pdk4	0.290702	5.13554e-09	0.000159022
Erbin	0.168642	7.4014e-09	0.000229184		Ggnbp2	-0.109211	3.65332e-17	1.13125e-12		Nectin1	-0.213942	5.38336e-09	0.000166696
Mef2d	0.169906	8.07566e-09	0.000250063		Dync1li2	-0.0983152	3.74158e-17	1.15858e-12		Adamtsl1	-0.134396	5.91554e-09	0.000183175
Gas7	-0.209198	8.15557e-09	0.000252537		Rapgef1	-0.279628	4.07739e-17	1.26256e-12		Ncam2	0.187667	6.40832e-09	0.000198434
Ubc	0.245602	8.20429e-09	0.000254046		Ubr3	-0.138957	4.63971e-17	1.43669e-12		Trim36	-0.188955	6.626e-09	0.000205174
Gm49708	-0.240794	8.27339e-09	0.000256185		Gm17106	0.315544	4.71802e-17	1.46093e-12		Gprasp1	0.191893	7.51303e-09	0.000232641
Cers5	0.255884	8.36822e-09	0.000259122		Zfp276	-0.213639	5.07667e-17	1.57199e-12		Prnp	-0.148038	7.87981e-09	0.000243998
Ctnnd2	-0.272735	8.47271e-09	0.000262357		Cmtm5	-0.222127	5.30439e-17	1.6425e-12		Fus	0.200486	7.89173e-09	0.000244368
Elovl7	-0.169551	8.54719e-09	0.000264664		Gsn	-0.290375	5.35339e-17	1.65768e-12		Scamp5	-0.220201	7.91864e-09	0.000245201
Tmem132d	-0.301564	8.86125e-09	0.000274389		Clasrp	-0.202492	5.54173e-17	1.716e-12		Unc5b	-0.199903	7.97232e-09	0.000246863
Nufip2	0.152674	9.06409e-09	0.00028067		Vti1b	-0.249943	5.97643e-17	1.8506e-12		Hnrnpa2b1	0.165786	7.98162e-09	0.000247151
Negr1	-0.238983	1.00834e-08	0.000312233		Cep97	-0.223555	6.21242e-17	1.92368e-12		Ddc	-0.209327	8.1237e-09	0.00025155
Wbp2	0.157174	1.02396e-08	0.000317069		Qdpr	0.204334	6.43122e-17	1.99143e-12		Gjc2	-0.201808	8.23285e-09	0.00025493
Gng12	0.215358	1.05184e-08	0.000325703		Zcchc7	0.17801	6.57111e-17	2.03474e-12		Pigh	0.267181	8.24676e-09	0.000255361
Frmd5	0.14542	1.06627e-08	0.000330169		Zfp365	-0.25685	6.61493e-17	2.04831e-12		Atp5a1	-0.183307	8.95045e-09	0.000277151
Gm26979	-0.233966	1.08426e-08	0.000335742		Adam22	0.21485	6.6246e-17	2.05131e-12		Tcf12	0.136015	9.12604e-09	0.000282588
Fbxw15	-0.299265	1.11883e-08	0.000346447		Tia1	-0.149046	7.54978e-17	2.33779e-12		Saraf	-0.193771	9.26448e-09	0.000286875
mt-Rnr2	-0.296773	1.12466e-08	0.000348252		Phldb1	-0.185967	7.80527e-17	2.4169e-12		P4ha1	0.273207	9.42005e-09	0.000291692
Ephb1	-0.166222	1.23645e-08	0.000382865		Degs1	-0.173188	8.66593e-17	2.6834e-12		Parl	-0.206729	9.49791e-09	0.000294103
Sav1	0.189141	1.24544e-08	0.000385651		Srrm2	0.127179	9.97847e-17	3.08983e-12		Ahsa2	0.261807	9.87912e-09	0.000305907
Prpf6	0.0715563	1.2738e-08	0.000394432		Gm28375	0.33621	1.01842e-16	3.15354e-12		Otud7a	0.216411	9.92696e-09	0.000307388
Tmem243	-0.165481	1.28118e-08	0.000396718		Usp31	0.302942	1.06096e-16	3.28526e-12		Gm19522	0.0438405	1.04202e-08	0.000322661
D7Ertd443e	0.16476	1.3038e-08	0.000403721		6530409C15Rik	0.263977	1.13191e-16	3.50495e-12		Atp6v0c	-0.246728	1.0486e-08	0.000324699
Zmynd8	0.125347	1.31617e-08	0.000407551		Git2	-0.265334	1.14774e-16	3.55397e-12		Ndfip1	-0.186802	1.08797e-08	0.000336891
Ccnjl	-0.243156	1.32152e-08	0.00040921		Tmem184b	-0.213481	1.29222e-16	4.00136e-12		Hspa5	-0.238743	1.10023e-08	0.000340687
Slc16a7	0.246988	1.35448e-08	0.000419414		Rabgap1l	0.209694	1.30044e-16	4.02682e-12		Acat1	-0.0768149	1.11858e-08	0.000346367
Sec61a2	0.142246	1.35728e-08	0.000420281		Galnt6	-0.182899	1.30962e-16	4.05524e-12		Pla2g7	-0.225644	1.14663e-08	0.000355055
Aig1	-0.188713	1.35897e-08	0.000420804		H3f3a	-0.242146	1.39265e-16	4.31234e-12		Itm2c	-0.210181	1.16747e-08	0.000361508
Gpm6b	-0.11323	1.3873e-08	0.000429576		Srrm1	-0.0932889	1.48416e-16	4.59569e-12		6530409C15Rik	0.246116	1.16888e-08	0.000361945
Adamtsl1	-0.271383	1.40896e-08	0.000436285		Plekhm2	-0.253509	1.51909e-16	4.70386e-12		Pde8a	-0.138808	1.17154e-08	0.000362766
Tmem184b	0.121874	1.41925e-08	0.000439472		Clk4	-0.131544	1.52238e-16	4.71405e-12		Usp54	0.148108	1.17994e-08	0.000365369
Ptgds	0.139758	1.45102e-08	0.000449309		Ranbp9	-0.062018	1.56861e-16	4.85721e-12		Cdc37l1	-0.100913	1.20134e-08	0.000371996
Galnt5	-0.157708	1.47722e-08	0.000457421		Zdhhc17	-0.0701323	1.59851e-16	4.94979e-12		Pon2	-0.197101	1.2134e-08	0.000375728
Actb	-0.216362	1.56004e-08	0.000483065		Kcnab1	-0.0370336	1.62809e-16	5.0414e-12		Oxct1	-0.201043	1.21576e-08	0.000376461
Nfib	-0.215956	1.62949e-08	0.000504572		Preb	-0.201856	1.69551e-16	5.25015e-12		Erbb4	0.149329	1.23437e-08	0.000382224
Zfp281	0.207631	1.65579e-08	0.000512715		Snx9	-0.219161	1.72332e-16	5.33625e-12		Ktn1	0.212447	1.23728e-08	0.000383124
Gm46367	-0.175297	1.68243e-08	0.000520966		Dock10	0.180199	1.78128e-16	5.51574e-12		Zfp536	0.116416	1.24744e-08	0.00038627
Slc22a17	-0.210264	1.68477e-08	0.000521688		Pcmtd1	-0.0364283	1.96531e-16	6.08559e-12		BC031181	-0.111228	1.25377e-08	0.000388229
Unc5c	0.203479	1.74659e-08	0.000540832		Atp11a	-0.147547	1.98164e-16	6.13614e-12		Ptma	-0.192024	1.37132e-08	0.00042463
Nsd3	0.0474147	1.84985e-08	0.000572807		Kif21a	-0.198569	2.02064e-16	6.25691e-12		Ddx5	0.168696	1.38497e-08	0.000428855
Ddx5	0.184469	1.92795e-08	0.000596991		Clpx	-0.241131	2.02362e-16	6.26614e-12		Tmem165	-0.181633	1.46541e-08	0.000453764
Fmn1	0.246292	2.43168e-08	0.000752969		Gm48091	0.382287	2.26318e-16	7.00792e-12		Marchf2	-0.210669	1.46615e-08	0.000453992
Il1rapl1	-0.187632	2.45885e-08	0.000761384		Plaa	-0.267984	2.3119e-16	7.15881e-12		Dennd5a	-0.211278	1.48932e-08	0.000461169
D10Wsu102e	0.220145	2.46856e-08	0.000764391		Psma3	-0.154723	2.34151e-16	7.2505e-12		Fmn1	-0.245409	1.4912e-08	0.000461749
Washc4	0.0665181	2.63886e-08	0.000817122		Fbxo21	-0.207536	2.38062e-16	7.3716e-12		1700047M11Rik	-0.150328	1.54975e-08	0.00047988
Ranbp9	0.152443	2.76689e-08	0.000856766		Mt1	-0.340895	2.54037e-16	7.86624e-12		Kcnq3	0.162438	1.80607e-08	0.000559251
Gm37494	-0.201383	2.79594e-08	0.000865763		Otulin	0.286128	2.55514e-16	7.912e-12		Tmem59	-0.209101	1.8969e-08	0.000587375
Stk39	0.177066	2.80823e-08	0.000869567		Dnm3os	0.344274	2.73129e-16	8.45743e-12		Ermn	0.149928	1.90955e-08	0.000591292
Ccnt1	0.106968	2.8621e-08	0.000886249		Endod1	-0.261241	2.89836e-16	8.97478e-12		Gria2	-0.240779	1.97861e-08	0.000612677
Slc20a2	0.136558	2.87223e-08	0.000889386		Pacs2	-0.195688	3.18792e-16	9.87139e-12		C1qa	-0.224323	1.99709e-08	0.0006184
Itm2c	-0.227687	2.9329e-08	0.000908172		Marchf1	0.201869	3.23666e-16	1.00223e-11		Plcl1	0.139559	2.06745e-08	0.000640185
Ambra1	0.17007	2.93556e-08	0.000908997		Bcat1	-0.209601	3.28769e-16	1.01803e-11		Slc24a2	0.118596	2.1835e-08	0.000676122
Ccnt2	0.200067	3.04057e-08	0.000941514		Atp6ap2	-0.168989	3.36919e-16	1.04327e-11		Sgip1	-0.182402	2.24718e-08	0.00069584
Iqcf2	-0.22045	3.12819e-08	0.000968643		Afdn	-0.0476918	3.39368e-16	1.05085e-11		Sypl	-0.20928	2.33824e-08	0.000724035
Pan3	0.135374	3.19812e-08	0.000990298		Ralgapa1	-0.0978843	3.40122e-16	1.05319e-11		Kif3c	-0.214403	2.60849e-08	0.000807718
Trim44	0.183902	3.26659e-08	0.0010115		Cul1	-0.222504	3.49881e-16	1.08341e-11		Slc3a2	-0.200761	2.61907e-08	0.000810994
Epb41l3	-0.186358	3.35159e-08	0.00103782		Cwf19l2	-0.145608	3.69108e-16	1.14294e-11		Daam1	-0.211315	2.78115e-08	0.000861183
Hip1r	-0.229078	3.36167e-08	0.00104094		Zfp638	-0.235581	3.9515e-16	1.22358e-11		Itgb1	-0.175072	2.80152e-08	0.00086749
Pacs2	0.158743	3.44732e-08	0.00106746		Gm48250	-0.210616	4.26925e-16	1.32197e-11		Trim3	-0.170134	2.83696e-08	0.000878463
Pias1	0.0480367	3.80231e-08	0.00117739		Gm39214	0.378395	4.32887e-16	1.34043e-11		Srsf5	-0.213713	2.9656e-08	0.000918298
Rapgef1	0.195902	3.95462e-08	0.00122455		Lzts2	-0.256965	4.55514e-16	1.4105e-11		Ptprd	0.0928765	3.01652e-08	0.000934066
Gm12324	-0.240063	4.01474e-08	0.00124316		Gm12160	0.332776	4.63172e-16	1.43421e-11		Zbtb38	-0.178524	3.0681e-08	0.000950036
Gprc5b	-0.182255	4.19585e-08	0.00129924		Ptma	-0.241032	4.7177e-16	1.46084e-11		Insyn2a	0.231326	3.15491e-08	0.000976919
Secisbp2l	-0.174808	4.49701e-08	0.0013925		Mapk8ip1	-0.196356	4.82984e-16	1.49556e-11		Auts2	-0.0487879	3.16991e-08	0.000981564
Vps13c	-0.124703	4.58358e-08	0.0014193		Slc38a2	0.128154	4.92137e-16	1.5239e-11		Naaladl2	0.153713	3.21658e-08	0.000996014
Errfi1	0.151017	4.6493e-08	0.00143965		Vcp	-0.175607	4.97062e-16	1.53915e-11		Dusp16	-0.212336	3.24817e-08	0.0010058
Nav2	0.345174	4.71154e-08	0.00145893		Eps15	0.15342	5.01685e-16	1.55347e-11		Gm37494	-0.176496	3.34944e-08	0.00103716
Ppp1cc	-0.221343	4.96829e-08	0.00153843		Dctn4	-0.210495	5.22518e-16	1.61798e-11		Negr1	0.198462	3.41882e-08	0.00105864
Lmbrd1	-0.0137052	4.99362e-08	0.00154628		Fnip2	-0.251715	5.26147e-16	1.62921e-11		Gm47271	0.237076	3.64915e-08	0.00112996
Fgf1	0.228186	5.01999e-08	0.00155444		Zfp608	0.214105	5.3081e-16	1.64365e-11		Slc43a2	-0.194948	3.73466e-08	0.00115644
Zfand3	0.101686	5.2008e-08	0.00161043		Slc50a1	-0.219285	5.34477e-16	1.65501e-11		Purb	-0.180389	3.90869e-08	0.00121033
Clk1	0.122043	5.20329e-08	0.0016112		Naaladl2	0.290599	5.52656e-16	1.7113e-11		Tmem126a	-0.187035	3.93815e-08	0.00121945
Dnm3os	-0.213957	5.22068e-08	0.00161658		Gm44686	0.333946	5.56957e-16	1.72462e-11		Lrrtm3	0.100404	3.97108e-08	0.00122964
Myo1e	-0.241178	5.42074e-08	0.00167853		Gjc3	0.171942	5.81466e-16	1.80051e-11		Grik1	0.291044	4.33939e-08	0.00134369
U2surp	0.0650976	5.52148e-08	0.00170973		Gnai1	0.264333	5.82972e-16	1.80517e-11		Prima1	-0.246205	4.34251e-08	0.00134466
Babam1	0.151706	5.66654e-08	0.00175464		Erlin2	-0.224865	5.83512e-16	1.80685e-11		Kcnab1	0.112512	4.62429e-08	0.00143191
Ttll7	-0.13129	5.73431e-08	0.00177563		Clk1	-0.0726792	6.20566e-16	1.92158e-11		Tmcc3	-0.0727165	4.69179e-08	0.00145281
Itgav	0.233194	6.16054e-08	0.00190761		Folh1	0.308774	6.9469e-16	2.15111e-11		Dlg1	-0.0570436	4.72938e-08	0.00146445
Cpm	0.194237	6.92859e-08	0.00214544		Dusp12	-0.172486	7.88551e-16	2.44175e-11		Gm37254	-0.187266	4.79763e-08	0.00148559
Picalm	-0.152589	6.94216e-08	0.00214964		Zfp280c	0.0143082	8.28977e-16	2.56693e-11		Setd5	-0.117606	5.0187e-08	0.00155404
Lpgat1	0.168239	7.20854e-08	0.00223212		Hid1	-0.26473	8.3075e-16	2.57242e-11		Pim3	-0.240789	5.13642e-08	0.00159049
Eif2s3y	0.159302	7.32269e-08	0.00226747		Ccdc24	0.338541	8.32269e-16	2.57712e-11		Gm48272	0.174956	5.38745e-08	0.00166823
Lncpint	0.21052	7.37895e-08	0.00228489		Leng9	0.261229	8.71641e-16	2.69904e-11		Zfp438	-0.142388	5.47729e-08	0.00169604
Srpk2	0.122334	7.51054e-08	0.00232564		6820431F20Rik	-0.19872	8.95179e-16	2.77192e-11		D1Ertd622e	-0.222289	5.67563e-08	0.00175746
Nudt4	-0.238094	7.51956e-08	0.00232843		Tex2	-0.193852	9.7184e-16	3.0093e-11		Frmd4a	-0.234919	5.82543e-08	0.00180384
Lcorl	0.196729	7.96035e-08	0.00246492		Snrnp40	-0.23926	1.00164e-15	3.10159e-11		Pip4k2a	0.148255	6.05849e-08	0.00187601
Fam214a	0.220958	8.15856e-08	0.0025263		Taf15	-0.215405	1.02561e-15	3.17579e-11		Mob3b	0.250926	6.17157e-08	0.00191103
Tubb4a	-0.142432	8.17182e-08	0.0025304		Wdr26	-0.169555	1.03013e-15	3.18978e-11		Mal	-0.130891	6.22637e-08	0.001928
Ankrd11	0.0365584	8.17494e-08	0.00253137		Cadm2	0.23403	1.07271e-15	3.32166e-11		Olig1	-0.242221	6.25505e-08	0.00193688
Tex2	0.198414	8.57461e-08	0.00265513		Gmcl1	-0.176032	1.12022e-15	3.46877e-11		Stmn1	-0.186763	6.61629e-08	0.00204874
Nbea	-0.139965	8.71585e-08	0.00269886		Ubn1	-0.171271	1.15864e-15	3.58773e-11		Gpr37l1	-0.194352	6.79258e-08	0.00210332
Agrn	-0.142692	8.82046e-08	0.00273125		Ppp4r2	-0.216484	1.47132e-15	4.55596e-11		Myh14	-0.143322	7.17698e-08	0.00222235
Cab39	0.118744	9.19591e-08	0.00284751		Prag1	-0.246351	1.5215e-15	4.71133e-11		Rps3a1	-0.207025	7.45822e-08	0.00230944
Cpeb1	0.22377	9.516e-08	0.00294663		Srsf5	-0.176808	1.60226e-15	4.9614e-11		Hipk2	-0.123572	7.52323e-08	0.00232957
Tmem135	-0.0163748	9.78412e-08	0.00302965		Rbm25	-0.107706	1.61805e-15	5.01028e-11		Fkbp1a	-0.142474	7.53639e-08	0.00233364
Rnf38	0.176405	1.00903e-07	0.00312447		Cirbp	-0.155334	1.67062e-15	5.17308e-11		Cdk19	0.144831	7.58793e-08	0.0023496
Psmd1	0.186352	1.02425e-07	0.0031716		Eef1a1	-0.215515	1.71003e-15	5.2951e-11		Zfp266	-0.176507	7.65804e-08	0.00237131
Chp1	-0.0599314	1.06811e-07	0.00330739		Micu2	-0.147754	1.83944e-15	5.69581e-11		Wdr33	-0.198712	8.06537e-08	0.00249744
Dclk1	-0.198122	1.08232e-07	0.00335141		Atp6v0b	-0.00539955	1.86567e-15	5.77704e-11		Scarb2	-0.0973274	8.11943e-08	0.00251418
Pcsk1n	-0.228503	1.12707e-07	0.00348998		Crebzf	-0.168877	1.9816e-15	6.13602e-11		Dip2a	0.188972	8.32552e-08	0.002578
Leng8	-0.0786262	1.20728e-07	0.00373836		Csf1	-0.255641	2.07172e-15	6.41507e-11		Acsl1	-0.237997	8.33737e-08	0.00258167
Gm28320	-0.222837	1.23303e-07	0.00381808		Pde8a	-0.222499	2.09169e-15	6.47693e-11		Snupn	-0.220956	8.71787e-08	0.00269949
mt-Cytb	-0.340568	1.2811e-07	0.00396694		Slc8a1	0.184863	2.10021e-15	6.5033e-11		Tmem208	-0.174437	8.82836e-08	0.0027337
Mvb12b	0.199571	1.33406e-07	0.00413092		Snx30	-0.112195	2.11374e-15	6.54521e-11		Ptprm	0.110758	8.84589e-08	0.00273913
1500015L24Rik	-0.232307	1.37983e-07	0.00427265		Rabl6	-0.305689	2.18225e-15	6.75733e-11		Zcchc2	0.236997	9.12031e-08	0.0028241
Gm20687	-0.197964	1.38105e-07	0.00427642		Copg2	-0.207395	2.24543e-15	6.95297e-11		Bnip3l	-0.173521	9.29545e-08	0.00287834
Tenm2	-0.205929	1.38192e-07	0.00427913		Tmem88b	-0.00564984	2.29101e-15	7.0941e-11		Slc22a17	-0.206091	9.45521e-08	0.00292781
3110021N24Rik	-0.0514925	1.42386e-07	0.004409		Usp50	0.348211	2.41185e-15	7.4683e-11		P2rx7	-0.145119	9.51261e-08	0.00294558
Mast3	0.186627	1.43867e-07	0.00445484		Mef2d	-0.102373	2.49478e-15	7.7251e-11		mt-Rnr1	0.282246	9.59167e-08	0.00297006
Sbf2	0.160225	1.4781e-07	0.00457695		Gm37621	0.257938	2.57559e-15	7.97532e-11		Septin7	0.11167	9.68916e-08	0.00300025
Tia1	0.0307881	1.50058e-07	0.00464655		Dixdc1	0.218191	2.61846e-15	8.10805e-11		Nptn	-0.160349	9.83128e-08	0.00304426
Tjp1	-0.16818	1.52139e-07	0.00471098		Sbf2	-0.0478327	2.68184e-15	8.30433e-11		Rtkn	-0.0931793	1.00867e-07	0.00312333
2610037D02Rik	0.00567809	1.52376e-07	0.00471834		Wdr20	-0.25705	2.97724e-15	9.21902e-11		5330434G04Rik	0.237687	1.02289e-07	0.00316739
Htt	0.0727189	1.52768e-07	0.00473045		Mgrn1	-0.19451	3.20463e-15	9.92315e-11		Gm32036	0.243223	1.03053e-07	0.00319104
Cntn2	-0.101618	1.53952e-07	0.00476713		Nsd3	-0.0261262	3.31974e-15	1.02796e-10		Heg1	-0.238939	1.05298e-07	0.00326056
Tab2	-0.154197	1.64644e-07	0.00509821		Gm4258	0.186095	3.61007e-15	1.11786e-10		Ctsd	-0.164735	1.07271e-07	0.00332163
Trafd1	0.157075	1.66672e-07	0.005161		Strn3	-0.0884163	3.72565e-15	1.15365e-10		Gpr155	-0.0715648	1.0749e-07	0.00332841
Fus	0.17674	1.68186e-07	0.00520787		Car2	-0.194904	3.74415e-15	1.15938e-10		Dync1li2	-0.118264	1.07765e-07	0.00333695
Sfswap	0.203101	1.72711e-07	0.00534798		Actr2	-0.0881258	3.79775e-15	1.17597e-10		Cd9	-0.209316	1.09513e-07	0.00339107
Gm49969	-0.214553	1.74271e-07	0.0053963		Bicra	-0.150715	3.91304e-15	1.21167e-10		Nsmf	-0.175095	1.10138e-07	0.00341043
Akap8l	0.120297	1.77205e-07	0.00548714		Aff4	-0.0378528	3.97604e-15	1.23118e-10		Tmx3	-0.0602457	1.13894e-07	0.00352672
4930419G24Rik	-0.177805	1.78844e-07	0.0055379		Ssh2	0.18285	4.04394e-15	1.25221e-10		Sh3d19	-0.13847	1.17181e-07	0.0036285
Tmem88b	-0.107452	1.8359e-07	0.00568485		Hnrnpa2b1	0.0970064	4.15203e-15	1.28568e-10		Gpr137c	-0.228049	1.17579e-07	0.00364084
Wnk1	0.152379	1.98471e-07	0.00614566		Prkcq	0.172397	4.16874e-15	1.29085e-10		Fbxo21	-0.173808	1.17759e-07	0.00364642
C2cd2	0.158606	2.2054e-07	0.00682903		Arl2bp	-0.130642	4.29405e-15	1.32965e-10		Cacna1c	-0.149868	1.20004e-07	0.00371592
Abhd12	-0.174476	2.22135e-07	0.00687842		Gas7	0.27704	4.61273e-15	1.42833e-10		Gpr62	-0.21807	1.26225e-07	0.00390857
Cyp2j12	-0.222198	2.24967e-07	0.00696611		Kdm6a	0.221979	4.62521e-15	1.4322e-10		Chd7	-0.129612	1.26587e-07	0.00391976
Amer2	0.16578	2.2753e-07	0.00704545		Ube2d3	-0.172076	4.90186e-15	1.51786e-10		Mobp	0.152873	1.31838e-07	0.00408236
Rhpn2	0.157604	2.2927e-07	0.00709935		Tmem98	-0.0781902	4.97058e-15	1.53914e-10		Gm44686	0.256426	1.31863e-07	0.00408314
Tmem59	-0.0665174	2.29846e-07	0.00711719		Ppp2r2a	-0.206488	5.00419e-15	1.54955e-10		Anks1b	-0.14121	1.34905e-07	0.00417733
Siah1a	0.0257172	2.32881e-07	0.00721115		Ubr2	-0.124484	5.10806e-15	1.58171e-10		Tecr	-0.19609	1.35578e-07	0.00419817
Trpc4ap	0.149264	2.34667e-07	0.00726647		Fxr1	0.0808082	5.14118e-15	1.59197e-10		Gabrr2	-0.202025	1.36505e-07	0.00422688
Rab40c	0.173697	2.35885e-07	0.00730419		Ywhaq	-0.183309	5.64516e-15	1.74802e-10		Txndc15	-0.208697	1.38833e-07	0.00429895
Septin4	-0.093706	2.40742e-07	0.00745458		Npepps	-0.218026	6.01835e-15	1.86358e-10		Atp8b1	-0.199291	1.39075e-07	0.00430647
Tuba1a	-0.111648	2.43893e-07	0.00755215		Wnk1	-0.180475	6.29031e-15	1.94779e-10		Ccnl2	-0.0928397	1.45484e-07	0.00450491
Ylpm1	0.161647	2.50997e-07	0.00777211		Igf1r	0.244292	6.40715e-15	1.98398e-10		Dido1	-0.0810457	1.51881e-07	0.004703
Prkcz	-0.154907	2.54651e-07	0.00788528		Glt8d1	-0.243261	6.63864e-15	2.05565e-10		Fam171b	0.0397259	1.52978e-07	0.00473696
Tcea1	0.163438	2.56595e-07	0.00794545		Tacc1	-0.216888	6.89223e-15	2.13418e-10		Spock3	0.0889712	1.56587e-07	0.00484871
Chordc1	0.152062	2.57332e-07	0.00796828		Cnep1r1	-0.138463	7.1146e-15	2.20303e-10		Ankrd28	0.148011	1.61777e-07	0.00500942
Pag1	-0.22101	2.69156e-07	0.0083344		Gm26749	0.316769	7.14627e-15	2.21284e-10		Synj2	-0.134136	1.66132e-07	0.00514428
Zranb2	-0.12065	2.76286e-07	0.00855518		Tcf12	0.169473	7.14775e-15	2.2133e-10		Dnajc19	0.188622	1.69449e-07	0.00524699
Trim36	-0.201318	2.95098e-07	0.00913771		Mau2	-0.216422	7.21981e-15	2.23561e-10		Mark1	-0.235788	1.731e-07	0.00536004
Ep400	0.13033	2.97357e-07	0.00920767		Sema6d	0.22583	7.39474e-15	2.28978e-10		Brip1os	0.223163	1.86876e-07	0.0057866
Bclaf1	0.181047	3.03143e-07	0.00938684		Snx15	-0.160381	8.29511e-15	2.56858e-10		Clpp	-0.210774	1.88256e-07	0.00582933
Cd63	0.202487	3.09549e-07	0.00958518		E130102H24Rik	0.274724	8.33277e-15	2.58024e-10		Rnpep	-0.209257	1.88686e-07	0.00584265
Cyp4f13	0.0148995	3.11324e-07	0.00964015		Ywhae	-0.157719	9.41736e-15	2.91609e-10		Rhob	-0.192425	1.89175e-07	0.00585781
Ggnbp2	0.0578499	3.12486e-07	0.00967612		Stag2	0.107889	9.75085e-15	3.01935e-10		Larp6	-0.18754	1.90122e-07	0.00588711
Igf1r	-0.176243	3.12648e-07	0.00968114		Phf14	-0.0306531	9.78243e-15	3.02913e-10		Rchy1	-0.126436	1.94159e-07	0.00601215
Josd2	-0.130825	3.1371e-07	0.00971404		Gpr37	-0.208928	9.85126e-15	3.05044e-10		3830406C13Rik	-0.210828	1.95053e-07	0.00603982
Afdn	-0.0462652	3.17491e-07	0.0098311		Tmem167	-0.15465	1.00483e-14	3.11147e-10		Cep97	-0.199957	1.97776e-07	0.00612413
Ube4b	0.123644	3.21788e-07	0.00996416		3110021N24Rik	0.0614878	1.00727e-14	3.11901e-10		Scd2	0.125022	1.97925e-07	0.00612875
Tef	0.0988321	3.25993e-07	0.0100944		Atp2c1	-0.164623	1.01215e-14	3.13412e-10		Focad	-0.100759	2.01122e-07	0.00622774
Asap2	0.130498	3.27865e-07	0.0101524		Psen1	-0.193404	1.02237e-14	3.16577e-10		Tpst1	-0.212539	2.02517e-07	0.00627095
Luc7l	0.120685	3.2926e-07	0.0101955		Rbis	-0.188508	1.09476e-14	3.38992e-10		Agps	0.0926708	2.14029e-07	0.0066274
Gtf2i	0.123818	3.39074e-07	0.0104994		Elmo1	-0.182267	1.11259e-14	3.44515e-10		Tob1	-0.226956	2.27483e-07	0.00704401
Otud7b	0.0992381	3.43053e-07	0.0106226		Eif4h	-0.133329	1.13395e-14	3.51127e-10		Secisbp2	-0.164948	2.29053e-07	0.00709262
Ehbp1	0.198314	3.44009e-07	0.0106522		Prdx1	-0.136919	1.14669e-14	3.55071e-10		Tmem260	-0.19811	2.3093e-07	0.00715076
Sap130	0.0448566	3.4635e-07	0.0107247		Sf3b1	-0.145438	1.17431e-14	3.63626e-10		Gnaq	0.0794845	2.31939e-07	0.00718201
Impact	0.0607519	3.48093e-07	0.0107787		Phc3	-0.196078	1.1801e-14	3.65418e-10		Arhgap39	0.168451	2.38531e-07	0.00738611
Nol4l	-0.196502	3.51853e-07	0.0108951		Rnf7	-0.179276	1.21548e-14	3.76373e-10		Sh3kbp1	0.168686	2.44359e-07	0.00756657
Apbb2	-0.142814	3.65351e-07	0.0113131		Btaf1	-0.164296	1.24367e-14	3.85104e-10		A230001M10Rik	0.133754	2.45315e-07	0.00759617
Fech	0.0944356	3.70227e-07	0.0114641		Psma1	-0.232024	1.26403e-14	3.91406e-10		Phldb1	-0.141118	2.48186e-07	0.00768506
Stag2	0.097703	3.72449e-07	0.0115329		Limch1	-0.20991	1.26754e-14	3.92494e-10		Srgap2	-0.191429	2.57113e-07	0.00796149
Qdpr	-0.0921637	3.73358e-07	0.011561		Nfib	0.248145	1.28147e-14	3.96808e-10		Tsc1	-0.0751661	2.65903e-07	0.00823369
Adamtsl4	0.2133	3.81027e-07	0.0117985		Lmbrd1	-0.139592	1.42567e-14	4.41458e-10		Pantr1	0.255728	2.66675e-07	0.0082576
Ddhd1	-0.10796	3.84155e-07	0.0118954		Gm48249	0.261149	1.44622e-14	4.47821e-10		Coq2	-0.196719	2.79325e-07	0.00864931
Sema6d	-0.176386	3.84878e-07	0.0119177		Vps8	-0.0542476	1.47714e-14	4.57396e-10		Chd8	-0.169415	2.79717e-07	0.00866144
Ift43	0.0752799	3.89202e-07	0.0120517		Septin1	-0.116841	1.4942e-14	4.6268e-10		Cpsf6	-0.190476	2.81099e-07	0.00870422
Dusp16	-0.162827	3.96925e-07	0.0122908		Mkln1	-0.177189	1.50624e-14	4.66407e-10		Ralgapa1	-0.0974129	2.88012e-07	0.00891828
Dtnb	0.220636	4.06717e-07	0.012594		Gm20319	0.332818	1.55016e-14	4.80008e-10		Jmjd1c	-0.14986	2.9227e-07	0.00905013
Rbis	0.0751109	4.35784e-07	0.013494		Cdc40	-0.186572	1.56754e-14	4.85389e-10		Rffl	-0.0641723	2.94362e-07	0.00911493
Hdac11	0.168035	4.3822e-07	0.0135695		Epc1	-0.0471207	1.59544e-14	4.94027e-10		Atp1a1	-0.209536	3.01526e-07	0.00933676
Calm2	-0.158598	4.55143e-07	0.0140935		Gm20404	0.25133	1.60512e-14	4.97026e-10		Retreg3	-0.128398	3.15019e-07	0.00975456
Jam3	0.131729	4.5612e-07	0.0141238		Galnt5	0.114948	1.62112e-14	5.01979e-10		Dclk1	-0.153091	3.22762e-07	0.00999433
Rffl	0.18748	4.57488e-07	0.0141661		Pten	-0.105537	1.64009e-14	5.07854e-10		Adamts2	-0.208724	3.34054e-07	0.010344
4930511M06Rik	-0.145438	4.99778e-07	0.0154756		Tm7sf3	-0.142674	1.72236e-14	5.33329e-10		Mdm2	-0.186846	3.34648e-07	0.0103624
Sf3b1	0.13479	5.21926e-07	0.0161614		Osbpl1a	-0.0230494	1.72742e-14	5.34895e-10		Lysmd4	0.232276	3.40115e-07	0.0105317
Sybu	-0.215836	5.27651e-07	0.0163387		Ppm1a	-0.13249	1.73618e-14	5.37607e-10		Dusp12	-0.0823126	3.59357e-07	0.0111275
Mllt10	0.0641252	5.3952e-07	0.0167062		U2surp	-0.162325	1.75005e-14	5.41904e-10		Ptn	0.030275	3.73136e-07	0.0115542
Asb3	-0.121081	5.65413e-07	0.017508		Herpud1	-0.132888	1.75643e-14	5.43878e-10		4930455C13Rik	0.27396	3.77215e-07	0.0116805
Evi5l	-0.0297629	5.72241e-07	0.0177195		Dmxl1	-0.0937551	1.79027e-14	5.54358e-10		Inf2	-0.187364	3.78487e-07	0.0117199
Gpr62	-0.156498	5.78734e-07	0.0179205		Setd7	-0.170039	1.79349e-14	5.55354e-10		Tmed9	-0.111126	3.81433e-07	0.0118111
Bcas1	-0.107333	5.82314e-07	0.0180314		Setd5	-0.110195	1.7966e-14	5.56316e-10		Kcna1	-0.112033	3.89555e-07	0.0120626
Kndc1	0.193433	5.8506e-07	0.0181164		Larp1	-0.217032	1.88138e-14	5.82571e-10		Fxr1	0.176816	4.03391e-07	0.012491
Lamc1	0.0787859	5.91654e-07	0.0183206		Swt1	-0.0175417	1.93909e-14	6.00439e-10		Cald1	-0.14542	4.03952e-07	0.0125084
4933400F21Rik	0.136078	6.0406e-07	0.0187047		Vamp2	-0.178145	2.05755e-14	6.37121e-10		Rabl6	-0.217309	4.11744e-07	0.0127497
Vcp	0.0659361	6.05584e-07	0.0187519		Atxn7l3b	-0.249655	2.08103e-14	6.44391e-10		Zranb2	-0.169839	4.1357e-07	0.0128062
Olfml1	-0.162736	6.21206e-07	0.0192356		Ppil2	-0.16751	2.08448e-14	6.45458e-10		9330111N05Rik	-0.551324	4.15336e-07	0.0128609
Tpp2	0.0709225	6.22469e-07	0.0192748		Rps6kb1	-0.0209238	2.17549e-14	6.73642e-10		Slc6a6	-0.155956	4.19389e-07	0.0129864
Ccdc24	-0.18836	6.38307e-07	0.0197652		Map2k2	-0.221501	2.2085e-14	6.83862e-10		Hivep2	-0.144175	4.41161e-07	0.0136605
4930581F22Rik	-0.157147	6.4411e-07	0.0199449		Dym	0.0301236	2.26924e-14	7.0267e-10		Adamtsl4	-0.165194	4.41834e-07	0.0136814
Kazn	0.154601	6.54859e-07	0.0202777		Gm12324	0.337815	2.27751e-14	7.05231e-10		Mast3	-0.0310377	4.48714e-07	0.0138944
Utp14a	0.18588	6.57507e-07	0.0203597		Usp33	0.141924	2.31973e-14	7.18304e-10		A930017M01Rik	-0.209776	4.51756e-07	0.0139886
Pik3c2b	0.141546	6.6375e-07	0.020553		Dhx30	-0.214834	2.36152e-14	7.31243e-10		Clk4	0.174221	4.54157e-07	0.014063
Mapk14	0.0694567	6.83339e-07	0.0211596		Ttc14	-0.146642	2.38244e-14	7.37724e-10		Slk	-0.162811	4.59119e-07	0.0142166
Gnl3	0.13245	6.93119e-07	0.0214624		Phc2	-0.191507	2.38764e-14	7.39334e-10		Copg2	-0.181088	4.63232e-07	0.014344
Vamp2	0.0802678	7.61537e-07	0.023581		Wdr33	-0.160853	2.49236e-14	7.71759e-10		Tulp4	-0.0597806	4.75633e-07	0.014728
Lrpap1	-0.191858	7.78573e-07	0.0241085		Rbm6	-0.116578	2.50144e-14	7.74569e-10		Snhg20	-0.188285	4.76533e-07	0.0147559
Cirbp	-0.114518	7.8497e-07	0.0243066		Map1a	-0.180087	2.56391e-14	7.93913e-10		Gm38162	0.250812	4.94071e-07	0.0152989
Sned1	0.135051	7.86072e-07	0.0243407		Ptprm	0.148996	2.57379e-14	7.96974e-10		Mrpl48	-0.201776	4.96263e-07	0.0153668
Dnajc7	0.124537	8.00585e-07	0.0247901		Dusp15	-0.321595	2.58543e-14	8.00577e-10		Tmem243	0.239845	4.96892e-07	0.0153863
Spidr	0.199698	8.01457e-07	0.0248171		Gosr1	-0.201542	2.61792e-14	8.1064e-10		Trim59	-0.172657	5.15416e-07	0.0159599
Ube2k	0.16543	8.12184e-07	0.0251493		Zfr	-0.246975	2.71102e-14	8.39469e-10		E130102H24Rik	0.216699	5.19267e-07	0.0160791
Ppp2r2a	0.152368	8.1893e-07	0.0253582		Dusp10	-0.180633	2.85295e-14	8.83415e-10		Galnt7	0.218087	5.34318e-07	0.0165452
Gm50323	0.0431965	8.34863e-07	0.0258515		Farp1	-0.28706	2.94322e-14	9.11368e-10		Slc6a1	0.0469861	5.37665e-07	0.0166488
Insc	0.098457	8.37643e-07	0.0259376		Atp5a1	-0.158909	3.00465e-14	9.3039e-10		Pum1	0.11198	5.48198e-07	0.0169749
Cbx4	0.109854	8.42191e-07	0.0260784		Alcam	0.327858	3.10293e-14	9.60822e-10		Ccdc59	-0.0606593	5.51131e-07	0.0170658
Neo1	-0.0174295	8.43816e-07	0.0261287		Chd8	-0.122996	3.15941e-14	9.78311e-10		Dmd	0.266594	5.71364e-07	0.0176923
Rock1	0.0879717	8.43845e-07	0.0261296		Fam102a	-0.188886	3.18729e-14	9.86944e-10		Jund	-0.206764	5.81003e-07	0.0179908
Adk	-0.144943	8.68772e-07	0.0269015		Nap1l5	-0.223562	3.20223e-14	9.91571e-10		Gm27153	0.259927	5.83575e-07	0.0180704
Reep5	-0.180967	8.77617e-07	0.0271754		Rpl6	-0.188853	3.36365e-14	1.04155e-09		Tmem167	-0.170424	5.84819e-07	0.0181089
Riok3	0.0520701	8.91196e-07	0.0275959		Oaz1	-0.221145	3.38789e-14	1.04906e-09		Zc3h6	-0.217476	6.01105e-07	0.0186132
Dmxl1	0.0915223	9.04002e-07	0.0279924		Relch	-0.1314	3.67684e-14	1.13853e-09		9330162G02Rik	0.241101	6.04679e-07	0.0187239
Rab5b	0.121766	9.08976e-07	0.0281464		Eif5	-0.16306	3.87437e-14	1.1997e-09		Cdh10	0.0661795	6.20823e-07	0.0192238
Snx9	0.170226	9.11034e-07	0.0282102		Lztr1	-0.194922	4.02412e-14	1.24607e-09		Mgrn1	-0.193443	6.29031e-07	0.0194779
Gm27153	-0.126854	9.1277e-07	0.0282639		Acaca	-0.262174	4.12645e-14	1.27775e-09		Dock5	0.147956	6.32538e-07	0.0195865
Lrrc8d	-0.138493	9.12807e-07	0.0282651		Fnip1	-0.184833	4.13622e-14	1.28078e-09		Enpp2	-0.0874097	6.34255e-07	0.0196397
Adgrv1	-0.28728	9.19142e-07	0.0284612		Cdc42ep2	-0.15612	4.39603e-14	1.36123e-09		Reep3	-0.106285	6.41917e-07	0.019877
Mbp	0.0616303	9.32335e-07	0.0288698		BC031181	-0.112231	4.41641e-14	1.36754e-09		Mitf	0.22081	6.46145e-07	0.0200079
Hnrnpr	0.0058777	9.85006e-07	0.0305007		Marchf7	-0.039195	4.62996e-14	1.43367e-09		Dennd4a	-0.115222	6.47844e-07	0.0200605
Dcp1b	-0.1122	9.87785e-07	0.0305868		Urm1	-0.147818	4.83419e-14	1.49691e-09		Gm11659	0.20886	6.53751e-07	0.0202434
Pcdh11x	0.226697	9.89546e-07	0.0306413		Cop1	-0.0259763	4.85293e-14	1.50271e-09		Ggps1	-0.203221	7.28519e-07	0.0225586
Vldlr	-0.158287	1.02113e-06	0.0316192		Tial1	-0.033985	4.87819e-14	1.51053e-09		Gm16068	0.235282	7.34371e-07	0.0227398
Fam168b	0.0672424	1.04656e-06	0.0324066		E330020D12Rik	-0.398868	5.05711e-14	1.56593e-09		Mccc1	-0.194863	7.47714e-07	0.023153
Snrnp70	0.0795603	1.05755e-06	0.032747		Pantr1	0.258558	5.28149e-14	1.63541e-09		Nipa1	-0.134087	7.54195e-07	0.0233536
Adamts6	-0.217528	1.05759e-06	0.0327483		A330015K06Rik	-0.220648	5.6272e-14	1.74246e-09		Smg1	-0.137658	7.68421e-07	0.0237942
Cdk5rap2	0.00158771	1.06804e-06	0.0330719		Dock1	-0.205527	6.04517e-14	1.87189e-09		4921504A21Rik	-0.221208	7.71199e-07	0.0238802
Mbnl2	-0.0996096	1.08242e-06	0.0335173		Gna12	-0.184174	6.17961e-14	1.91352e-09		Safb	-0.182728	7.83996e-07	0.0242764
Desi2	0.113291	1.0837e-06	0.0335568		Krit1	-0.126685	6.48571e-14	2.0083e-09		Pcsk6	0.196704	7.88688e-07	0.0244217
Angptl2	0.139826	1.15653e-06	0.035812		Mllt10	-0.0927794	6.73271e-14	2.08478e-09		Srrm1	-0.0466139	7.94281e-07	0.0245949
Gm10136	0.178684	1.17237e-06	0.0363023		Rbm26	-0.0527212	6.89217e-14	2.13416e-09		Tardbp	-0.103983	8.25376e-07	0.0255578
Zfc3h1	0.136903	1.17271e-06	0.0363131		Gm38162	0.320189	7.03826e-14	2.1794e-09		Tef	-0.182028	8.26983e-07	0.0256075
Sarnp	0.114341	1.17891e-06	0.0365051		Adap1	-0.0250358	7.76528e-14	2.40452e-09		Cmtm5	-0.18755	8.54235e-07	0.0264514
Rrnad1	0.162748	1.18004e-06	0.0365399		Lrch3	0.0315334	7.77822e-14	2.40853e-09		Gm14858	0.209385	8.58633e-07	0.0265876
Rasa3	0.164848	1.18527e-06	0.0367019		Srek1	-0.183905	7.80228e-14	2.41597e-09		Vti1b	-0.171115	8.96443e-07	0.0277584
Pim3	0.171828	1.23359e-06	0.0381982		Ube2h	-0.181331	7.94558e-14	2.46035e-09		Upf3b	-0.0545108	9.36204e-07	0.0289896
Rbm26	0.0930502	1.26285e-06	0.0391043		Pnisr	0.0819593	8.03157e-14	2.48697e-09		Kif21a	-0.153247	9.50462e-07	0.0294311
Rnf7	0.171999	1.28646e-06	0.0398353		Stxbp6	0.197856	8.18845e-14	2.53555e-09		Ube2d2a	-0.169011	9.54251e-07	0.0295484
Ell	0.0594729	1.28887e-06	0.03991		Msl2	0.0750403	8.3191e-14	2.57601e-09		Pard3	0.135138	9.58141e-07	0.0296688
Usp34	0.0575172	1.29574e-06	0.0401227		Kif13a	-0.0674844	8.49784e-14	2.63136e-09		Onecut2	-0.129229	9.59128e-07	0.0296994
Aff4	-0.0431771	1.32039e-06	0.040886		Myo1d	0.0934694	8.54881e-14	2.64714e-09		Cuedc1	-0.175823	9.6441e-07	0.029863
Gm12828	-0.13789	1.37427e-06	0.0425542		Snrnp70	-0.185895	8.72505e-14	2.70171e-09		Ttyh1	-0.118354	9.7273e-07	0.0301206
9930021J03Rik	0.145251	1.37717e-06	0.0426439		Ldb3	-0.245775	8.85174e-14	2.74094e-09		Zdhhc14	0.015954	1.00171e-06	0.0310181
Susd6	0.234274	1.38359e-06	0.0428428		Kctd13	-0.101829	8.9198e-14	2.76202e-09		Osbpl9	-0.156927	1.0067e-06	0.0311723
Btaf1	0.116743	1.38884e-06	0.0430055		Plpp3	0.296081	9.1667e-14	2.83847e-09		Aldh6a1	-0.169814	1.03709e-06	0.0321135
Ndst1	0.160882	1.4197e-06	0.043961		Ccnd3	-0.311922	9.32249e-14	2.88671e-09		Ano4	-0.0551173	1.03821e-06	0.0321481
Pura	0.113317	1.42646e-06	0.0441704		Orc3	0.0117621	9.60751e-14	2.97497e-09		Abca2	-0.149327	1.04929e-06	0.0324913
Thrap3	0.135899	1.45208e-06	0.0449637		Thrap3	-0.188475	9.631e-14	2.98224e-09		Atxn7l3b	-0.151869	1.09462e-06	0.033895
Thoc2	0.0711419	1.45989e-06	0.0452054		Itm2b	-0.196691	1.01859e-13	3.15406e-09		B3galt2	0.239251	1.11837e-06	0.0346303
Txndc16	0.155733	1.48988e-06	0.046134		Mapk14	-0.167857	1.02358e-13	3.16952e-09		Cntrl	0.0801476	1.13364e-06	0.0351033
Gpbp1l1	-0.0929944	1.51648e-06	0.0469578		Cpm	-0.224218	1.07607e-13	3.33205e-09		Tbc1d16	-0.095524	1.15279e-06	0.0356961
Slc22a23	-0.169158	1.5236e-06	0.0471783		E130308A19Rik	0.159254	1.08518e-13	3.36025e-09		Gm48508	-0.105174	1.16693e-06	0.0361339
Eml2	0.099138	1.53516e-06	0.0475362		Fbn2	0.379146	1.1152e-13	3.45322e-09		Adap1	-0.0899906	1.17634e-06	0.0364255
Dpy19l1	-0.0691084	1.54766e-06	0.0479232		St6gal1	-0.234663	1.13603e-13	3.5177e-09		Nktr	-0.137678	1.21899e-06	0.0377459
Tspan3	-0.177779	1.5734e-06	0.0487204		Cuedc1	-0.142026	1.16274e-13	3.60043e-09		Pkd2l2	0.204586	1.24829e-06	0.0386533
Stmn4	-0.131048	1.57887e-06	0.0488896		Hs3st1	-0.253986	1.18816e-13	3.67913e-09		Shroom3	-0.244428	1.27565e-06	0.0395006
Git2	0.147452	1.58731e-06	0.0491509		Rint1	-0.212149	1.20807e-13	3.74078e-09		Cyb5a	-0.17094	1.31971e-06	0.0408647
Specc1l	-0.0642136	1.59471e-06	0.0493803		Marchf2	-0.12386	1.21538e-13	3.76343e-09		Msl2	0.00295642	1.35391e-06	0.0419239
Fam162a	-0.160641	1.59685e-06	0.0494466		2610020C07Rik	0.253497	1.25233e-13	3.87783e-09		Ccser1	0.237422	1.39413e-06	0.0431693
Wac	0.055935	1.61153e-06	0.0499011		Trub2	-0.245322	1.26826e-13	3.92716e-09		Nmral1	-0.142027	1.42767e-06	0.0442079
					Setbp1	0.215472	1.29851e-13	4.02085e-09		Pcbp4	-0.173078	1.42879e-06	0.0442424
					Pdxdc1	-0.126294	1.34495e-13	4.16465e-09		Thoc2l	-0.124505	1.43745e-06	0.0445106
					Tmem87b	-0.193996	1.38921e-13	4.30169e-09		St13	0.209318	1.46956e-06	0.045505
					Apoe	-0.283918	1.39739e-13	4.32703e-09		Dock10	0.106947	1.57517e-06	0.048775
					Itpk1	-0.125962	1.43379e-13	4.43973e-09
					Sap130	-0.0178312	1.44769e-13	4.48277e-09
					Pls1	-0.0982337	1.44955e-13	4.48853e-09
					Tpp2	-0.0904268	1.45205e-13	4.49626e-09
					Abcg1	-0.108607	1.45746e-13	4.51303e-09
					Tspan15	-0.0736962	1.47193e-13	4.55783e-09
					Clasp2	0.119278	1.48469e-13	4.59734e-09
					Runx2	0.284076	1.50331e-13	4.65499e-09
					Os9	-0.15287	1.50717e-13	4.66697e-09
					Sema6a	0.249454	1.51559e-13	4.69302e-09
					Fbxw15	0.291413	1.53445e-13	4.75144e-09
					Lbr	-0.0900621	1.54976e-13	4.79884e-09
					Wdr7	-0.123893	1.56521e-13	4.84668e-09
					Huwe1	0.11066	1.59899e-13	4.95127e-09
					Psmd11	-0.118162	1.61361e-13	4.99655e-09
					Phf3	-0.048197	1.64356e-13	5.08928e-09
					CT010467.2	0.299194	1.66519e-13	5.15625e-09
					Akap8l	-0.116868	1.73331e-13	5.36719e-09
					Psmd7	-0.215609	1.74781e-13	5.4121e-09
					Zranb2	-0.0491893	1.75588e-13	5.43707e-09
					Sez6l2	0.185492	1.85319e-13	5.73839e-09
					Nvl	-0.0620905	1.87224e-13	5.7974e-09
					Rab2b	-0.163013	1.91467e-13	5.92876e-09
					2610037D02Rik	-0.139869	1.94642e-13	6.02709e-09
					Pcm1	0.055883	1.99665e-13	6.18263e-09
					Mink1	0.0723033	2.02814e-13	6.28013e-09
					Dcaf8	-0.0933764	2.05669e-13	6.36854e-09
					Slc9a9	0.155893	2.08832e-13	6.46649e-09
					Gm21984	0.169641	2.12963e-13	6.5944e-09
					Gstz1	-0.21356	2.14909e-13	6.65465e-09
					Kcnk13	0.226556	2.20521e-13	6.82844e-09
					Paip2	0.151152	2.20599e-13	6.83084e-09
					Slc6a6	-0.163943	2.25619e-13	6.9863e-09
					4932438A13Rik	0.0441414	2.28959e-13	7.08973e-09
					Gpatch2l	-0.167947	2.34101e-13	7.24895e-09
					Anapc5	-0.171331	2.36124e-13	7.31158e-09
					Iws1	-0.156777	2.53475e-13	7.84886e-09
					Apc	-0.0648479	2.56839e-13	7.95301e-09
					Tanc1	-0.149205	2.60787e-13	8.07527e-09
					Grm7	0.467596	2.66937e-13	8.26569e-09
					Cog5	0.231472	2.75048e-13	8.51685e-09
					Pdlim2	-0.224125	2.75149e-13	8.51998e-09
					Zfp266	-0.199158	2.87551e-13	8.90403e-09
					Mettl25	0.0418795	2.89469e-13	8.96341e-09
					Ogt	-0.0278461	2.90471e-13	8.99444e-09
					Gtf2i	-0.193383	3.03017e-13	9.38292e-09
					Htra1	-0.0126378	3.03395e-13	9.39463e-09
					Snrnp48	-0.178509	3.0614e-13	9.47963e-09
					Rab14	0.0670064	3.07002e-13	9.50633e-09
					Scfd2	-0.155128	3.1514e-13	9.75831e-09
					Sel1l	-0.0187251	3.15775e-13	9.77798e-09
					Ambra1	-0.185741	3.16176e-13	9.79038e-09
					Acin1	-0.149143	3.25536e-13	1.00802e-08
					Nr2c2	0.0329	3.33075e-13	1.03137e-08
					Lap3	-0.162565	3.39995e-13	1.05279e-08
					Elovl7	0.00823805	3.71887e-13	1.15155e-08
					Pitpna	-0.150809	3.73437e-13	1.15635e-08
					Copa	-0.198731	3.82663e-13	1.18491e-08
					Dido1	-0.107592	3.87755e-13	1.20068e-08
					Thoc1	-0.183043	3.88043e-13	1.20157e-08
					Phykpl	0.296799	3.91534e-13	1.21239e-08
					Wbp2	-0.191856	3.99381e-13	1.23668e-08
					Tmem135	-0.0168508	4.09702e-13	1.26864e-08
					Rnf220	0.192299	4.16088e-13	1.28842e-08
					Gprc5b	-0.106456	4.21852e-13	1.30627e-08
					Eya4	-0.280712	4.24601e-13	1.31478e-08
					Jund	-0.185194	4.27002e-13	1.32221e-08
					Fbxo7	-0.196502	4.41962e-13	1.36853e-08
					Cpeb2	-0.0404748	4.4348e-13	1.37324e-08
					Kcnj10	0.204795	4.43815e-13	1.37427e-08
					Epg5	0.0341069	4.51777e-13	1.39893e-08
					Cyp2j12	0.279517	4.66267e-13	1.44379e-08
					Thsd7a	0.332958	4.70824e-13	1.45791e-08
					Rnf185	-0.138762	4.95579e-13	1.53456e-08
					Tnni1	-0.27483	5.02802e-13	1.55693e-08
					Fam193a	0.00674223	5.07537e-13	1.57159e-08
					Gnaq	0.0326572	5.17298e-13	1.60181e-08
					Rsf1os1	0.269615	5.30642e-13	1.64313e-08
					Lrrn1	0.0773446	5.50851e-13	1.70571e-08
					Phf20	-0.144363	5.57928e-13	1.72762e-08
					Pcif1	-0.207283	5.60008e-13	1.73406e-08
					B3galt5	-0.16324	5.61162e-13	1.73764e-08
					Kif13b	-0.167188	5.73395e-13	1.77552e-08
					Zfand3	-0.021371	5.83864e-13	1.80794e-08
					Edil3	0.137323	5.89052e-13	1.824e-08
					Leng8	0.00196003	6.25133e-13	1.93572e-08
					Riok3	-0.0503086	6.28586e-13	1.94642e-08
					Mal	0.19604	6.49077e-13	2.00987e-08
					Chfr	-0.0702673	6.50592e-13	2.01456e-08
					Stmn1	-0.109742	6.53725e-13	2.02426e-08
					Gprasp1	0.0919312	6.6313e-13	2.05338e-08
					Sh3gl1	-0.151944	6.7993e-13	2.1054e-08
					Cers5	-0.222271	6.84867e-13	2.12069e-08
					Fkbp5	-0.181467	6.90474e-13	2.13805e-08
					Dst	0.0309289	6.92041e-13	2.1429e-08
					Secisbp2	-0.166489	7.15085e-13	2.21426e-08
					Clta	-0.156372	7.15895e-13	2.21677e-08
					Coq10a	-0.202667	7.20638e-13	2.23146e-08
					Taok1	-0.159646	7.27299e-13	2.25208e-08
					Arih2	-0.0909928	7.61275e-13	2.35729e-08
					Gm14858	0.256005	7.64549e-13	2.36742e-08
					Trp53	-0.218583	7.67357e-13	2.37612e-08
					Dazap1	-0.196996	7.68013e-13	2.37815e-08
					Gm32036	0.2256	7.82955e-13	2.42442e-08
					Tmx3	0.0527309	7.83872e-13	2.42726e-08
					Dock5	0.172977	7.95653e-13	2.46374e-08
					Pkd2l2	0.282963	7.96538e-13	2.46648e-08
					D730003I15Rik	-0.185054	8.49221e-13	2.62961e-08
					Lpar1	0.244534	8.49871e-13	2.63163e-08
					Rsf1os2	0.275327	8.58393e-13	2.65801e-08
					Dnajc19	0.233377	8.788e-13	2.7212e-08
					Ddx55	-0.180762	8.80683e-13	2.72703e-08
					Dpy19l1	-0.0333668	8.98782e-13	2.78308e-08
					Cnp	-0.219424	9.11564e-13	2.82266e-08
					Eml2	-0.117627	9.5776e-13	2.9657e-08
					Senp6	-0.166646	9.58307e-13	2.9674e-08
					Ppib	0.21978	9.7348e-13	3.01438e-08
					Bfar	-0.148171	9.75637e-13	3.02106e-08
					Ints7	-0.15714	9.8783e-13	3.05881e-08
					Dnaja3	-0.142618	1.01197e-12	3.13356e-08
					Camkmt	0.0468872	1.03329e-12	3.19957e-08
					Cdc42	-0.159324	1.03381e-12	3.2012e-08
					Tmcc3	-0.0274329	1.0497e-12	3.25039e-08
					Kdm4c	-0.0616568	1.065e-12	3.29776e-08
					Map7	-0.149576	1.09782e-12	3.39938e-08
					Macf1	0.135603	1.12156e-12	3.47291e-08
					Pibf1	-0.00919521	1.12532e-12	3.48454e-08
					Nrxn1	0.358064	1.13516e-12	3.51502e-08
					Ptgds	-0.441947	1.17815e-12	3.64816e-08
[truncated: 1,762 more rows]
