# Supplementary material for: SORLA up-regulation suppresses pathological effects in aged tauopathy mouse brain
Source: Sci Adv. 2026 Jul 17;12(29):eaed6825. doi: 10.1126/sciadv.aed6825 (PMC13378584; doi:10.1126/sciadv.aed6825)
Supplement: Supplementary file 2 — Tables S1 to S5 [file sciadv.aed6825_tables_s1_to_s5.zip › aed6825_table_s4.xlsx]

## Sheet: description
DEGs from GeoMx analysis, KO_PS19 ("KO19") vs PS19 ("19"), and KO_PS19 vs KO comparisons, 9MO mouse hippocampus
"KO" refers to homozygous SORLA deletion
DEGs - tables with DEGs ("DEGs") comparing PS19 vs WT, KO_PS19 vs WT, KO_PS19 vs PS19 and KO_PS19 vs KO (FDR<0.05) in astrocytes, microglia and neurons
Z-scores - Z-scores of homozygous SORLA KO ("SKO"), KO_PS19 and PS19 transcripts in ROIs drawn for each subregion indicated in astrocytes, microglia and neurons

## Sheet: DEGs, astrocytes
ASTRO	19vWT_Gene	19vWT_logFC	19vWT_adj.P.Val	KO19vWT_	KO19vWT_logFC	KO19vWT_adj.P.Val	KO19v19_	KO19v19_logFC	KO19v19_adj.P.Val	KO19vKO_	KO19vKO_logFC	KO19vKO_adj.P.Val
Tnfrsf13b	Tnfrsf13b	0.887409	0.0403497				Tnfrsf13b	-0.72864	0.0476552
Rskr	Rskr	0.993949	0.0486328				Rskr	-0.750924	0.0374773
Olfr449	Olfr449	0.939681	0.0354787				Olfr449	-0.797544	0.0470013
Serpinb1b	Serpinb1b	0.997492	0.0258644				Serpinb1b	-0.818001	0.0470013
Olfr569	Olfr569	0.944747	0.0359576				Olfr569	-0.82876	0.0433429
Olfr700	Olfr700	0.96366	0.0160071				Olfr700	-0.829775	0.0338392
Draxin	Draxin	1.22774	0.0115165				Draxin	-0.837241	0.0454463
Ttll3	Ttll3	0.857304	0.0337879				Ttll3	-0.84745	0.0334388
Rsph1	Rsph1	1.04656	0.0306899				Rsph1	-0.85389	0.0312236
Olfr94	Olfr94	0.941058	0.0403497				Olfr94	-0.886203	0.0416032
Fam3d	Fam3d	0.916696	0.0315502				Fam3d	-0.897913	0.0160779
Rttn	Rttn	0.951972	0.0444336				Rttn	-0.904657	0.0194085
Olfr948	Olfr948	1.27767	0.0089061				Olfr948	-0.924415	0.041786
Dglucy	Dglucy	1.06152	0.0210274				Dglucy	-0.92917	0.0233849
Siah2	Siah2	1.01816	0.0403497				Siah2	-0.992397	0.0365385
Igfbpl1	Igfbpl1	0.868467	0.0366953				Igfbpl1	-1.00489	0.0111247
Olfr433	Olfr433	0.954906	0.0398625				Olfr433	-1.02764	0.0161526
Sash3	Sash3	0.904461	0.0279348				Sash3	-1.02789	0.00835086
S100a14	S100a14	0.929613	0.0339273				S100a14	-1.04644	0.00630023
Gm281	Gm281	1.05218	0.0153475				Gm281	-1.04804	0.00979039
Adam6a	Adam6a	0.799511	0.0474678				Adam6a	-1.05712	0.01617
Slc23a2	Slc23a2	1.20298	0.0131118				Slc23a2	-1.05794	0.0107282
Prss27	Prss27	1.18219	0.0106284				Prss27	-1.1319	0.00452928
Eaf1	Eaf1	0.946705	0.0225052				Eaf1	-1.15161	0.00780171
Prkx	Prkx	1.1122	0.0089061				Prkx	-1.17813	0.00427128
Kyat1	Kyat1	1.15015	0.0122744				Kyat1	-1.20102	0.00516844
Slc25a11	Slc25a11	1.05472	0.0150774				Slc25a11	-1.29347	0.0100183
Slc12a1	Slc12a1	0.930074	0.0354477				Slc12a1	-1.48575	0.000760724
Mapt	Mapt	1.86342	2.84763e-05	Mapt	2.07298	3.58604e-07				Mapt	2.03334	1.30007e-05
Rp2	Rp2	1.38251	0.000362725
Mpp3	Mpp3	1.31555	0.00290689
Mak	Mak	1.28661	0.020233
Fem1b	Fem1b	1.25987	0.0157482
Shox2	Shox2	1.23827	0.0106284
Ric8b	Ric8b	1.20954	0.0106284
Ankrd52	Ankrd52	1.19912	0.0150774
Spag7	Spag7	1.15541	0.0132012
Smim27	Smim27	1.13709	0.0200357
Mael	Mael	1.13686	0.0266324
Scamp2	Scamp2	1.11197	0.0132012
Homer3	Homer3	1.10868	0.013461
Olfr477	Olfr477	1.0992	0.0241888
Arsj	Arsj	1.09867	0.0198927
Oxsm	Oxsm	1.09427	0.0162208
Zfp612	Zfp612	1.08884	0.015782
Fkbp3	Fkbp3	1.07922	0.0315853
Tdpoz4	Tdpoz4	1.07127	0.015782
BC049715	BC049715	1.06579	0.0131118
Olfr307	Olfr307	1.06546	0.0106284
Pdia4	Pdia4	1.065	0.0241888
Poc5	Poc5	1.0584	0.0200357
Flrt3	Flrt3	1.0564	0.0272055
Nmb	Nmb	1.05578	0.0225052
Srd5a1	Srd5a1	1.05412	0.0150774
Hif3a	Hif3a	1.05107	0.0148721
B3galt2	B3galt2	1.04907	0.0148721
Nudt17	Nudt17	1.04826	0.0183794
Prkd3	Prkd3	1.0479	0.0301576
Zfp459	Zfp459	1.04675	0.0113027
Dock10	Dock10	1.04507	0.0183794
Lrrc45	Lrrc45	1.04437	0.0258644
Pate8	Pate8	1.04278	0.0131118
Mtmr4	Mtmr4	1.04083	0.0196144
Prl8a2	Prl8a2	1.02996	0.0150774
Mest	Mest	1.01601	0.0262799
Prpmp5	Prpmp5	1.01088	0.0150774
Pik3cd	Pik3cd	1.01011	0.0328734
Ncbp3	Ncbp3	1.00335	0.0418269
Ing2	Ing2	0.999261	0.0153475
Hacd2	Hacd2	0.994111	0.0258644
Mtus2	Mtus2	0.993887	0.0215379
Prpsap2	Prpsap2	0.993671	0.0291306
Arsk	Arsk	0.99274	0.0266324
Olfr508	Olfr508	0.991383	0.0225052
Ift172	Ift172	0.990265	0.0228928
Pex11b	Pex11b	0.989361	0.0294412
Katna1	Katna1	0.978394	0.0262799
Selenon	Selenon	0.97303	0.0474886
Zscan21	Zscan21	0.971672	0.0272055
Commd4	Commd4	0.970815	0.0233213
Zfp62	Zfp62	0.970175	0.0225052
Fnd3c2	Fnd3c2	0.969107	0.0228928
Rnf214	Rnf214	0.967325	0.0337879
Ccdc184	Ccdc184	0.95897	0.0301576
Olfr867	Olfr867	0.956488	0.0301576
Mdn1	Mdn1	0.954093	0.0403497
Dok3	Dok3	0.953161	0.015782
Prss39	Prss39	0.951973	0.0453157
Lynx1	Lynx1	0.951906	0.0403497
Olfr1331	Olfr1331	0.950783	0.0261255
Rrad	Rrad	0.948628	0.0385309
Cacna1g	Cacna1g	0.936605	0.0390574
Ptgs2	Ptgs2	0.936308	0.0322986
Olfr1388	Olfr1388	0.935647	0.0389562
Exosc4	Exosc4	0.934416	0.0241888
Abca4	Abca4	0.930473	0.0150774
Gsdmc4	Gsdmc4	0.929251	0.0351607
Pycard	Pycard	0.929019	0.0196144
Rundc1	Rundc1	0.927987	0.0301576
Mrpl50	Mrpl50	0.927479	0.0322986
Akr1b10	Akr1b10	0.924171	0.0330413
Serpinb3a	Serpinb3a	0.919435	0.0403497
Usp27x	Usp27x	0.919326	0.0351607
Celsr3	Celsr3	0.918588	0.0301576
Olfr1211	Olfr1211	0.918341	0.0228928
Otulin	Otulin	0.918252	0.0301576
Qars	Qars	0.91546	0.0281948
Larp7	Larp7	0.914756	0.0301576
Olfr890	Olfr890	0.909849	0.0430815
Glb1	Glb1	0.902841	0.0262799
Grip2	Grip2	0.900907	0.0403497
Pigc	Pigc	0.900861	0.0432261
Olfr90	Olfr90	0.899084	0.0429213
Olfr1389	Olfr1389	0.897893	0.0409107
Knl1	Knl1	0.894429	0.0430815
1810062G17Rik	1810062G17Rik	0.893214	0.0403497
Mea1	Mea1	0.892699	0.0390574
Slc35b2	Slc35b2	0.891918	0.0301576
Ciao2a	Ciao2a	0.891374	0.0315502
P2rx7	P2rx7	0.890591	0.0294412
H2-M2	H2-M2	0.890245	0.0421011
Vgll4	Vgll4	0.88792	0.0403497
Washc4	Washc4	0.887021	0.0266324
C1galt1c1	C1galt1c1	0.885383	0.0462621
Rhou	Rhou	0.884984	0.0474886
Apoc3	Apoc3	0.876674	0.0359576
Derl2	Derl2	0.871641	0.0403497
Man2a1	Man2a1	0.871101	0.0440319
Zfp942	Zfp942	0.86923	0.0418269
Ndufs7	Ndufs7	0.866594	0.0403497
4930451I11Rik	4930451I11Rik	0.86128	0.0359576
Pirt	Pirt	0.858942	0.0348357
Pnpla6	Pnpla6	0.857304	0.0409107
Mocs1	Mocs1	0.854634	0.0366953
Olfr1324	Olfr1324	0.853135	0.0455068
Coa6	Coa6	0.852264	0.0409107
Pax3	Pax3	0.841489	0.0476312
Spc24	Spc24	0.840973	0.0486328
Ecpas	Ecpas	0.840311	0.0462621
Slc25a19	Slc25a19	0.839653	0.0371765
Oprd1	Oprd1	0.824871	0.0486328
Epha2	Epha2	0.820152	0.0368071
Plekhs1	Plekhs1	0.815918	0.0460312
Marchf7	Marchf7	0.795895	0.0406798
Mindy4	Mindy4	0.775898	0.0409107
Gm21783	Gm21783	-3.55441	2.20383e-05				Gm21783	3.48739	5.7467e-05
Gm20815	Gm20815	-2.83953	7.0638e-05				Gm20815	2.55575	0.000535926
Gm21828	Gm21828	-2.18926	0.00011303				Gm21828	1.89949	0.00118183
Gm20792	Gm20792	-2.04012	0.000175058				Gm20792	1.89193	0.000705465
Hs3st1	Hs3st1	-0.878191	0.0349151				Hs3st1	1.54676	0.0107282
Mustn1	Mustn1	-1.35789	0.00043531				Mustn1	1.23806	0.000705465
Cped1	Cped1	-0.982821	0.0486328				Cped1	1.2348	0.00457853
St7	St7	-1.18146	0.0150774				St7	1.1554	0.00937142
Aatf	Aatf	-1.17437	0.0122744				Aatf	1.12404	0.00452928
Gm5150	Gm5150	-1.08364	0.0235227				Gm5150	1.07035	0.0226737
Srsx	Srsx	-1.54406	0.000759038				Srsx	1.02657	0.0200287
Acvr2a	Acvr2a	-1.00296	0.0153475				Acvr2a	1.02362	0.0195405
Aptx	Aptx	-0.957049	0.0301576				Aptx	1.01522	0.0115451
Tll2	Tll2	-1.19881	0.0159644				Tll2	1.01472	0.016124
Fcsk	Fcsk	-0.967875	0.0209819				Fcsk	0.993492	0.0121918
Zfp503	Zfp503	-1.25726	0.0089061				Zfp503	0.951069	0.0195405
Igsf3	Igsf3	-1.02422	0.0403497				Igsf3	0.923579	0.0334388
Dlx3	Dlx3	-0.925368	0.0349151				Dlx3	0.903073	0.0160497
Aldh1a1	Aldh1a1	-0.996936	0.0349151				Aldh1a1	0.890042	0.0422471
Slc15a2	Slc15a2	-0.810581	0.0409107				Slc15a2	0.886631	0.01617
Uggt2	Uggt2	-1.34828	0.000632188				Uggt2	0.851766	0.0322226
9130409I23Rik	9130409I23Rik	-0.812599	0.0482132
Nudc	Nudc	-0.828341	0.0328734
Wdr20	Wdr20	-0.833932	0.0474678
Creb3	Creb3	-0.847079	0.0403497
Olfr225	Olfr225	-0.865422	0.0403497
Tmprss11a	Tmprss11a	-0.874474	0.0424623
Ulbp1	Ulbp1	-0.886671	0.0486328
1700013D24Rik	1700013D24Rik	-0.89201	0.0430815
Hemk1	Hemk1	-0.893488	0.0403497
Mepce	Mepce	-0.898938	0.0453157
Tmem128	Tmem128	-0.903378	0.0403497
Zbtb21	Zbtb21	-0.906498	0.0266324
Agbl3	Agbl3	-0.906843	0.0403497
Crybb1	Crybb1	-0.910925	0.0406798
Xpr1	Xpr1	-0.915586	0.0406798
Rnf150	Rnf150	-0.917813	0.0334223
Rassf2	Rassf2	-0.9189	0.0372013
Urb2	Urb2	-0.92053	0.0315502
Sult2a1	Sult2a1	-0.92509	0.0373982
Pgap6	Pgap6	-0.927559	0.0192059
C1qtnf1	C1qtnf1	-0.929443	0.0406798
Immp1l	Immp1l	-0.933643	0.0348357
Tnxb	Tnxb	-0.936057	0.0403497
Lrrc51	Lrrc51	-0.937367	0.0424623
Lrig3	Lrig3	-0.945169	0.0262799
Carnmt1	Carnmt1	-0.945767	0.0291306
Cfap69	Cfap69	-0.957278	0.0301576
Dlk1	Dlk1	-0.959651	0.0258644
4933402N03Rik	4933402N03Rik	-0.96574	0.0228928
Fmc1	Fmc1	-0.968295	0.0455068
Gfra2	Gfra2	-0.971107	0.0228928
Gzma	Gzma	-0.972457	0.0198391
Gprc6a	Gprc6a	-0.978288	0.0328734
Hyls1	Hyls1	-0.993697	0.0209819
Tescl	Tescl	-0.995728	0.0474886
Ccdc166	Ccdc166	-1.01228	0.0403497
Tbc1d20	Tbc1d20	-1.01344	0.0403497
Septin6	Septin6	-1.01542	0.0153475
Gramd1a	Gramd1a	-1.01945	0.0315502
Lctl	Lctl	-1.02452	0.0455068
Gm44502	Gm44502	-1.02579	0.0210043
Cemip	Cemip	-1.02627	0.0359576
BC024139	BC024139	-1.03447	0.0235434
Klre1	Klre1	-1.05047	0.0177364
Zbtb37	Zbtb37	-1.06196	0.0198391
Troap	Troap	-1.07011	0.0159644
Tmem126a	Tmem126a	-1.07183	0.0131118
Trpv5	Trpv5	-1.07408	0.0281948
Zbed5	Zbed5	-1.07935	0.0148721
Aadac	Aadac	-1.08034	0.0155916
Fam178b	Fam178b	-1.08779	0.0150774
Tstd2	Tstd2	-1.08856	0.014523
Klk14	Klk14	-1.08901	0.0131118
Gramd3	Gramd3	-1.11054	0.0131118
Zfp335	Zfp335	-1.1347	0.0131118
Grin3a	Grin3a	-1.13732	0.01684
Zfp592	Zfp592	-1.14769	0.0131118
Bcl2l11	Bcl2l11	-1.19954	0.0148721
Gpnmb							Gpnmb	1.62143	9.54302e-05
Serpina3n				Serpina3n	2.33406	1.5619e-06	Serpina3n	1.5956	0.00780171	Serpina3n	2.45513	1.30007e-05
Vmn1r104							Vmn1r104	1.45188	0.00457853
Ddx3y							Ddx3y	1.40841	0.000227547
Tnfrsf1a							Tnfrsf1a	1.3524	0.00516844
Gfap				Gfap	2.07234	9.1961e-06	Gfap	1.19357	0.0399597	Gfap	2.47392	6.48501e-06
Kcnk1							Kcnk1	1.13747	0.0195405
Abca1							Abca1	1.12458	0.0180603	Abca1	1.50601	0.00162646
Tmem176b							Tmem176b	1.10603	0.0195405
Car12							Car12	1.0988	0.00627746
Atg3							Atg3	1.09797	0.00516844
Garem2							Garem2	1.08287	0.0212915
Pdpn							Pdpn	1.07376	0.0116055
Cenpa							Cenpa	1.05493	0.0115451
Ttr							Ttr	1.05313	0.0171605
Tmem129				Tmem129	1.31489	0.0279655	Tmem129	1.01234	0.0107282
Naprt							Naprt	1.01159	0.0435157	Naprt	1.62891	0.0124813
Gdap1l1							Gdap1l1	1.00634	0.00927064
Naxe							Naxe	0.999654	0.00516844
Zfp36							Zfp36	0.993542	0.0253649
Gm32611							Gm32611	0.988723	0.0195405
H2-K1							H2-K1	0.985887	0.019496
Fstl1							Fstl1	0.984685	0.0195405
Ero1a							Ero1a	0.979467	0.0100183
Ifi211							Ifi211	0.979065	0.0169406
Ciapin1							Ciapin1	0.978099	0.0312236
Ece2							Ece2	0.973361	0.0216639
Npepl1							Npepl1	0.971327	0.0255242
Ctsb							Ctsb	0.968682	0.0195405
Cd63							Cd63	0.965917	0.0225077	Cd63	1.04756	0.0415008
Ptdss1							Ptdss1	0.965812	0.041786
Slc1a3							Slc1a3	0.965315	0.0278473	Slc1a3	1.08162	0.0291995
Ehd2							Ehd2	0.961031	0.0161909
Gjb2							Gjb2	0.96052	0.0453129
Adam1b							Adam1b	0.959966	0.0212031
Ccr4							Ccr4	0.95959	0.0194085
Gm6358							Gm6358	0.956219	0.0195405
Tbxas1							Tbxas1	0.955364	0.0415755
Tmem114							Tmem114	0.949576	0.0256765
Gm3414							Gm3414	0.949436	0.0194239
Nectin4							Nectin4	0.946453	0.0127612
Ppp2r1b							Ppp2r1b	0.93821	0.0247133
Sun2							Sun2	0.934468	0.0218634
Tmem150a							Tmem150a	0.933078	0.0255833
Vkorc1l1							Vkorc1l1	0.932585	0.0200287
Clock							Clock	0.930829	0.0343559
Izumo4							Izumo4	0.928892	0.0222708
Dthd1							Dthd1	0.927515	0.0190814
Scara3							Scara3	0.926889	0.0140562
Tmem262							Tmem262	0.923349	0.0404006
Ildr2							Ildr2	0.921449	0.0144731
Hoxd12							Hoxd12	0.920869	0.041786
Higd1c							Higd1c	0.919813	0.0334388
Clcn2							Clcn2	0.918436	0.0161526
Pigw							Pigw	0.917291	0.0250069
Gm5916							Gm5916	0.914442	0.0178403
Defa40							Defa40	0.909712	0.0351445
Lgi4							Lgi4	0.90859	0.0222708	Lgi4	1.43147	0.00453587
Cited1							Cited1	0.907647	0.0243113
Arhgap27							Arhgap27	0.907595	0.0230638
Gsto2							Gsto2	0.906106	0.019496
Bgn							Bgn	0.904537	0.0441418
Trarg1							Trarg1	0.903471	0.019496
Krtdap							Krtdap	0.893072	0.0195405
Alkbh8							Alkbh8	0.8908	0.0461
Gm45935							Gm45935	0.866928	0.0364868
Mrpl12							Mrpl12	0.865196	0.0161526
Lrrc8c							Lrrc8c	0.863835	0.0190814
Coa8							Coa8	0.862984	0.0222708
Xpo1							Xpo1	0.86165	0.0195405
Slc12a4							Slc12a4	0.860255	0.0375781
Dusp3							Dusp3	0.857918	0.0484514
Cox6b2							Cox6b2	0.845947	0.0334388
Slc1a4							Slc1a4	0.842833	0.017302	Slc1a4	0.997853	0.042149
Ppox							Ppox	0.839601	0.0351862
Olfr1026							Olfr1026	0.833161	0.0334388
Vmn1r129							Vmn1r129	0.833111	0.0334388
Mid1							Mid1	0.832432	0.0342488
Ctsa							Ctsa	0.831543	0.0461732
Arhgap31							Arhgap31	0.82903	0.0334388
Olfr651							Olfr651	0.826582	0.0391995
Pdgfc							Pdgfc	0.825576	0.0486801
Fgd2							Fgd2	0.822728	0.0363646
Ctsz							Ctsz	0.822103	0.0351445
Gm52217							Gm52217	0.820873	0.0461
H4c1							H4c1	0.820312	0.0213863
Rab36							Rab36	0.818012	0.0292352
Slc14a1							Slc14a1	0.817246	0.0471486
Srsf7							Srsf7	0.816277	0.0416032
Cpt1a							Cpt1a	0.810383	0.0382171
Gabrg1							Gabrg1	0.810012	0.0385265
Scand1							Scand1	0.806719	0.0446008
Ormdl2							Ormdl2	0.802581	0.0374773
Zfp740							Zfp740	0.802329	0.0395568
Gfra4							Gfra4	0.802222	0.0359108
Ugp2							Ugp2	0.797046	0.0334388
Wfs1							Wfs1	0.796385	0.0484514
Eci2							Eci2	0.794568	0.0478571
Fbxw8							Fbxw8	0.793965	0.0351398
Gramd4							Gramd4	0.793724	0.0416032
Tle3							Tle3	0.791047	0.0364817
Eif5							Eif5	0.790476	0.0354121
Etnppl							Etnppl	0.789949	0.0416032
Tmem54							Tmem54	0.789577	0.0461
Lyrm9							Lyrm9	0.784356	0.0499571
Eif4a1							Eif4a1	0.783295	0.0441418
Gm9936							Gm9936	0.780093	0.0399873
Ebf3							Ebf3	0.773864	0.0478571
Gnrh1							Gnrh1	0.771032	0.0496678
4930513O06Rik							4930513O06Rik	0.770846	0.0397154
Dus2							Dus2	0.769562	0.049684
Zmym2							Zmym2	0.76822	0.0470013
Daam1							Daam1	0.765987	0.0363872
Cox11							Cox11	0.762101	0.0338392
Olfr324							Olfr324	0.759156	0.0470013
Lrrc8a							Lrrc8a	0.755732	0.0485508	Lrrc8a	1.00155	0.042149
Coro7							Coro7	0.754511	0.0485508
Gm2a							Gm2a	0.741973	0.0454463
Pmpca							Pmpca	0.740223	0.0482805
Gm36712							Gm36712	0.739157	0.0486801
Aldh5a1							Aldh5a1	0.736743	0.0399186
Sdc4							Sdc4	0.731336	0.0476552
Cers4							Cers4	0.713188	0.0470013
Lrp10							Lrp10	0.683361	0.0469718
Prss38							Prss38	-0.704734	0.0496865
Cyp3a25							Cyp3a25	-0.707113	0.0364868
Krt12							Krt12	-0.712251	0.0416032
Tmem170b							Tmem170b	-0.71787	0.0441418
Fosb							Fosb	-0.726326	0.0437541
Rprd1b							Rprd1b	-0.733551	0.0395568
Fxyd6							Fxyd6	-0.738911	0.0437541
Nppc							Nppc	-0.740253	0.0486436
Prr13							Prr13	-0.746647	0.0475662
Emilin1							Emilin1	-0.746868	0.0441443
Nol12							Nol12	-0.750876	0.0470013
Pot1b							Pot1b	-0.752341	0.0467621
5730480H06Rik							5730480H06Rik	-0.754001	0.0307487
I830077J02Rik							I830077J02Rik	-0.755104	0.0419009
Rpap1							Rpap1	-0.763202	0.0485508
Dek							Dek	-0.767026	0.0451913
Arhgef11							Arhgef11	-0.769094	0.0243773
Glis1							Glis1	-0.771061	0.0397154
Pigbos1							Pigbos1	-0.772232	0.0392333
Pilrb1							Pilrb1	-0.776054	0.0364817
Skp2							Skp2	-0.776398	0.0382171
Olfr630							Olfr630	-0.776644	0.0478447
Chrng							Chrng	-0.777167	0.0441443
Frmd3							Frmd3	-0.778648	0.0343559
Meig1							Meig1	-0.778886	0.0461732
Npffr1							Npffr1	-0.780469	0.0470013
Eif2b1							Eif2b1	-0.785552	0.0470013
Galnt7							Galnt7	-0.785838	0.042078
Slc26a2							Slc26a2	-0.799143	0.0469019
Lypd6b							Lypd6b	-0.800624	0.0363872
Nme8							Nme8	-0.80551	0.0399873
Slc29a2							Slc29a2	-0.805617	0.0351445
Tmem41a							Tmem41a	-0.806603	0.0395568
Pde1c							Pde1c	-0.80702	0.0470013
Olfr898							Olfr898	-0.81029	0.0351445
Ppp1r32							Ppp1r32	-0.81059	0.0322226
Orm3							Orm3	-0.811531	0.0471486
Med23							Med23	-0.814557	0.0478571
4930407I10Rik							4930407I10Rik	-0.817458	0.0330142
Olfr1441							Olfr1441	-0.817605	0.0351445
Rnf222							Rnf222	-0.817888	0.0499571
Tbx6							Tbx6	-0.818074	0.0386037
Cd177							Cd177	-0.818772	0.0499571
Rxrg							Rxrg	-0.819951	0.0334388
Slc13a2							Slc13a2	-0.821016	0.0312033
Rab24							Rab24	-0.822808	0.028915
Tgtp1							Tgtp1	-0.824016	0.0334388
Myo1g							Myo1g	-0.827284	0.0416032
Nup205							Nup205	-0.829575	0.0230098
Tpsb2							Tpsb2	-0.832194	0.0478571
Plg							Plg	-0.833368	0.0485508
Armc12							Armc12	-0.834204	0.0364868
Slc15a4							Slc15a4	-0.836162	0.0386037
Oacyl							Oacyl	-0.836633	0.0416032
Crygs							Crygs	-0.836718	0.0394542
Adam39							Adam39	-0.837514	0.0434799
Olfr292							Olfr292	-0.837766	0.0391995
Wnt3a							Wnt3a	-0.83894	0.0144731
Olfr429							Olfr429	-0.839091	0.0416032
T							T	-0.839353	0.01995	T	-1.10746	0.0445498
Ly96							Ly96	-0.841125	0.0312236
Nop2							Nop2	-0.841252	0.0459254
Ssxb9							Ssxb9	-0.843797	0.0392333
Olfr103							Olfr103	-0.84407	0.0467621
Sec14l4							Sec14l4	-0.84486	0.0471486
Acta1							Acta1	-0.845257	0.0478571
Ffar1							Ffar1	-0.847385	0.0334388
Scn11a							Scn11a	-0.849392	0.0404006
Prxl2b							Prxl2b	-0.84952	0.0461882
Six4							Six4	-0.850258	0.0322226
Hacl1							Hacl1	-0.851322	0.0195405
Sh3pxd2a							Sh3pxd2a	-0.851619	0.0363646
Pdzrn3							Pdzrn3	-0.852035	0.0195405
Olfr417							Olfr417	-0.852122	0.0392333
Tesmin							Tesmin	-0.852925	0.0441443
Tprg							Tprg	-0.854563	0.0454463
Gm9831							Gm9831	-0.854838	0.0211499
Nav2							Nav2	-0.855807	0.0441544
Shfl							Shfl	-0.855898	0.0486801
Ndnf							Ndnf	-0.856689	0.0351445
Grk4							Grk4	-0.858784	0.0478571
Pop1							Pop1	-0.858913	0.02408
Pcdhgb4							Pcdhgb4	-0.860526	0.0233849
Bmx							Bmx	-0.862596	0.0334388
Olfr1288							Olfr1288	-0.862684	0.0378872
Ajuba							Ajuba	-0.862865	0.0365385
Nr1h5							Nr1h5	-0.863618	0.0395568
Dnaaf1							Dnaaf1	-0.86581	0.0327478
Olfr504							Olfr504	-0.867732	0.0290319
Hspb6							Hspb6	-0.869276	0.047664
Isy1							Isy1	-0.87035	0.0195405
4933405O20Rik							4933405O20Rik	-0.870921	0.0324667
Cfh							Cfh	-0.872079	0.0334388
Olfr1411							Olfr1411	-0.872677	0.0213863
Gm30447							Gm30447	-0.873247	0.0269419
Olfr205							Olfr205	-0.873636	0.0461
Sbsn							Sbsn	-0.875631	0.0415755
Rsu1							Rsu1	-0.877636	0.0235247
Ppp4r1							Ppp4r1	-0.877781	0.0322226
B4galnt2							B4galnt2	-0.877871	0.0478571
Nxpe5							Nxpe5	-0.878589	0.036637
Zfp652							Zfp652	-0.87871	0.0434799
Rap1gds1							Rap1gds1	-0.884493	0.0437541
Mucl2							Mucl2	-0.885167	0.0349688
Rhebl1							Rhebl1	-0.88567	0.0125656
Psmb11							Psmb11	-0.887767	0.041786
Pparg							Pparg	-0.887829	0.0295198
Gsta4							Gsta4	-0.889502	0.0354121
Olfr577							Olfr577	-0.890857	0.0230098
Olfr670							Olfr670	-0.890994	0.019496
Mbtd1							Mbtd1	-0.891963	0.0364817
Olfr1178							Olfr1178	-0.893058	0.0334388
Olfr194							Olfr194	-0.894198	0.0314391
Gm12185							Gm12185	-0.894672	0.0436383
Gm38523							Gm38523	-0.899505	0.021782
Tal1							Tal1	-0.900866	0.0351445
Olfr509							Olfr509	-0.90125	0.0374773
Creb3l3							Creb3l3	-0.901803	0.0233849
Mcm4							Mcm4	-0.902228	0.0180603
Dhps							Dhps	-0.904087	0.0338339
Prag1							Prag1	-0.904583	0.0468797
Sall3							Sall3	-0.906506	0.0312236
B3galt5							B3galt5	-0.906609	0.0189014
Sco2							Sco2	-0.906729	0.030308
Tjp3							Tjp3	-0.907704	0.0346856
Irx5							Irx5	-0.908088	0.0397154
Rtl3							Rtl3	-0.909661	0.0349931
Olfr639							Olfr639	-0.912608	0.0351445
Nek8							Nek8	-0.912754	0.0468797
Olfr832							Olfr832	-0.913414	0.0192638
Serpinb10							Serpinb10	-0.914293	0.0347072
Olfr1336							Olfr1336	-0.918299	0.0334388
Mtarc1							Mtarc1	-0.92079	0.0415755
Ngly1							Ngly1	-0.922129	0.0195405
Prmt2							Prmt2	-0.925703	0.0308143
Pask							Pask	-0.929473	0.031285
Gm8439							Gm8439	-0.930845	0.0141724
Tex33							Tex33	-0.931261	0.0195405
Olfr1447							Olfr1447	-0.932658	0.0391995
Tnni2							Tnni2	-0.935351	0.0312236
Tbce							Tbce	-0.936781	0.0386037
Plppr5							Plppr5	-0.936806	0.0334388
Gm35315							Gm35315	-0.943954	0.0334388
Prl3b1							Prl3b1	-0.944474	0.0107282
Olfr901							Olfr901	-0.944503	0.0350806
Maged2							Maged2	-0.951075	0.0312033
Siglech							Siglech	-0.952031	0.041786
Elmo1							Elmo1	-0.952975	0.040011
Marchf3							Marchf3	-0.9536	0.0180272
Slc38a6							Slc38a6	-0.956929	0.0351445
C2cd4b							C2cd4b	-0.95735	0.0222708
Gm45337							Gm45337	-0.958387	0.00994101
Sult1c1							Sult1c1	-0.958419	0.0161526
Pate1							Pate1	-0.961351	0.00780171
Gtf2ird2							Gtf2ird2	-0.96235	0.0364817
Wnt11							Wnt11	-0.962583	0.016124
Traf3							Traf3	-0.962831	0.0164551
Upk3bl							Upk3bl	-0.963818	0.0180499
Efcab2							Efcab2	-0.964075	0.0441418
Qpct							Qpct	-0.96591	0.0195405
Slc16a3							Slc16a3	-0.966503	0.0176454
Zfp27							Zfp27	-0.966659	0.0190814
Rhbdd1							Rhbdd1	-0.967218	0.0198635
Sgcd							Sgcd	-0.968251	0.0343586
Prkd2							Prkd2	-0.96919	0.0161526
Slc25a10							Slc25a10	-0.969715	0.0140445
Osr1							Osr1	-0.970353	0.0107282
Dach1							Dach1	-0.971136	0.0233849
Marveld1							Marveld1	-0.971299	0.021128
Myof							Myof	-0.973511	0.0109738
Mepe							Mepe	-0.978186	0.0116728
Slc13a1							Slc13a1	-0.978508	0.0189014
Olfr74							Olfr74	-0.980367	0.0121918
Shmt1							Shmt1	-0.981911	0.0195405
Clec10a							Clec10a	-0.983521	0.0180272
Efnb2							Efnb2	-0.984586	0.0312236
Prelid2							Prelid2	-0.986784	0.0243773
Rex2							Rex2	-0.987743	0.0218713
Sgcg							Sgcg	-0.988317	0.0247748
Rfx8							Rfx8	-0.988603	0.0107282
Rassf6							Rassf6	-0.990304	0.0180272
Sigirr							Sigirr	-0.991526	0.0249317
Gm5901							Gm5901	-0.996403	0.0196922
Irag1							Irag1	-0.999973	0.0115451
Zpr1							Zpr1	-1.00004	0.0247748
Rspo1							Rspo1	-1.00043	0.0253539
Tmem123							Tmem123	-1.00887	0.0213863
Nlrc3							Nlrc3	-1.01077	0.00979039
Apex2							Apex2	-1.01308	0.0334388
Phf8							Phf8	-1.01376	0.0160497
Stra6							Stra6	-1.0158	0.0100183
Igfl3							Igfl3	-1.02189	0.0178188
Olfr1228							Olfr1228	-1.02627	0.0123611
Pax8							Pax8	-1.02853	0.0144731
6030458C11Rik							6030458C11Rik	-1.03058	0.0161526
Rpusd4							Rpusd4	-1.03897	0.00697618
Tex55							Tex55	-1.03964	0.00979039
Olfr1263							Olfr1263	-1.04091	0.0115451
Sgca							Sgca	-1.04369	0.016124
Olfr1305							Olfr1305	-1.04655	0.0121918
Nudcd2							Nudcd2	-1.04767	0.0100183
Olfr1458							Olfr1458	-1.05276	0.0322226
Rasl11a							Rasl11a	-1.06421	0.0107282
Plag1							Plag1	-1.06427	0.00601134
Rel							Rel	-1.06598	0.0415755
Panx2							Panx2	-1.06641	0.0334388
Ppp6r3							Ppp6r3	-1.07445	0.00841425
Slc25a34							Slc25a34	-1.07566	0.00835086
Nabp1							Nabp1	-1.07764	0.00516844
Selenoh							Selenoh	-1.07798	0.0247748
Shpk							Shpk	-1.08053	0.0213863
1110059G10Rik							1110059G10Rik	-1.08212	0.00979039
Dnaaf6							Dnaaf6	-1.08427	0.00516844
Rp1l1							Rp1l1	-1.08598	0.0161909
H2-Q1							H2-Q1	-1.089	0.00630023
Phgr1							Phgr1	-1.09028	0.0180603
Aif1l							Aif1l	-1.09492	0.00636018
Olfr982							Olfr982	-1.09733	0.00634627
Frs3							Frs3	-1.10042	0.0141724
S100z							S100z	-1.10198	0.0343559
Olfr155							Olfr155	-1.11687	0.00780171
Pi16							Pi16	-1.11773	0.00344489
Sh3tc1							Sh3tc1	-1.12103	0.0107282
Calm4							Calm4	-1.14116	0.00630023
Rnf125							Rnf125	-1.14743	0.000918125
Rs1							Rs1	-1.16261	0.00780171
Olfr510							Olfr510	-1.16968	0.0166039
Olfr517							Olfr517	-1.18116	0.00452928
Prcp							Prcp	-1.18167	0.00804037
Ccdc14							Ccdc14	-1.18338	0.000915173
Olfr589							Olfr589	-1.18385	0.00452928
Prr14							Prr14	-1.20729	0.00630023
Defb46							Defb46	-1.23455	0.00118183
Rnf170							Rnf170	-1.23755	0.00452928
Gas2l2							Gas2l2	-1.24101	0.00117131
Olfr1234							Olfr1234	-1.292	0.000458328
Sorl1							Sorl1	-1.39513	0.000458328
Olr1							Olr1	-1.45817	5.81073e-05
C4b				C4b	1.64189	0.000271076				C4b	1.97256	0.000128944
Lrig1										Lrig1	1.73736	0.000646309
Mt2										Mt2	1.70795	0.00112738
Map3k7										Map3k7	1.63268	0.000646309
Lgals3bp										Lgals3bp	1.62397	0.00167738
Aspg										Aspg	1.50088	0.0212923
Dstyk										Dstyk	1.36976	0.0124813
Rev3l										Rev3l	1.36232	0.019423
Stat3										Stat3	1.35738	0.0212923
Gpld1										Gpld1	1.34571	0.019423
Pbxip1										Pbxip1	1.33123	0.0407188
Slc4a4										Slc4a4	1.3139	0.0124813
Lfng										Lfng	1.30635	0.019423
Gpam										Gpam	1.28661	0.0124813
Efcab14										Efcab14	1.24514	0.0137043
Tlr3										Tlr3	1.23239	0.0270899
Slc25a31										Slc25a31	1.20737	0.028939
Nck2										Nck2	1.16585	0.0407188
Atp1b2										Atp1b2	1.15176	0.0202503
Sod3										Sod3	1.15135	0.044504
Cers1										Cers1	1.12874	0.0440492
Rgl1										Rgl1	1.12383	0.0407188
Disp3										Disp3	1.12356	0.0479715
Srebf1										Srebf1	1.12072	0.0212923
Pgam5										Pgam5	1.11663	0.0475386
Aff1										Aff1	1.1058	0.0407188
Dok7										Dok7	1.09924	0.0440492
Lhfpl2										Lhfpl2	1.08165	0.0440492
Agpat5										Agpat5	1.0557	0.0479715
Ddah1										Ddah1	1.05369	0.021999
Ddhd1										Ddhd1	1.03942	0.0479367
Nwd1										Nwd1	0.989285	0.0440492
Gjc1										Gjc1	0.944972	0.0445498
Tasp1										Tasp1	-1.0143	0.0440492
L1cam										L1cam	-1.02743	0.0422717
Ctcf										Ctcf	-1.06697	0.0493089
Mob1b										Mob1b	-1.08875	0.0440492
Rpp25										Rpp25	-1.10773	0.0433673
Il20rb										Il20rb	-1.13118	0.044504
Rad54b										Rad54b	-1.13501	0.042149
Crhbp										Crhbp	-1.14809	0.0440492
9530003J23Rik										9530003J23Rik	-1.16701	0.0440492
Pheta1										Pheta1	-1.17919	0.042149
Cks1brt										Cks1brt	-1.22172	0.0440492
Nxph3										Nxph3	-1.24763	0.0221753
Npy										Npy	-1.27793	0.0495936
Olfr358										Olfr358	-1.28061	0.019423
Slc32a1										Slc32a1	-1.29632	0.0419647
Papln										Papln	-1.36425	0.042149
Vstm2l										Vstm2l	-1.40138	0.0383681
Grn				Grn	1.34189	0.00543459

## Sheet: DEGs, microglia
Mgadjp<0.05	19vWT_	19vWT_logFC	19vWT_adj.P.Val	KO19vWT_	KO19vWT_logFC	KO19vWT_adj.P.Val	KO19v19_	KO19v19_logFC	KO19v19_adj.P.Val	KO19vKO_	KO19vKO_logFC	KO19vKO_adj.P.Val
Gfap	Gfap	1.53382	0.0203149	Gfap	2.37852	5.75233e-07				Gfap	2.49986	5.07362e-07
H2-D1	H2-D1	2.10431	6.09036e-05	H2-D1	2.30498	8.85916e-07				H2-D1	1.76486	0.000945818
Mapt	Mapt	2.3313	1.13023e-08	Mapt	2.27798	6.11007e-08				Mapt	2.26554	2.98223e-07
Cd68	Cd68	1.56706	0.0137435	Cd68	1.92985	0.000620523				Cd68	1.60614	0.00357982
Lag3	Lag3	1.43409	0.0459045	Lag3	1.89703	4.57074e-05				Lag3	1.63291	0.000885785
Ctsz	Ctsz	1.28799	0.0459045	Ctsz	1.58867	0.000788407				Ctsz	1.89538	0.000551756
Cd52	Cd52	2.12184	1.09423e-05	Cd52	1.53995	0.00348761				Cd52	1.46215	0.0188146
Lgals3bp	Lgals3bp	1.43538	0.038089	Lgals3bp	1.50334	0.0250623
Cst7	Cst7	1.5946	0.00531772	Cst7	1.45654	0.00781013
Axl	Axl	1.40888	0.038089	Axl	1.3594	0.00978497
Fam20c	Fam20c	1.2776	0.0459045	Fam20c	1.23331	0.0218325
Spp1	Spp1	2.35828	1.38777e-06
Cd74	Cd74	2.20857	0.000863507							Cd74	1.50554	0.00511083
Fcrls	Fcrls	1.47526	0.0137435
H2-Ea	H2-Ea	1.45944	0.0459045				H2-Ea	-1.91901	0.0108331
Rspo2	Rspo2	1.2845	0.038089
Cd84	Cd84	1.25753	0.0459045
Poldip2	Poldip2	1.24328	0.0414013
Hspa5	Hspa5	1.23137	0.038089
Rasl11a	Rasl11a	1.18476	0.0459045
Gm20792	Gm20792	-1.38028	0.038089				Gm20792	1.628	0.00994372
Gm21828	Gm21828	-1.73708	0.000255447				Gm21828	1.91917	8.83965e-05
Gm20815	Gm20815	-2.35847	9.35018e-07				Gm20815	2.42828	5.39326e-05
Gm21783	Gm21783	-3.37532	6.50125e-11				Gm21783	3.38132	1.13803e-06
Ctsd				Ctsd	2.13724	2.60477e-07				Ctsd	1.79426	0.000126804
Grn				Grn	1.80771	6.91918e-05				Grn	1.82293	0.000270768
Cd63				Cd63	1.67288	0.000218309				Cd63	1.2782	0.0250132
Apoe				Apoe	1.65789	0.000400375				Apoe	1.57349	0.00125058
Mpeg1				Mpeg1	1.6517	0.000426734				Mpeg1	1.72698	0.000992466
Ctsb				Ctsb	1.61304	0.00122978				Ctsb	1.40848	0.0288465
Npc2				Npc2	1.51661	0.000920924				Npc2	1.25953	0.0209821
Cd9				Cd9	1.50427	0.00125372				Cd9	1.76612	0.000270768
C1qa				C1qa	1.46496	0.00125372				C1qa	1.50047	0.00190272
Tyrobp				Tyrobp	1.42443	0.00170281				Tyrobp	1.55695	0.000885785
C1qb				C1qb	1.38506	0.00240921				C1qb	1.60754	0.00102871
Ctsl				Ctsl	1.37881	0.00348761				Ctsl	1.70131	0.000455654
Cd83				Cd83	1.36094	0.00609774				Cd83	1.30511	0.0250132
Ctsa				Ctsa	1.36059	0.00321223				Ctsa	1.47106	0.00135117
C1qc				C1qc	1.33884	0.00348761				C1qc	1.31455	0.0204506
Itgax				Itgax	1.19672	0.0439809				Itgax	1.35903	0.0266135
Ctss				Ctss	1.09192	0.0335191				Ctss	1.20137	0.0288465
Hexa				Hexa	1.47528	0.00171372
Gatm				Gatm	1.45178	0.00252414
C3ar1				C3ar1	1.34961	0.0128042
Ly86				Ly86	1.33729	0.00228285
Ucp2				Ucp2	1.33346	0.00485403
Fcgr3				Fcgr3	1.25211	0.0103726
Itgb5				Itgb5	1.24363	0.00439486
Ube2d2a				Ube2d2a	1.19405	0.0204502
Trem2				Trem2	1.17207	0.0250623
Sdf2l1				Sdf2l1	1.16487	0.0345332
Slc15a3				Slc15a3	1.11926	0.0335191
Sqor				Sqor	1.10127	0.0464506
Sun2				Sun2	1.09675	0.0441604
Bves				Bves	-1.19863	0.0486111
Il10ra				Il10ra	-1.52054	0.0021496	Il10ra	-1.44509	0.0066274
C4b										C4b	1.43506	0.0204506
Arpc1b										Arpc1b	1.20576	0.0288465
Ica1l										Ica1l	1.12273	0.0288465
Eif2s3y							Eif2s3y	1.5491	0.000876061
Gpr84							Gpr84	1.2575	0.0268818
Batf3							Batf3	-1.2291	0.0493285
Med11							Med11	-1.29567	0.0278922

## Sheet: DEGs, neurons
NEUR	PS19vWT_	PS19vWT_logFC	PS19vWT_adj.P.Val	KO19vWT_	KO19vWT_logFC	KO19vWT_adj.P.Val	KO19v19_	KO19v19_logFC	KO19v19_adj.P.Val	KO19vKO_	KO19vKO_logFC	KO19vKO_adj.P.Val
1700031F05Rik	1700031F05Rik	3.09254	5.71104e-06	1700031F05Rik	4.11959	1.94437e-15				1700031F05Rik	4.24066	1.5495e-17
Gm7102	Gm7102	2.73273	1.16384e-05	Gm7102	3.64055	3.74451e-12				Gm7102	3.36773	1.07078e-13
Pla2g2c	Pla2g2c	2.39364	1.11035e-05	Pla2g2c	3.41706	6.62462e-13				Pla2g2c	3.41975	1.39428e-15
Cilp2	Cilp2	2.56022	1.16384e-05	Cilp2	3.3206	2.13206e-11				Cilp2	3.43583	2.15629e-14
Exosc6	Exosc6	2.13083	1.47987e-05	Exosc6	3.21555	3.74451e-12	Exosc6	1.08472	0.0340912	Exosc6	3.05749	3.40555e-12
Hoxd9	Hoxd9	2.59805	1.42896e-06	Hoxd9	3.15575	4.05756e-12				Hoxd9	3.33937	1.75562e-13
Tal1	Tal1	2.29049	5.71104e-06	Tal1	3.09038	6.88676e-13				Tal1	3.33406	3.09839e-14
Bst2	Bst2	2.0881	7.20048e-05	Bst2	3.03756	1.67441e-10				Bst2	2.85867	3.40555e-12
Mael	Mael	2.20016	9.07068e-06	Mael	3.01654	3.05204e-11				Mael	2.71012	3.35588e-12
Gm11596	Gm11596	2.00812	1.84257e-05	Gm11596	2.92634	1.14996e-13				Gm11596	3.10349	4.16856e-14
Ppp1r17	Ppp1r17	1.88192	1.41576e-05	Ppp1r17	2.89409	2.18345e-12	Ppp1r17	1.01217	0.0411252	Ppp1r17	3.00317	2.15629e-14
Sost	Sost	2.21824	5.71104e-06	Sost	2.87376	7.79595e-11				Sost	2.77483	7.66352e-12
Serpini2	Serpini2	1.90358	7.96758e-05	Serpini2	2.78356	5.27575e-11				Serpini2	2.67947	4.16856e-14
Gcsh	Gcsh	2.08806	1.47987e-05	Gcsh	2.78136	4.93059e-12				Gcsh	2.61405	2.17574e-13
Prok2	Prok2	1.99425	9.07068e-06	Prok2	2.75933	1.13206e-11				Prok2	2.91077	6.53661e-13
Dnajb13	Dnajb13	1.62467	0.000271427	Dnajb13	2.743	1.34043e-11	Dnajb13	1.11832	0.0340912	Dnajb13	2.6614	1.94957e-13
Ism2	Ism2	2.22051	5.88403e-06	Ism2	2.73965	2.18345e-12				Ism2	2.58724	2.0228e-13
Gp1bb	Gp1bb	1.83371	0.00012045	Gp1bb	2.72938	5.35687e-11				Gp1bb	2.43023	1.9193e-11
Cypt3	Cypt3	2.09249	2.52901e-05	Cypt3	2.70762	6.19651e-10				Cypt3	2.70826	1.37577e-11
Fam174b	Fam174b	2.00451	0.00030038	Fam174b	2.68679	4.68012e-10				Fam174b	2.56864	1.98484e-13
Peg12	Peg12	2.05351	1.25679e-05	Peg12	2.68403	9.50413e-11				Peg12	2.7377	1.98516e-13
Pdx1	Pdx1	1.84074	3.45403e-05	Pdx1	2.62513	5.35687e-11				Pdx1	2.60567	3.31202e-12
Olfr979	Olfr979	1.74594	0.000259457	Olfr979	2.6175	4.47463e-11				Olfr979	2.71526	3.31733e-11
Olfr1278	Olfr1278	1.71257	0.000356188	Olfr1278	2.61052	9.50413e-11				Olfr1278	2.49552	3.09468e-13
Pin1rt1	Pin1rt1	1.7984	4.03908e-05	Pin1rt1	2.60351	1.26596e-09				Pin1rt1	2.29749	5.08155e-11
Olfr394	Olfr394	1.81193	4.0435e-05	Olfr394	2.54724	3.82457e-10				Olfr394	2.4825	8.61659e-11
Slc35d3	Slc35d3	1.60762	0.000560805	Slc35d3	2.541	6.46697e-09				Slc35d3	2.79618	1.75667e-12
Tex48	Tex48	1.79616	0.000161144	Tex48	2.52584	2.37491e-09				Tex48	2.65467	1.56014e-11
Myh1	Myh1	1.75511	7.44773e-05	Myh1	2.52289	8.99368e-11				Myh1	2.95385	2.89441e-13
Rnf183	Rnf183	1.86468	4.20908e-05	Rnf183	2.51932	7.79595e-11				Rnf183	3.08937	2.89441e-13
Tac2	Tac2	1.7999	4.03908e-05	Tac2	2.49723	4.96805e-11				Tac2	2.05689	9.95827e-12
Phlda3	Phlda3	1.63217	0.000127033	Phlda3	2.48525	1.54042e-11				Phlda3	2.66514	3.09468e-13
Snip1	Snip1	1.77649	2.54408e-05	Snip1	2.45417	1.50118e-11				Snip1	2.64559	1.98484e-13
Pgr	Pgr	1.50343	0.000685594	Pgr	2.44705	7.8688e-10				Pgr	2.60077	1.3392e-10
Gm51877	Gm51877	1.64839	0.000311622	Gm51877	2.43975	1.33523e-09				Gm51877	2.43207	2.16409e-10
Arhgap8	Arhgap8	1.63666	4.20908e-05	Arhgap8	2.43077	4.93059e-12				Arhgap8	2.83557	1.87513e-11
Olfr165	Olfr165	1.57594	0.000443658	Olfr165	2.40628	2.63207e-09				Olfr165	2.37978	2.92805e-11
Olfr641	Olfr641	1.61996	0.000193475	Olfr641	2.40486	1.86672e-09				Olfr641	2.168	1.19585e-10
Defa-rs4	Defa-rs4	1.59076	9.66518e-05	Defa-rs4	2.37792	9.94063e-10				Defa-rs4	2.57174	3.97135e-12
Dbx1	Dbx1	1.53461	0.000330977	Dbx1	2.3717	2.15863e-09				Dbx1	2.21956	3.7686e-11
Zcchc13	Zcchc13	1.49718	0.000407405	Zcchc13	2.37088	1.41163e-08				Zcchc13	2.64836	1.78977e-10
4933402D24Rik	4933402D24Rik	1.66211	0.000149838	4933402D24Rik	2.36278	2.16728e-09				4933402D24Rik	2.21789	2.3616e-11
Gm41408	Gm41408	1.53144	8.89762e-05	Gm41408	2.35482	3.21199e-10				Gm41408	2.67554	1.37373e-10
1500011B03Rik	1500011B03Rik	1.74788	1.16384e-05	1500011B03Rik	2.3518	4.93059e-12				1500011B03Rik	2.21761	2.89441e-13
Ly6g6e	Ly6g6e	1.54881	4.20418e-05	Ly6g6e	2.34693	2.18345e-12				Ly6g6e	2.72835	2.1336e-13
Scgb2b11	Scgb2b11	1.97207	4.20418e-05	Scgb2b11	2.34683	1.005e-07				Scgb2b11	2.1115	3.50217e-10
Ly6g6g	Ly6g6g	1.85896	2.55987e-05	Ly6g6g	2.345	3.99196e-10				Ly6g6g	2.138	9.09748e-11
Cebpb	Cebpb	1.81734	0.000164621	Cebpb	2.3282	4.45201e-10				Cebpb	2.08146	1.81772e-11
Prrx2	Prrx2	1.36874	0.0032617	Prrx2	2.32053	1.16001e-10				Prrx2	2.27127	1.83043e-11
Ascl5	Ascl5	1.56698	0.000259457	Ascl5	2.31891	1.44024e-09				Ascl5	2.44029	1.50299e-10
Defa-rs10	Defa-rs10	1.63656	2.18042e-05	Defa-rs10	2.312	9.93415e-11				Defa-rs10	2.28099	7.82965e-12
Tfap2e	Tfap2e	1.49524	0.000271427	Tfap2e	2.30701	2.03907e-10				Tfap2e	2.46337	7.66352e-12
Gm2240	Gm2240	1.50333	0.000282084	Gm2240	2.3033	4.52119e-09				Gm2240	2.32432	4.84349e-10
Pgr15l	Pgr15l	1.44661	0.000633505	Pgr15l	2.29921	3.99196e-10				Pgr15l	2.28901	7.21829e-12
Paqr5	Paqr5	1.60823	0.000156689	Paqr5	2.29646	3.58054e-08				Paqr5	2.04058	1.14833e-09
Zar1	Zar1	1.67087	0.000284626	Zar1	2.28633	4.44496e-10				Zar1	2.3587	1.0876e-11
Bbc3	Bbc3	1.63308	8.0558e-05	Bbc3	2.28163	1.40791e-10				Bbc3	2.24186	2.89441e-13
Gm52217	Gm52217	1.57552	8.37237e-05	Gm52217	2.27432	5.54624e-10				Gm52217	2.17149	4.29287e-11
Neurog2	Neurog2	1.6064	4.97169e-05	Neurog2	2.27329	1.68055e-10				Neurog2	2.43042	1.0876e-11
Olfr531	Olfr531	1.45456	0.000454017	Olfr531	2.26865	2.38544e-09				Olfr531	2.23176	4.0873e-11
P2ry2	P2ry2	1.79669	4.03908e-05	P2ry2	2.26795	1.37336e-08				P2ry2	2.10982	7.71026e-11
Nkain4	Nkain4	1.74827	1.00705e-06	Nkain4	2.25446	3.27113e-11				Nkain4	1.99858	9.98137e-12
Olfr218	Olfr218	1.44201	0.000605745	Olfr218	2.25436	1.36447e-08				Olfr218	2.42984	4.22645e-10
Magea10	Magea10	1.55503	0.000557333	Magea10	2.24842	6.32406e-09				Magea10	1.98778	1.00648e-09
Nrl	Nrl	1.4247	4.20418e-05	Nrl	2.24246	5.35687e-11				Nrl	2.15146	5.41466e-11
Tex13a	Tex13a	1.32797	0.00108154	Tex13a	2.23926	1.16309e-09				Tex13a	2.72129	1.20082e-12
Mapt	Mapt	2.42492	4.1776e-11	Mapt	2.23836	7.97654e-12				Mapt	2.05317	5.73032e-13
Pitx3	Pitx3	1.40412	0.00116726	Pitx3	2.23522	2.73645e-08				Pitx3	2.00455	2.63443e-09
Marveld1	Marveld1	1.53133	0.000272578	Marveld1	2.22768	1.17417e-09				Marveld1	2.18084	3.97135e-12
Gm52009	Gm52009	1.62305	4.20908e-05	Gm52009	2.21042	1.64673e-10				Gm52009	2.0905	1.50128e-11
Slc22a12	Slc22a12	1.44017	0.000299724	Slc22a12	2.20592	1.18237e-09				Slc22a12	1.63496	1.04012e-09
Gm41291	Gm41291	1.5451	4.20908e-05	Gm41291	2.19453	4.16665e-09				Gm41291	2.08955	2.26735e-10
Olfr44	Olfr44	1.25878	0.00175369	Olfr44	2.19267	4.16665e-09	Olfr44	0.933895	0.0340912	Olfr44	2.17359	1.0919e-11
Pnoc	Pnoc	1.32601	0.000569737	Pnoc	2.19062	7.12638e-10	Pnoc	0.86461	0.0460495	Pnoc	2.46047	5.5518e-13
Cdkn2b	Cdkn2b	1.62942	4.03908e-05	Cdkn2b	2.18997	1.75296e-09				Cdkn2b	1.92606	1.37881e-10
Olfr615	Olfr615	1.38039	0.00248861	Olfr615	2.18845	9.57329e-08				Olfr615	2.20697	7.10216e-11
Prss44	Prss44	1.23937	0.00593027	Prss44	2.18765	7.66843e-08				Prss44	2.29836	4.10304e-10
Prr27	Prr27	1.2011	0.00202273	Prr27	2.18082	6.8192e-10				Prr27	2.16153	1.20645e-10
Sectm1b	Sectm1b	1.34461	0.0011503	Sectm1b	2.18064	3.99114e-09				Sectm1b	1.8523	4.61781e-10
Cdhr2	Cdhr2	1.36053	0.00164935	Cdhr2	2.17844	2.66116e-08				Cdhr2	2.51781	3.12068e-11
Olfr1434	Olfr1434	1.41517	0.000311622	Olfr1434	2.16666	3.1099e-09				Olfr1434	1.80756	2.87504e-09
Nlrc4	Nlrc4	1.56419	0.000259457	Nlrc4	2.16193	2.68278e-08				Nlrc4	1.92947	4.13127e-09
S1pr5	S1pr5	1.5379	6.76024e-05	S1pr5	2.16027	3.84046e-10				S1pr5	2.07589	3.86922e-11
Reg2	Reg2	1.38354	0.00207617	Reg2	2.15726	2.63316e-08				Reg2	2.24964	2.17209e-10
Mboat1	Mboat1	1.28343	0.000920301	Mboat1	2.14629	5.50432e-10				Mboat1	2.43507	2.73569e-13
Slc22a13	Slc22a13	1.39414	0.000311622	Slc22a13	2.14598	1.38866e-09				Slc22a13	2.27187	1.31402e-10
Oxtr	Oxtr	1.41155	0.000208721	Oxtr	2.14276	4.79148e-10				Oxtr	2.08939	1.14966e-10
3110082J24Rik	3110082J24Rik	1.63387	2.41134e-05	3110082J24Rik	2.14033	1.16309e-09				3110082J24Rik	2.18911	7.71026e-11
Zdhhc12	Zdhhc12	1.21293	0.000524918	Zdhhc12	2.1354	1.34713e-10	Zdhhc12	0.922478	0.0340912	Zdhhc12	2.16225	2.68293e-11
Orai1	Orai1	1.23159	0.000920699	Orai1	2.12355	1.34713e-10				Orai1	2.43236	1.52805e-12
Plin3	Plin3	1.29085	0.000657143	Plin3	2.11938	1.38866e-09				Plin3	2.53324	2.92805e-11
Ppp1r3g	Ppp1r3g	1.39173	0.000295942	Ppp1r3g	2.11471	5.65132e-09				Ppp1r3g	2.36753	2.89441e-13
Ucn	Ucn	1.5581	7.96758e-05	Ucn	2.11386	2.88565e-08				Ucn	2.28511	1.50299e-10
Cxcr3	Cxcr3	1.27641	0.000930932	Cxcr3	2.10979	1.10048e-08				Cxcr3	2.25242	5.30741e-09
Hesx1	Hesx1	1.41414	0.000456684	Hesx1	2.10315	3.91048e-09				Hesx1	2.462	9.06148e-13
H1f2	H1f2	1.19758	0.000920699	H1f2	2.10214	1.62676e-10				H1f2	2.05405	3.50366e-12
Olfr1058	Olfr1058	1.3719	0.000752334	Olfr1058	2.10202	7.51035e-10				Olfr1058	2.00751	2.00383e-10
Lkaaear1	Lkaaear1	1.50608	8.67161e-05	Lkaaear1	2.09854	3.63804e-09				Lkaaear1	2.07965	4.10804e-10
Vsig8	Vsig8	1.50802	0.000330977	Vsig8	2.09513	3.76696e-07				Vsig8	1.8526	3.42052e-08
Tex46	Tex46	1.44476	0.000452128	Tex46	2.09117	1.26389e-08				Tex46	2.0315	3.98246e-11
Sfrp2	Sfrp2	1.35882	0.000580691	Sfrp2	2.08805	3.43222e-09				Sfrp2	2.30013	2.44867e-10
Nemp2	Nemp2	1.39547	0.000517368	Nemp2	2.08242	5.43394e-09				Nemp2	2.25255	4.23284e-11
Krtap4-9	Krtap4-9	1.40511	0.000111453	Krtap4-9	2.07553	7.75089e-10				Krtap4-9	2.18735	1.93896e-12
Olfr1143	Olfr1143	1.34164	0.000326083	Olfr1143	2.06712	5.40166e-11				Olfr1143	2.04224	2.89441e-13
Birc5	Birc5	1.61265	5.4487e-05	Birc5	2.06506	3.95981e-08				Birc5	1.90503	1.06073e-08
Gm7073	Gm7073	1.53043	9.66518e-05	Gm7073	2.06326	8.62319e-09				Gm7073	1.84572	2.57762e-10
Gpr101	Gpr101	1.35053	0.000472037	Gpr101	2.06003	4.21853e-08				Gpr101	2.34164	4.59875e-10
Olfr600	Olfr600	1.19437	0.000487708	Olfr600	2.05654	4.45201e-10				Olfr600	1.80923	6.40085e-11
Mcat	Mcat	1.30915	0.00017399	Mcat	2.05549	4.44496e-10				Mcat	2.35079	3.97135e-12
Pdc	Pdc	1.34859	0.000468515	Pdc	2.04961	9.39355e-09				Pdc	2.17928	1.05913e-10
Serpinh1	Serpinh1	1.18686	0.00190492	Serpinh1	2.04551	4.12912e-10				Serpinh1	1.98111	1.05008e-10
Gfap	Gfap	1.65803	0.0253175	Gfap	2.04537	5.15669e-08				Gfap	2.03417	8.10199e-09
Olfr94	Olfr94	1.03992	0.0209042	Olfr94	2.04522	5.09119e-07				Olfr94	2.10411	6.21151e-10
Klf2	Klf2	1.5282	8.96767e-05	Klf2	2.0427	2.21578e-08				Klf2	2.35415	1.73876e-10
Slc23a4	Slc23a4	1.25403	0.00113193	Slc23a4	2.03913	1.78401e-08				Slc23a4	2.36062	1.23168e-10
Olfr1231	Olfr1231	1.35304	0.00132636	Olfr1231	2.0368	2.04292e-07				Olfr1231	2.13118	3.62414e-09
Insl3	Insl3	1.36709	4.20908e-05	Insl3	2.03567	3.99196e-10				Insl3	2.0207	1.8545e-09
Tmem274	Tmem274	1.4195	8.0558e-05	Tmem274	2.0338	9.48546e-10				Tmem274	2.04229	1.16907e-09
P2ry1	P2ry1	1.20267	0.00504106	P2ry1	2.02932	1.63896e-08				P2ry1	1.96443	2.24913e-09
Tmem210	Tmem210	1.36154	0.000295942	Tmem210	2.02631	3.99196e-10				Tmem210	1.93516	3.72108e-10
Gm46608	Gm46608	1.50105	0.000160872	Gm46608	2.024	7.37786e-09				Gm46608	2.10269	1.57204e-10
Krt81	Krt81	1.28942	0.000707537	Krt81	2.01864	6.19651e-10				Krt81	2.2313	2.23039e-11
Ngfr	Ngfr	1.47486	9.40866e-05	Ngfr	2.01674	8.29009e-09				Ngfr	1.87789	2.51393e-10
Cybb	Cybb	1.66632	5.71104e-06	Cybb	2.01593	4.44496e-10				Cybb	2.0384	2.23039e-11
Derl3	Derl3	1.39563	0.000242291	Derl3	2.01234	1.66011e-09				Derl3	1.86434	4.76835e-10
Slfn5	Slfn5	1.34234	0.000637784	Slfn5	2.01092	6.46697e-09				Slfn5	1.82621	4.22645e-10
Asb10	Asb10	1.40693	0.000271427	Asb10	2.0082	6.99512e-09				Asb10	2.43328	8.58274e-12
TagRFP	TagRFP	1.30332	0.00713917	TagRFP	2.00597	2.90233e-07				TagRFP	2.0981	4.52681e-08
Sim1	Sim1	1.26333	0.000454017	Sim1	2.00186	5.58863e-09				Sim1	2.33569	7.54404e-12
Gm52140	Gm52140	1.28801	0.000208721	Gm52140	1.99311	2.49805e-08				Gm52140	1.92667	7.85747e-09
Gm40415	Gm40415	1.5499	7.44773e-05	Gm40415	1.98902	4.77038e-09				Gm40415	2.12805	2.79296e-09
Bmp2	Bmp2	1.18417	0.00192568	Bmp2	1.98743	4.6232e-09				Bmp2	2.17221	1.05527e-10
Six3	Six3	1.44999	9.66518e-05	Six3	1.98537	4.85667e-08				Six3	1.88249	5.68727e-09
Btbd17	Btbd17	1.40483	0.000409128	Btbd17	1.98299	1.71496e-08				Btbd17	1.79595	1.97979e-10
Gm11554	Gm11554	1.40648	8.89762e-05	Gm11554	1.98177	6.33518e-10				Gm11554	2.1602	1.51958e-11
Mxra7	Mxra7	1.51174	6.0894e-05	Mxra7	1.98049	3.63804e-09				Mxra7	1.90275	7.10216e-11
Cavin3	Cavin3	1.27246	0.000242291	Cavin3	1.97454	4.13367e-10				Cavin3	2.27562	2.92805e-11
Onecut3	Onecut3	1.20188	0.000767445	Onecut3	1.97364	1.41653e-08				Onecut3	1.81228	1.29915e-09
Pdss1	Pdss1	1.15281	0.000313585	Pdss1	1.96782	2.15795e-11	Pdss1	0.815013	0.0473643	Pdss1	1.92336	5.11372e-13
Olfr33	Olfr33	1.15043	0.00213674	Olfr33	1.96734	7.10601e-08				Olfr33	2.02791	7.46619e-09
Tmem91	Tmem91	1.54859	0.000236269	Tmem91	1.96295	4.30875e-08				Tmem91	1.93775	2.74738e-09
Vgll3	Vgll3	1.30249	0.000294512	Vgll3	1.96224	1.07434e-07				Vgll3	1.88346	8.54772e-08
Olfr631	Olfr631	1.21305	0.00642986	Olfr631	1.96141	4.20425e-08				Olfr631	1.91423	1.97979e-10
Tac1	Tac1	1.2605	0.000504052	Tac1	1.96126	2.65735e-10				Tac1	2.11961	4.61781e-10
Ucp3	Ucp3	1.20992	0.00202273	Ucp3	1.95878	6.32322e-08				Ucp3	1.72987	3.25778e-09
Dgkk	Dgkk	1.50363	3.16795e-05	Dgkk	1.95612	8.0503e-09				Dgkk	2.00264	1.00648e-09
Msantd2	Msantd2	1.41792	2.59136e-05	Msantd2	1.95568	4.44496e-10				Msantd2	1.83689	1.28116e-10
Drd4	Drd4	1.35516	8.80777e-05	Drd4	1.95539	1.74313e-08				Drd4	1.52812	2.81086e-08
Gata5	Gata5	1.41434	0.000847962	Gata5	1.95499	4.91338e-07				Gata5	1.75778	6.49454e-09
Zfp408	Zfp408	1.27157	0.000335595	Zfp408	1.95362	4.70924e-10				Zfp408	2.02572	4.23284e-11
Plch1	Plch1	1.21501	0.00425163	Plch1	1.94919	8.59658e-07				Plch1	2.15373	3.2664e-10
Leap2	Leap2	1.08911	0.00490554	Leap2	1.94901	8.2577e-09				Leap2	2.09609	6.42699e-12
Olfr1415	Olfr1415	1.21972	0.00153817	Olfr1415	1.94833	3.10734e-08				Olfr1415	2.09377	7.14321e-10
Grm8	Grm8	1.34784	0.000652652	Grm8	1.94393	2.10367e-08				Grm8	1.58925	3.02984e-08
Oas1h	Oas1h	1.23403	0.000368086	Oas1h	1.94322	2.63016e-10				Oas1h	1.90479	1.79562e-10
Cd80	Cd80	1.4012	9.40866e-05	Cd80	1.93572	4.77038e-09				Cd80	1.90063	1.56014e-11
Olfr446	Olfr446	1.11849	0.00152655	Olfr446	1.93247	5.63067e-08				Olfr446	2.14157	1.09318e-10
Zic1	Zic1	1.15199	0.00102668	Zic1	1.93009	5.40166e-11				Zic1	1.73399	1.83043e-11
Hoxb2	Hoxb2	1.11035	0.00473655	Hoxb2	1.9281	1.96575e-08				Hoxb2	1.92894	2.38535e-10
Krtap16-3	Krtap16-3	0.994322	0.00529393	Krtap16-3	1.92559	1.55744e-09				Krtap16-3	1.99833	5.88409e-11
Shisal2b	Shisal2b	1.36865	0.000466456	Shisal2b	1.92458	6.68084e-08				Shisal2b	2.1015	3.29139e-09
Ndufa4l2	Ndufa4l2	1.20193	0.000311622	Ndufa4l2	1.91824	4.96805e-11				Ndufa4l2	1.71814	3.87314e-11
Slc25a47	Slc25a47	1.10641	0.00278117	Slc25a47	1.91731	5.29435e-08				Slc25a47	1.70049	1.29721e-08
Adrb3	Adrb3	1.28296	0.000418421	Adrb3	1.91597	9.94916e-09				Adrb3	2.1086	1.4672e-10
Crip3	Crip3	1.41016	4.03908e-05	Crip3	1.91276	9.50413e-11				Crip3	2.11294	5.06201e-11
Olfr895	Olfr895	1.30277	0.000560805	Olfr895	1.91162	5.61027e-08				Olfr895	2.01822	1.08105e-09
Usp50	Usp50	1.1469	0.00459894	Usp50	1.9099	1.02205e-07				Usp50	1.9598	1.08813e-08
Rarres2	Rarres2	1.42676	7.96758e-05	Rarres2	1.9079	4.16665e-09				Rarres2	1.77865	2.60732e-09
Cyp2c55	Cyp2c55	1.21594	0.00351194	Cyp2c55	1.90248	1.25183e-07				Cyp2c55	1.86747	9.64786e-10
Nxpe5	Nxpe5	1.41818	0.000296926	Nxpe5	1.89645	1.68758e-08				Nxpe5	1.72665	4.09252e-10
Olfr1157	Olfr1157	1.11772	0.00187716	Olfr1157	1.89476	3.75686e-09				Olfr1157	2.1561	1.83043e-11
Ces2h	Ces2h	1.23929	0.000353353	Ces2h	1.89378	1.75296e-09				Ces2h	1.83547	4.61781e-10
Tmem238	Tmem238	1.44875	0.000142018	Tmem238	1.89149	1.13637e-08				Tmem238	2.00529	1.09046e-10
Ces4a	Ces4a	1.172	0.000779975	Ces4a	1.88881	3.27857e-09				Ces4a	1.8852	1.21784e-10
Tafa3	Tafa3	0.902771	0.00213674	Tafa3	1.88513	1.14782e-09	Tafa3	0.982364	0.0411252	Tafa3	2.30539	2.16409e-10
Hoxc11	Hoxc11	1.20146	0.00398465	Hoxc11	1.88511	1.27147e-07				Hoxc11	1.88993	1.64814e-10
Hs3st3b1	Hs3st3b1	1.25108	0.00068938	Hs3st3b1	1.88449	2.6806e-08				Hs3st3b1	1.73979	1.04057e-08
Zpld2	Zpld2	1.10706	0.00331639	Zpld2	1.88171	3.31769e-09				Zpld2	1.80421	1.19585e-10
Olr1	Olr1	1.32247	9.66518e-05	Olr1	1.88052	8.99368e-11				Olr1	2.0109	1.87513e-11
Guca1a	Guca1a	1.29687	0.0005101	Guca1a	1.8749	9.33877e-08				Guca1a	2.09822	3.13594e-09
Rptn	Rptn	1.33304	0.000557333	Rptn	1.87415	9.33877e-08				Rptn	1.63936	4.77291e-10
Gabre	Gabre	1.30054	0.000454017	Gabre	1.87271	5.61341e-08				Gabre	1.72663	2.4271e-08
Iqcm	Iqcm	1.17648	0.000856252	Iqcm	1.86757	4.7374e-08				Iqcm	1.86243	2.32302e-08
Rgl3	Rgl3	1.15609	0.00153083	Rgl3	1.86492	6.46697e-09				Rgl3	1.90595	9.4548e-11
Olfr341	Olfr341	1.30923	0.00026482	Olfr341	1.86382	2.40893e-08				Olfr341	1.92223	5.56024e-10
Pitx2	Pitx2	1.22038	0.00209728	Pitx2	1.86022	4.19491e-08				Pitx2	2.07763	5.088e-09
Ptprcap	Ptprcap	1.1065	0.00479552	Ptprcap	1.86005	1.08143e-07				Ptprcap	1.89473	3.83312e-10
Prrg4	Prrg4	1.32696	5.71104e-06	Prrg4	1.85888	3.75686e-09				Prrg4	1.99566	1.46001e-10
Olfr952	Olfr952	1.16498	0.000725861	Olfr952	1.85753	6.57476e-09				Olfr952	1.84476	2.09966e-10
Pate5	Pate5	1.21634	0.000470764	Pate5	1.85562	2.10444e-08				Pate5	1.752	6.41096e-09
Cuzd1	Cuzd1	1.27114	0.00159519	Cuzd1	1.85077	3.37549e-07				Cuzd1	1.91173	3.81877e-08
Olfr934	Olfr934	1.05164	0.00924588	Olfr934	1.85075	4.87797e-08				Olfr934	1.85715	2.38535e-10
Cnga3	Cnga3	1.09374	0.00143541	Cnga3	1.85021	1.8353e-09				Cnga3	1.71218	2.04618e-10
Olfr1160	Olfr1160	1.10942	0.00217472	Olfr1160	1.84835	8.29009e-09				Olfr1160	1.97786	2.0514e-10
Rdm1	Rdm1	1.33937	0.0005101	Rdm1	1.84514	4.3118e-08				Rdm1	1.50598	2.79622e-07
Sftpc	Sftpc	1.20416	0.000356188	Sftpc	1.84464	1.75296e-09				Sftpc	1.9448	1.17549e-09
Olfr574	Olfr574	1.3271	3.16795e-05	Olfr574	1.84379	1.5872e-08				Olfr574	1.61493	1.54326e-08
Tm4sf19	Tm4sf19	1.17973	0.000472813	Tm4sf19	1.84214	2.59557e-09				Tm4sf19	2.18089	3.50285e-12
Ripply1	Ripply1	1.05599	0.00207617	Ripply1	1.84181	6.46697e-09				Ripply1	2.21706	4.61781e-10
Rmdn3	Rmdn3	0.984905	0.00134208	Rmdn3	1.83632	2.63207e-09	Rmdn3	0.851415	0.0340912	Rmdn3	1.88644	6.97713e-11
Kcnh8	Kcnh8	1.20895	0.00116148	Kcnh8	1.83597	1.16748e-07				Kcnh8	1.85015	2.68989e-09
Egr4	Egr4	1.38055	0.000400854	Egr4	1.83244	1.74245e-08				Egr4	1.73365	2.41945e-09
Zfp444	Zfp444	1.17293	0.00059537	Zfp444	1.83073	2.37778e-09				Zfp444	1.81437	1.18424e-09
Nhlh2	Nhlh2	1.28947	0.00152655	Nhlh2	1.82901	4.75864e-08				Nhlh2	1.79447	6.95901e-10
Insm2	Insm2	1.17182	0.000835395	Insm2	1.82867	1.90913e-09				Insm2	1.91088	3.79707e-10
Scrn2	Scrn2	1.0396	0.0073229	Scrn2	1.82681	1.01549e-07				Scrn2	1.63418	2.43718e-08
Olfr554	Olfr554	1.30996	0.000312198	Olfr554	1.82204	7.10601e-08				Olfr554	1.59882	3.39937e-09
Olfr393	Olfr393	0.902969	0.00424757	Olfr393	1.8189	6.32406e-09	Olfr393	0.915934	0.0340912	Olfr393	1.62323	2.41719e-09
Krtap17-1	Krtap17-1	1.12304	0.000341484	Krtap17-1	1.81622	9.39355e-09				Krtap17-1	1.85558	3.21477e-08
Nutm2	Nutm2	1.231	0.000282084	Nutm2	1.8136	8.97894e-09				Nutm2	2.00857	2.62099e-09
Rtp1	Rtp1	1.09531	0.000540936	Rtp1	1.81095	2.22172e-09				Rtp1	1.88062	3.36182e-11
Myo1e	Myo1e	1.17129	0.00061109	Myo1e	1.80791	9.62654e-09				Myo1e	1.59067	6.38335e-10
Rd3	Rd3	1.20589	0.00163498	Rd3	1.80615	2.84021e-09				Rd3	1.82567	9.5298e-11
Ccdc172	Ccdc172	1.18788	0.00115543	Ccdc172	1.8042	2.00887e-08				Ccdc172	1.47273	1.6229e-11
Trp53i13	Trp53i13	1.2919	0.000510292	Trp53i13	1.80032	2.04292e-07				Trp53i13	1.64236	3.32178e-08
Parp16	Parp16	1.10892	0.00153083	Parp16	1.79919	1.24584e-08				Parp16	1.88147	9.76688e-11
Afm	Afm	1.12515	0.000775648	Afm	1.79719	7.02404e-08				Afm	1.99423	1.1099e-09
Scand1	Scand1	1.18108	0.000229545	Scand1	1.79584	2.68915e-09				Scand1	1.88295	4.23284e-11
Olfr3	Olfr3	1.15638	0.00237338	Olfr3	1.79543	3.4702e-08				Olfr3	1.67112	2.87868e-08
Gm17455	Gm17455	1.07931	0.00186651	Gm17455	1.79057	1.06551e-07				Gm17455	2.1536	3.43026e-09
Olfr1322	Olfr1322	1.15877	0.0060284	Olfr1322	1.7899	1.07433e-06				Olfr1322	1.87617	2.38207e-08
Sprr1a	Sprr1a	1.07789	0.00354981	Sprr1a	1.78894	1.24052e-07				Sprr1a	2.04757	3.68026e-11
Ramp3	Ramp3	1.17711	0.000180091	Ramp3	1.78697	5.60123e-09				Ramp3	1.74091	1.35493e-09
Olfr1260	Olfr1260	1.18767	0.000514815	Olfr1260	1.78669	5.53264e-09				Olfr1260	1.90049	1.33512e-10
Spag11b	Spag11b	1.17756	0.000920699	Spag11b	1.786	1.62528e-08				Spag11b	1.65883	6.17366e-08
Ntsr2	Ntsr2	1.19555	0.00127384	Ntsr2	1.78517	1.38056e-07				Ntsr2	1.70852	3.25778e-09
Cox8c	Cox8c	1.22595	0.000454017	Cox8c	1.78367	6.44671e-08				Cox8c	2.18619	4.07294e-10
Olfr1424	Olfr1424	1.19875	0.000790288	Olfr1424	1.78303	4.03684e-08				Olfr1424	1.69599	3.03648e-09
Krtap10-10	Krtap10-10	1.14142	0.000271427	Krtap10-10	1.78174	1.33452e-09				Krtap10-10	1.77007	1.45357e-10
Kcp	Kcp	1.09392	0.0028629	Kcp	1.78165	4.64826e-07				Kcp	1.93161	4.97779e-09
Olfr1457	Olfr1457	1.09684	0.000468926	Olfr1457	1.78037	3.31769e-09				Olfr1457	1.46706	3.27002e-07
Slc6a20a	Slc6a20a	0.97647	0.00252701	Slc6a20a	1.77909	1.55744e-09				Slc6a20a	1.7691	1.50771e-10
Lpar4	Lpar4	1.38254	0.000331669	Lpar4	1.77813	1.04698e-07				Lpar4	1.61214	8.11394e-09
Spry4	Spry4	1.21285	0.000187487	Spry4	1.77682	1.66011e-09				Spry4	1.91663	1.87513e-11
Nrap	Nrap	1.05913	0.00147578	Nrap	1.77424	2.37778e-09				Nrap	1.75715	1.42058e-10
Serpinb13	Serpinb13	1.18906	0.000284626	Serpinb13	1.77414	5.8525e-09				Serpinb13	1.95433	1.06919e-10
Stpg1	Stpg1	0.934455	0.00357546	Stpg1	1.77404	1.13742e-08				Stpg1	1.78782	5.52928e-10
Apoc4	Apoc4	1.24463	9.23904e-05	Apoc4	1.77373	2.46292e-07				Apoc4	1.84308	1.44319e-07
Wnt3a	Wnt3a	1.08162	0.000356188	Wnt3a	1.77265	6.00578e-09				Wnt3a	1.61945	1.28198e-09
Lbx2	Lbx2	1.21061	0.00112379	Lbx2	1.77262	1.71098e-08				Lbx2	1.80461	5.07228e-10
Bbs5	Bbs5	1.04126	0.000313585	Bbs5	1.77058	1.15439e-09				Bbs5	1.88578	5.28194e-11
Slc13a3	Slc13a3	1.25672	0.000336645	Slc13a3	1.77044	2.37014e-08				Slc13a3	1.68726	2.70046e-09
Foxh1	Foxh1	1.27155	0.000452128	Foxh1	1.76234	1.2727e-07				Foxh1	1.6054	1.28844e-07
Pof1b	Pof1b	1.24348	0.000386294	Pof1b	1.76044	4.21853e-08				Pof1b	1.9594	2.50973e-08
Igfbp1	Igfbp1	1.14048	0.00112459	Igfbp1	1.7599	2.05631e-08				Igfbp1	1.57194	6.61003e-09
Cox4i2	Cox4i2	1.2545	0.000312198	Cox4i2	1.75805	2.10367e-08				Cox4i2	1.97487	8.55095e-10
Odf3b	Odf3b	1.1792	0.000234283	Odf3b	1.75663	1.48134e-09				Odf3b	1.89807	1.50091e-10
Olfr695	Olfr695	1.11892	0.0035045	Olfr695	1.75648	7.31091e-08				Olfr695	1.62724	1.62723e-08
Olfr399	Olfr399	1.41019	0.00484935	Olfr399	1.75549	9.77571e-07				Olfr399	1.31207	9.98475e-08
Popdc3	Popdc3	1.19931	0.000278339	Popdc3	1.74933	7.39995e-09				Popdc3	1.76219	6.34839e-10
Htr3b	Htr3b	1.08269	0.000576422	Htr3b	1.74683	2.33801e-10				Htr3b	1.39154	8.19481e-10
Csl	Csl	1.00999	0.00234125	Csl	1.74678	8.18151e-10				Csl	1.95238	3.99354e-10
2410004P03Rik	2410004P03Rik	1.2276	0.000295942	2410004P03Rik	1.74664	1.96764e-08				2410004P03Rik	1.66886	3.68097e-09
Cnpy3	Cnpy3	1.23838	0.000212362	Cnpy3	1.74445	6.99803e-09				Cnpy3	1.57134	4.20795e-09
Vangl1	Vangl1	1.16629	0.00645189	Vangl1	1.74096	8.20383e-07				Vangl1	1.31777	1.14844e-06
Olfr1316	Olfr1316	1.17008	0.000236269	Olfr1316	1.73936	3.15111e-09				Olfr1316	1.73017	2.53896e-09
Rab44	Rab44	1.17689	0.00147328	Rab44	1.73715	8.9453e-07				Rab44	1.47729	1.71064e-07
Pnliprp1	Pnliprp1	0.769749	0.0389627	Pnliprp1	1.73702	2.10145e-07				Pnliprp1	1.60257	2.56396e-08
Tmem88b	Tmem88b	1.11384	0.000755327	Tmem88b	1.73576	4.77508e-08				Tmem88b	1.79304	2.01486e-10
Rnaseh2c	Rnaseh2c	1.10801	0.000427762	Rnaseh2c	1.73551	5.04341e-09				Rnaseh2c	1.80252	3.24447e-11
Olfr851	Olfr851	1.10361	0.0024832	Olfr851	1.73047	1.22414e-08				Olfr851	1.82894	4.08615e-10
Olfr1198	Olfr1198	1.21936	0.00338947	Olfr1198	1.72774	1.92544e-06				Olfr1198	1.71316	1.13541e-08
Ms4a6d	Ms4a6d	1.18868	0.00488184	Ms4a6d	1.72773	2.29387e-06				Ms4a6d	1.62314	1.94075e-07
Olfr1156	Olfr1156	1.09851	0.00209271	Olfr1156	1.72754	1.98327e-07				Olfr1156	1.54068	1.46748e-07
Shisa3	Shisa3	1.18168	0.00291982	Shisa3	1.72587	7.28727e-08				Shisa3	1.86544	5.12177e-09
Prrg2	Prrg2	0.998754	0.00104976	Prrg2	1.72562	2.39599e-09				Prrg2	1.80285	2.79191e-10
Bsph1	Bsph1	1.31614	0.000847962	Bsph1	1.72553	2.50947e-08				Bsph1	1.37994	3.62414e-09
Kcnk5	Kcnk5	1.12738	0.00447594	Kcnk5	1.72505	1.91801e-08				Kcnk5	1.60356	6.55352e-10
Olfr633	Olfr633	1.11946	0.000419012	Olfr633	1.72454	6.73274e-08				Olfr633	1.95537	8.17851e-09
Pth2	Pth2	1.04282	0.00699529	Pth2	1.72318	1.04698e-07				Pth2	1.78138	2.41719e-09
Sdhaf1	Sdhaf1	1.17648	0.000997457	Sdhaf1	1.72005	2.40489e-07				Sdhaf1	1.72647	5.35783e-08
Sell	Sell	1.0612	0.00183098	Sell	1.71402	2.02778e-07				Sell	1.80423	1.44188e-07
Cyp4a30b	Cyp4a30b	1.17322	0.00141183	Cyp4a30b	1.71367	1.15645e-07				Cyp4a30b	1.95193	1.33922e-09
Trcg1	Trcg1	1.29741	0.000341484	Trcg1	1.71342	6.8682e-08				Trcg1	1.60389	1.87066e-07
Ttc21a	Ttc21a	0.870703	0.0165554	Ttc21a	1.7101	2.94264e-08				Ttc21a	1.51868	4.55011e-07
Tmem265	Tmem265	1.26226	0.000105783	Tmem265	1.70876	3.67621e-09				Tmem265	1.78284	3.56904e-09
Avpr2	Avpr2	1.13134	0.00213512	Avpr2	1.70868	3.68266e-07				Avpr2	1.49481	6.69476e-08
Gm46725	Gm46725	1.12088	0.0029587	Gm46725	1.70496	1.69908e-07				Gm46725	1.54463	6.45661e-09
Tmem119	Tmem119	1.12257	0.00173087	Tmem119	1.70368	2.24887e-08				Tmem119	1.97438	3.62414e-09
Klhl35	Klhl35	1.10123	0.00591429	Klhl35	1.70249	2.17944e-06				Klhl35	1.76476	6.4581e-09
Prdm14	Prdm14	1.0894	0.00451704	Prdm14	1.70246	4.14426e-07				Prdm14	1.64216	7.46619e-09
Eif4ebp1	Eif4ebp1	1.16233	0.000394426	Eif4ebp1	1.70137	2.53683e-07				Eif4ebp1	1.78627	6.85678e-09
Hmx2	Hmx2	1.30012	0.000454017	Hmx2	1.70042	5.77592e-08				Hmx2	1.58021	4.77774e-08
Ptgfrn	Ptgfrn	1.00984	0.00339746	Ptgfrn	1.69673	1.58755e-07				Ptgfrn	1.55729	1.08813e-08
Olfr1019	Olfr1019	1.21773	0.000602829	Olfr1019	1.69229	1.639e-07				Olfr1019	1.71916	6.26694e-09
Oas3	Oas3	0.955795	0.002696	Oas3	1.69143	1.96348e-08				Oas3	2.01018	1.37373e-10
Lrrc41	Lrrc41	0.883874	0.00407255	Lrrc41	1.69103	1.24237e-09				Lrrc41	1.75288	2.59101e-11
Rec8	Rec8	1.137	0.0010647	Rec8	1.69088	7.10601e-08				Rec8	1.58756	1.32508e-08
Gapt	Gapt	1.12448	0.00219937	Gapt	1.69	2.13361e-07				Gapt	1.48815	1.28198e-09
Taar3	Taar3	1.10006	0.00123246	Taar3	1.68891	4.55318e-08				Taar3	1.94084	3.51242e-10
Myoz3	Myoz3	1.03254	0.00926181	Myoz3	1.68875	7.88109e-07				Myoz3	1.58656	3.70591e-09
Selenoh	Selenoh	1.03016	0.0028734	Selenoh	1.68581	3.00536e-08				Selenoh	1.77642	3.24447e-11
Ptchd1	Ptchd1	1.12692	0.00616775	Ptchd1	1.68512	8.55486e-07				Ptchd1	1.53698	4.84699e-07
2510002D24Rik	2510002D24Rik	1.09978	0.000816851	2510002D24Rik	1.68453	8.97894e-09				2510002D24Rik	1.44429	7.42049e-09
Ptgdr2	Ptgdr2	1.06598	0.0111199	Ptgdr2	1.68417	1.96871e-06				Ptgdr2	1.34155	1.17291e-07
Olfr571	Olfr571	1.20822	0.000698541	Olfr571	1.68146	1.30795e-06				Olfr571	1.65098	2.1981e-07
Zfp771	Zfp771	1.09245	0.000294512	Zfp771	1.68084	7.02404e-08				Zfp771	1.73471	1.48324e-08
Olfr332	Olfr332	0.950474	0.0057842	Olfr332	1.68042	2.6806e-08				Olfr332	1.7938	5.49892e-10
Olfr552	Olfr552	1.08782	0.00321302	Olfr552	1.67923	1.39721e-07				Olfr552	1.74991	1.79091e-09
Tmem190	Tmem190	1.12176	0.0010647	Tmem190	1.67565	9.54592e-08				Tmem190	1.28283	5.20507e-08
Olfr981	Olfr981	0.952568	0.00608159	Olfr981	1.67405	3.70044e-08				Olfr981	1.98385	5.2717e-09
Pbk	Pbk	1.08903	0.000790288	Pbk	1.6699	1.49779e-09				Pbk	1.69036	1.30946e-09
Poc5	Poc5	0.90965	0.00313187	Poc5	1.66653	5.33241e-10				Poc5	1.72782	1.86649e-11
Flt1	Flt1	1.11066	0.000566176	Flt1	1.66305	6.45762e-08				Flt1	1.50493	7.91595e-08
Capn11	Capn11	0.799327	0.0135125	Capn11	1.66178	1.08987e-07	Capn11	0.862458	0.0141478	Capn11	1.25049	4.67037e-05
Heph	Heph	1.07773	0.00476476	Heph	1.6587	7.50737e-07				Heph	1.73524	7.31283e-08
Lsp1	Lsp1	1.16517	0.00384708	Lsp1	1.65806	1.92254e-05				Lsp1	1.52799	1.83191e-06
Olfr315	Olfr315	0.990002	0.00221159	Olfr315	1.65478	2.52274e-08				Olfr315	1.48074	1.17818e-08
Olfr652	Olfr652	0.989703	0.00237572	Olfr652	1.6545	2.29108e-08				Olfr652	1.51149	6.85678e-09
Npl	Npl	0.982385	0.00156504	Npl	1.65423	9.57329e-08				Npl	1.53485	2.31716e-08
Sprr4	Sprr4	1.03199	0.00112459	Sprr4	1.65348	1.72398e-08				Sprr4	1.90627	3.34237e-10
Pbp2	Pbp2	0.921831	0.0111199	Pbp2	1.65293	1.63881e-06				Pbp2	1.69423	2.53979e-07
Cnfn	Cnfn	1.07006	0.000537068	Cnfn	1.65002	1.80104e-07				Cnfn	1.80825	2.59161e-08
Rln3	Rln3	0.814915	0.0304211	Rln3	1.6499	2.23076e-07				Rln3	1.532	1.46146e-08
Gm52612	Gm52612	1.28014	0.00021738	Gm52612	1.64966	2.18037e-06				Gm52612	1.86866	3.74411e-08
Gm52008	Gm52008	1.064	0.000664908	Gm52008	1.64742	1.75296e-09				Gm52008	1.69792	2.27976e-09
Map3k21	Map3k21	0.944287	0.00381506	Map3k21	1.64696	2.40893e-08				Map3k21	1.81614	5.94976e-10
Olfr1385	Olfr1385	1.01232	0.0009672	Olfr1385	1.64451	1.68116e-09				Olfr1385	1.76181	3.34237e-10
Slc35d2	Slc35d2	1.0952	0.000801195	Slc35d2	1.64428	5.60123e-09				Slc35d2	1.70042	2.15262e-10
Tmem86b	Tmem86b	1.01274	0.00143541	Tmem86b	1.64377	5.70591e-09				Tmem86b	1.74902	9.06552e-10
Qrfp	Qrfp	0.85452	0.0222434	Qrfp	1.64148	1.14387e-07				Qrfp	1.80931	4.31789e-09
Nkapl	Nkapl	1.23468	0.000576422	Nkapl	1.6397	1.57383e-07				Nkapl	1.77131	2.2134e-09
Mrps35	Mrps35	0.900421	0.00181847	Mrps35	1.63895	1.55744e-09				Mrps35	1.75774	2.53042e-11
Npy	Npy	1.22159	0.00118481	Npy	1.63592	5.72235e-07				Npy	1.53616	2.84178e-08
St8sia2	St8sia2	1.14493	0.000817661	St8sia2	1.63551	2.12627e-06				St8sia2	1.54835	2.50299e-07
Dcdc2b	Dcdc2b	1.04208	0.00619207	Dcdc2b	1.63386	1.53624e-07				Dcdc2b	1.55774	4.21168e-08
Olfr612	Olfr612	1.02294	0.00150983	Olfr612	1.63287	1.29104e-07				Olfr612	1.54741	2.17209e-10
Mnx1	Mnx1	0.921882	0.00677415	Mnx1	1.63151	6.05568e-09				Mnx1	1.59062	5.23936e-10
Padi4	Padi4	1.03176	0.00765528	Padi4	1.63134	1.12603e-06				Padi4	1.35709	4.47745e-06
Rln1	Rln1	1.18937	0.000394426	Rln1	1.62824	6.11147e-09				Rln1	1.89065	2.5463e-09
Tmprss11f	Tmprss11f	1.05509	0.00108123	Tmprss11f	1.62806	2.10367e-08				Tmprss11f	1.6549	1.80865e-08
Selplg	Selplg	1.07659	0.000454017	Selplg	1.62718	1.50058e-08				Selplg	1.51927	8.60807e-09
Olfr1303	Olfr1303	1.07653	0.00175369	Olfr1303	1.62661	9.93088e-08				Olfr1303	1.49547	2.06818e-09
Zfp593	Zfp593	1.09918	0.00368399	Zfp593	1.62563	1.1976e-06				Zfp593	1.46077	7.88919e-08
Cav1	Cav1	1.11179	0.00140729	Cav1	1.62422	2.73645e-08				Cav1	1.82051	4.23284e-11
Npffr1	Npffr1	1.06705	0.010583	Npffr1	1.62324	1.77922e-06				Npffr1	1.70813	4.77941e-09
Vmn1r84	Vmn1r84	0.938123	0.00153923	Vmn1r84	1.62294	5.14187e-08				Vmn1r84	1.68531	4.08229e-09
Mblac1	Mblac1	1.08742	0.00124878	Mblac1	1.62219	2.52328e-07				Mblac1	1.69611	1.17683e-08
Ctu1	Ctu1	1.06275	0.000172132	Ctu1	1.62021	5.64586e-10				Ctu1	1.55532	2.84178e-08
Awat2	Awat2	1.06644	0.00285412	Awat2	1.62017	1.66306e-06				Awat2	1.52991	3.32178e-08
Olfr398	Olfr398	0.821188	0.00583577	Olfr398	1.61892	7.81768e-08				Olfr398	1.5966	6.61003e-09
Olfr1404	Olfr1404	0.804245	0.0111199	Olfr1404	1.61881	1.47936e-08				Olfr1404	1.43544	6.75121e-09
Pxmp2	Pxmp2	0.993063	0.00217396	Pxmp2	1.61324	2.19029e-07				Pxmp2	1.75516	1.85326e-07
Pou2f2	Pou2f2	1.09912	0.0030944	Pou2f2	1.61002	1.09197e-06				Pou2f2	1.86442	1.07029e-07
Olfr1002	Olfr1002	1.00778	0.00193647	Olfr1002	1.60992	2.4936e-07				Olfr1002	1.57121	5.46209e-08
Pf4	Pf4	0.952461	0.013953	Pf4	1.60982	1.66306e-06				Pf4	1.45261	6.36609e-08
Cebpe	Cebpe	0.929561	0.005725	Cebpe	1.6091	1.02522e-06				Cebpe	1.67952	1.23637e-07
Btn2a2	Btn2a2	1.02503	0.00447594	Btn2a2	1.60909	1.20817e-06				Btn2a2	1.57304	1.12526e-07
Lce1e	Lce1e	0.93313	0.0111855	Lce1e	1.60856	2.07254e-07				Lce1e	1.59911	1.96897e-07
Padi6	Padi6	1.00145	0.000758623	Padi6	1.60558	2.87069e-08				Padi6	1.50949	3.13916e-07
2410137M14Rik	2410137M14Rik	0.858809	0.0126347	2410137M14Rik	1.60482	2.59761e-07				2410137M14Rik	1.83363	7.27508e-10
Olfr685	Olfr685	1.03159	0.00303376	Olfr685	1.60404	1.50546e-07				Olfr685	1.05878	7.25781e-07
Odf4	Odf4	0.880802	0.0028734	Odf4	1.60325	9.30913e-10				Odf4	1.68323	6.76579e-11
A930018P22Rik	A930018P22Rik	0.950962	0.0191678	A930018P22Rik	1.60216	1.47562e-06				A930018P22Rik	1.72215	1.57119e-08
Nudt16l2	Nudt16l2	0.821621	0.00745823	Nudt16l2	1.60094	4.3118e-08				Nudt16l2	1.64927	3.7751e-10
Cacna1f	Cacna1f	1.29587	0.000324943	Cacna1f	1.59878	1.639e-07				Cacna1f	1.43061	5.31277e-08
Upk1a	Upk1a	1.0344	0.00164638	Upk1a	1.59407	3.76318e-07				Upk1a	1.61226	5.79099e-08
Atp8b5	Atp8b5	0.890579	0.00332849	Atp8b5	1.59296	5.62871e-07				Atp8b5	1.57407	1.17652e-07
Cys1	Cys1	0.985623	0.00210532	Cys1	1.59234	2.04408e-08				Cys1	1.34094	2.61145e-08
Ncf1	Ncf1	1.14207	0.0019398	Ncf1	1.59114	9.10847e-06				Ncf1	1.42374	3.3133e-07
Etnppl	Etnppl	1.09459	0.00399567	Etnppl	1.58941	1.2783e-07				Etnppl	1.06724	1.83191e-06
Lrrn4	Lrrn4	0.794122	0.0128629	Lrrn4	1.5848	4.75864e-08				Lrrn4	1.54608	5.40253e-09
Wfdc15a	Wfdc15a	0.886277	0.00559504	Wfdc15a	1.58261	4.91338e-07				Wfdc15a	1.46769	8.71452e-08
Crlf2	Crlf2	1.21377	0.000102042	Crlf2	1.58205	4.75006e-08				Crlf2	1.61482	4.61781e-10
Olfr1044	Olfr1044	0.88619	0.0151006	Olfr1044	1.58052	4.82612e-07				Olfr1044	1.95608	6.3761e-10
1700092M07Rik	1700092M07Rik	1.09266	0.000434919	1700092M07Rik	1.58007	7.26201e-08				1700092M07Rik	1.62102	2.22569e-08
Samt4	Samt4	1.21531	0.000920699	Samt4	1.57958	2.4689e-06				Samt4	1.48405	6.69476e-08
Olfr1305	Olfr1305	0.905997	0.00789702	Olfr1305	1.57583	3.30993e-08				Olfr1305	1.73493	1.57204e-10
Stpg3	Stpg3	0.798441	0.0162595	Stpg3	1.57488	1.24867e-06				Stpg3	1.67892	4.26478e-07
7420426K07Rik	7420426K07Rik	0.783883	0.0285347	7420426K07Rik	1.57485	4.88613e-07				7420426K07Rik	1.46994	4.98284e-08
Cyp21a1	Cyp21a1	1.03842	0.00192838	Cyp21a1	1.57036	2.06099e-06				Cyp21a1	1.54104	1.18846e-06
Podn	Podn	1.11607	0.000304476	Podn	1.56971	9.93088e-08				Podn	1.24678	5.25076e-07
1700016D06Rik	1700016D06Rik	1.08595	0.00536937	1700016D06Rik	1.56825	3.55072e-06				1700016D06Rik	1.25703	5.97944e-07
Odf3	Odf3	0.991069	0.00167255	Odf3	1.56806	4.61349e-07				Odf3	1.46746	3.13916e-07
Polk	Polk	1.01037	0.00122081	Polk	1.56783	2.09418e-07				Polk	1.47378	5.16574e-09
Nr0b2	Nr0b2	0.875425	0.00180302	Nr0b2	1.56694	1.97006e-08				Nr0b2	1.21297	1.2947e-08
Slc29a2	Slc29a2	0.906282	0.00351085	Slc29a2	1.56548	4.19491e-08				Slc29a2	1.50758	6.19714e-10
Ppp1r1c	Ppp1r1c	1.08383	0.000236269	Ppp1r1c	1.55723	1.79897e-07				Ppp1r1c	1.4429	1.04305e-07
Ankrd37	Ankrd37	0.958521	0.00419087	Ankrd37	1.55663	2.52274e-08				Ankrd37	1.53356	1.00699e-09
Olfr491	Olfr491	1.18367	0.000637784	Olfr491	1.55505	1.26e-07				Olfr491	1.49345	4.70021e-08
AY761185	AY761185	1.0789	0.000284626	AY761185	1.55355	1.02205e-07				AY761185	1.9733	4.39631e-11
Rasl12	Rasl12	0.920407	0.0095717	Rasl12	1.55314	2.04292e-07				Rasl12	1.87845	6.85678e-09
Olfr667	Olfr667	0.966191	0.00424757	Olfr667	1.55059	9.67288e-07				Olfr667	1.67741	2.79669e-07
Timp1	Timp1	0.896601	0.00291982	Timp1	1.55007	9.81039e-08				Timp1	1.81179	1.14833e-09
Qprt	Qprt	0.903249	0.00274179	Qprt	1.54915	3.32241e-08				Qprt	1.7738	1.3392e-10
Nudt7	Nudt7	0.921794	0.00336159	Nudt7	1.54897	2.84396e-07				Nudt7	1.64811	1.43116e-09
Zfp764	Zfp764	0.995928	0.00154243	Zfp764	1.54799	1.83165e-09				Zfp764	1.47118	2.44867e-10
Ndufaf8	Ndufaf8	0.957933	0.0028734	Ndufaf8	1.54573	3.02697e-08				Ndufaf8	1.83339	2.73517e-10
Sall4	Sall4	1.11997	0.000326083	Sall4	1.5444	7.59606e-07				Sall4	1.59417	2.98547e-08
Tead2	Tead2	1.05926	0.00187716	Tead2	1.54411	7.19433e-07				Tead2	1.59554	7.88119e-08
Nat8	Nat8	0.953259	0.00303376	Nat8	1.54325	2.01646e-07				Nat8	1.5119	7.87404e-08
Ppan	Ppan	0.885527	0.00278973	Ppan	1.54233	2.59087e-08				Ppan	1.74627	3.31733e-11
C2cd4b	C2cd4b	1.11429	0.000451783	C2cd4b	1.54126	3.00932e-07				C2cd4b	1.51167	2.19613e-08
Olfr340	Olfr340	1.15539	0.00531967	Olfr340	1.54087	2.97508e-06				Olfr340	1.18106	3.38794e-07
Zfp688	Zfp688	0.934046	0.000187487	Zfp688	1.53634	1.08768e-09				Zfp688	1.52426	1.03664e-08
Prph	Prph	0.828839	0.0139242	Prph	1.53331	2.80628e-07				Prph	1.75454	8.94683e-10
Chrm2	Chrm2	0.860556	0.000975998	Chrm2	1.52795	4.75006e-08				Chrm2	1.60703	8.19481e-10
Olfr346	Olfr346	0.956245	0.00374786	Olfr346	1.52625	1.28741e-08				Olfr346	1.09706	5.27063e-08
Krtap3-1	Krtap3-1	0.951488	0.00113946	Krtap3-1	1.52477	9.56965e-09				Krtap3-1	1.74222	3.2664e-10
Pole3	Pole3	1.02397	0.000311622	Pole3	1.52432	1.13637e-08				Pole3	1.51863	4.72935e-10
Slc6a19	Slc6a19	0.826042	0.0192795	Slc6a19	1.52271	6.21954e-06				Slc6a19	1.7887	5.2276e-07
Pdzk1ip1	Pdzk1ip1	1.11827	0.000920699	Pdzk1ip1	1.52262	1.57383e-07				Pdzk1ip1	1.32087	4.31854e-08
Prim1	Prim1	1.06593	0.00210532	Prim1	1.52261	2.60977e-06				Prim1	1.46709	1.42785e-07
Ppp1r15a	Ppp1r15a	0.804359	0.00640885	Ppp1r15a	1.52125	8.17767e-08				Ppp1r15a	1.57719	1.35797e-08
Dennd2c	Dennd2c	0.791841	0.00823803	Dennd2c	1.5206	1.94358e-08				Dennd2c	1.63385	9.9252e-10
Nkx2-9	Nkx2-9	0.99882	0.000326083	Nkx2-9	1.51886	3.27651e-10				Nkx2-9	1.45179	4.0764e-08
1700008P02Rik	1700008P02Rik	1.06352	0.00143639	1700008P02Rik	1.51842	6.36187e-07				1700008P02Rik	0.977131	1.27736e-06
Sval1	Sval1	0.908013	0.00130685	Sval1	1.51753	1.18539e-08				Sval1	1.69093	1.03664e-08
Rnf144a	Rnf144a	0.836701	0.016642	Rnf144a	1.51738	6.39185e-07				Rnf144a	1.54025	8.69866e-08
Rfpl4	Rfpl4	0.964986	0.0170448	Rfpl4	1.51588	1.14388e-05				Rfpl4	1.34705	1.63919e-06
Tyrp1	Tyrp1	0.96316	0.00713063	Tyrp1	1.51579	1.31941e-06				Tyrp1	1.44306	3.84493e-08
CK137956	CK137956	0.991115	0.00316042	CK137956	1.51435	3.01329e-07				CK137956	1.711	9.65543e-09
Olfr1202	Olfr1202	0.955113	0.00181535	Olfr1202	1.5141	1.42271e-07				Olfr1202	1.30769	2.05459e-06
Loxl3	Loxl3	0.905253	0.00322506	Loxl3	1.51376	3.61322e-07				Loxl3	1.51667	2.0593e-09
Rcsd1	Rcsd1	1.07702	0.00460276	Rcsd1	1.5128	3.11901e-06				Rcsd1	1.09683	8.19797e-06
Spon2	Spon2	1.0764	0.000758623	Spon2	1.51248	5.91587e-07				Spon2	1.42281	7.22511e-08
Xaf1	Xaf1	0.919606	0.00377231	Xaf1	1.5115	2.82484e-08				Xaf1	1.58779	1.70629e-10
AI467606	AI467606	1.05994	0.0010647	AI467606	1.50883	1.77554e-06				AI467606	1.52063	6.66998e-07
Wnt3	Wnt3	0.846687	0.0063897	Wnt3	1.50712	8.64854e-08				Wnt3	1.72574	5.06201e-11
Pheta1	Pheta1	0.942339	0.0137826	Pheta1	1.50591	1.77423e-06				Pheta1	1.2442	1.6446e-08
Olfr1387	Olfr1387	0.999786	0.000936156	Olfr1387	1.50546	1.46784e-08				Olfr1387	1.5681	3.46633e-06
Mdm1	Mdm1	0.812109	0.000313585	Mdm1	1.50545	2.2348e-08				Mdm1	1.59011	7.58048e-09
Slc27a5	Slc27a5	0.867201	0.0153858	Slc27a5	1.50532	2.0676e-06				Slc27a5	1.63148	1.53369e-10
Cox6a2	Cox6a2	1.16346	0.000353353	Cox6a2	1.50476	1.25846e-06				Cox6a2	1.55319	1.3547e-08
Shisal2a	Shisal2a	0.928819	0.00095548	Shisal2a	1.50393	1.54039e-08				Shisal2a	1.54025	8.7238e-10
Reg3a	Reg3a	1.01647	0.00527207	Reg3a	1.50317	6.5392e-07				Reg3a	1.53029	2.60732e-09
Olfr558	Olfr558	0.725701	0.0365931	Olfr558	1.50296	2.00649e-06				Olfr558	1.53784	2.54309e-08
Pcsk4	Pcsk4	0.785917	0.00656858	Pcsk4	1.50254	1.68758e-08				Pcsk4	1.51099	9.4507e-10
Zfp36l1	Zfp36l1	1.10142	0.000313585	Zfp36l1	1.49998	2.58481e-07				Zfp36l1	1.47318	2.22569e-08
Myod1	Myod1	1.03661	0.00548411	Myod1	1.49994	1.92544e-06				Myod1	1.68661	5.46209e-08
Olfr115	Olfr115	0.872134	0.00336159	Olfr115	1.49778	1.8235e-09				Olfr115	1.45622	6.75121e-09
Rhbdf1	Rhbdf1	0.990415	0.00310291	Rhbdf1	1.49679	3.34881e-07				Rhbdf1	1.31441	1.34782e-07
Nr2f6	Nr2f6	1.1438	0.000173941	Nr2f6	1.49644	6.46697e-09				Nr2f6	1.71691	2.99177e-11
Mc2r	Mc2r	1.04588	0.00374139	Mc2r	1.49626	3.14958e-06				Mc2r	1.17312	9.83771e-06
Slc26a8	Slc26a8	1.00988	0.000488916	Slc26a8	1.49613	2.63607e-08				Slc26a8	1.44767	1.72635e-08
Sox15	Sox15	0.775269	0.0139515	Sox15	1.49524	1.06151e-06				Sox15	1.57502	1.24075e-07
Dynlt4	Dynlt4	0.925848	0.00186651	Dynlt4	1.49444	5.97836e-07				Dynlt4	1.70225	8.60223e-08
Olfr509	Olfr509	1.0304	0.000920699	Olfr509	1.4944	1.98492e-07				Olfr509	1.47795	4.47569e-09
Cd37	Cd37	1.07997	0.000707537	Cd37	1.49348	5.72235e-07				Cd37	1.62481	3.17611e-07
Ogn	Ogn	0.921502	0.00961109	Ogn	1.49265	6.33443e-06				Ogn	1.63893	9.42183e-08
Slc41a3	Slc41a3	0.819351	0.00374786	Slc41a3	1.49257	9.33877e-08				Slc41a3	1.44726	5.50816e-08
Prelp	Prelp	1.03565	0.00397439	Prelp	1.49255	6.22755e-07				Prelp	1.22312	1.8115e-07
Zbtb42	Zbtb42	0.972592	0.000902445	Zbtb42	1.49189	2.68278e-08				Zbtb42	1.50247	2.77738e-08
Sprr2b	Sprr2b	0.992701	0.00113845	Sprr2b	1.49062	7.90244e-08				Sprr2b	1.81101	2.43266e-09
Cd200r1	Cd200r1	1.32045	0.000313585	Cd200r1	1.48665	4.97581e-07				Cd200r1	1.21816	6.41096e-09
Col26a1	Col26a1	1.08019	0.000470784	Col26a1	1.48536	5.59823e-07				Col26a1	1.78624	9.28398e-09
Plvap	Plvap	1.04583	0.000685594	Plvap	1.48231	6.64252e-08				Plvap	1.52624	1.41079e-08
Styxl1	Styxl1	1.03033	0.00563819	Styxl1	1.48145	1.77298e-06				Styxl1	1.68142	1.04305e-07
Sftpd	Sftpd	0.930683	0.00553228	Sftpd	1.47977	3.71629e-06				Sftpd	1.41671	8.95192e-08
Zfp712	Zfp712	0.74802	0.0111983	Zfp712	1.47894	5.19189e-09				Zfp712	1.71642	6.12126e-11
Bhlhe23	Bhlhe23	0.9429	0.00155559	Bhlhe23	1.47782	4.64933e-07				Bhlhe23	1.64178	4.66795e-09
Olfr850	Olfr850	0.690427	0.0250375	Olfr850	1.47716	8.53992e-07				Olfr850	1.52267	5.86411e-08
Sardh	Sardh	0.918388	0.00261713	Sardh	1.47715	1.54812e-07				Sardh	1.83563	2.52032e-08
Fthl17a	Fthl17a	1.06586	0.00162548	Fthl17a	1.47653	1.60014e-06				Fthl17a	1.6286	1.06656e-08
Mrpl34	Mrpl34	0.868275	0.00749409	Mrpl34	1.4763	1.13252e-06				Mrpl34	1.48582	1.39398e-08
Ly86	Ly86	0.901722	0.000970407	Ly86	1.47613	6.36113e-08				Ly86	1.90099	3.90919e-10
Msx2	Msx2	0.888688	0.000920699	Msx2	1.47493	5.90345e-08				Msx2	1.20188	2.24273e-06
1700021F07Rik	1700021F07Rik	1.0006	0.00205369	1700021F07Rik	1.47232	4.64692e-06				1700021F07Rik	1.69777	3.62424e-06
Pigyl	Pigyl	0.867723	0.00202501	Pigyl	1.47196	2.63207e-09				Pigyl	1.55554	4.39631e-11
Olfr323	Olfr323	0.873328	0.00645401	Olfr323	1.4704	4.04069e-08				Olfr323	1.49837	2.58373e-09
Chst13	Chst13	0.987698	0.00384857	Chst13	1.4699	1.66624e-07				Chst13	1.55775	8.75203e-11
Olfr137	Olfr137	0.947255	0.00808895	Olfr137	1.46893	1.68758e-08				Olfr137	1.33173	7.37735e-09
Smcp	Smcp	0.828705	0.00673018	Smcp	1.46841	7.06375e-07				Smcp	1.48034	2.72681e-08
Prrxl1	Prrxl1	0.946881	0.0193603	Prrxl1	1.46811	4.03642e-06				Prrxl1	1.79914	2.26735e-10
Plg	Plg	0.88738	0.000847962	Plg	1.46747	2.74961e-08				Plg	1.44692	1.06037e-09
Cela2a	Cela2a	0.925991	0.000576422	Cela2a	1.46735	9.93088e-08				Cela2a	1.37376	3.76782e-08
Crhbp	Crhbp	0.949385	0.00254784	Crhbp	1.46664	2.14699e-06				Crhbp	1.50082	7.88119e-08
Nts	Nts	0.947635	0.00127384	Nts	1.46559	5.79089e-06				Nts	1.51903	6.14599e-07
H2-Ab1	H2-Ab1	1.12891	0.00104976	H2-Ab1	1.46393	2.51484e-07				H2-Ab1	1.14071	3.4468e-05
Hey2	Hey2	0.884548	0.00113304	Hey2	1.46324	3.91379e-08				Hey2	1.43225	7.08479e-09
Spef1l	Spef1l	0.928424	0.00386376	Spef1l	1.46318	1.60092e-06				Spef1l	1.70431	1.52135e-08
Parvg	Parvg	0.974517	0.00858556	Parvg	1.46243	2.18045e-06				Parvg	1.65466	6.9512e-08
Sult1d1	Sult1d1	0.85386	0.00823727	Sult1d1	1.46228	5.97632e-06				Sult1d1	1.46131	3.21505e-08
Prss39	Prss39	0.891612	0.00248861	Prss39	1.46209	2.04292e-07				Prss39	1.75474	2.9079e-08
Olfr25	Olfr25	0.730303	0.030484	Olfr25	1.46177	1.68758e-08				Olfr25	1.43149	8.72104e-08
En1	En1	0.865068	0.00957023	En1	1.46076	3.06972e-06				En1	1.39687	3.39175e-07
Lrrc15	Lrrc15	1.07446	0.000353353	Lrrc15	1.46053	5.54792e-08				Lrrc15	1.03255	3.84862e-07
Ccn1	Ccn1	0.823756	0.00906742	Ccn1	1.4596	2.4936e-07				Ccn1	1.32967	4.62396e-09
Oxt	Oxt	0.914752	0.0125267	Oxt	1.45768	7.23309e-07				Oxt	1.57008	4.50432e-09
Sik1	Sik1	1.02083	0.000474628	Sik1	1.45584	9.81039e-08				Sik1	1.44256	1.25712e-08
Tnfrsf13c	Tnfrsf13c	0.993437	0.0016358	Tnfrsf13c	1.45578	9.39112e-06				Tnfrsf13c	1.47127	1.87111e-06
Pde6g	Pde6g	0.965493	0.00320919	Pde6g	1.45499	7.65461e-07				Pde6g	1.46159	4.08558e-07
Bpifa3	Bpifa3	0.939532	0.00494378	Bpifa3	1.45459	3.96405e-07				Bpifa3	1.59668	4.62396e-09
Themis2	Themis2	0.946594	0.0053625	Themis2	1.45452	1.42339e-06				Themis2	1.32232	3.9408e-09
P2ry13	P2ry13	0.945488	0.00310291	P2ry13	1.45403	9.80275e-07				P2ry13	1.59393	4.2745e-08
Pld2	Pld2	1.08362	0.000758623	Pld2	1.45313	2.0349e-07				Pld2	1.2026	1.38089e-07
Ppp2r5c	Ppp2r5c	0.91971	0.000326083	Ppp2r5c	1.45282	4.45201e-10				Ppp2r5c	1.48427	1.42974e-11
H2bc8	H2bc8	1.07126	0.000229545	H2bc8	1.45141	1.70369e-07				H2bc8	1.41609	1.52047e-08
Gm17660	Gm17660	0.818624	0.0118318	Gm17660	1.45105	5.39765e-08				Gm17660	1.59074	5.68522e-10
Nanos2	Nanos2	0.980068	0.0111436	Nanos2	1.45105	2.27334e-06				Nanos2	1.5005	2.95265e-08
Olfr670	Olfr670	0.773432	0.0138979	Olfr670	1.45059	1.28555e-06				Olfr670	1.43881	4.34154e-08
Tmem116	Tmem116	0.935122	0.0120338	Tmem116	1.45058	5.33825e-05				Tmem116	1.29963	3.54594e-06
Snorc	Snorc	0.971538	0.00998221	Snorc	1.45033	1.63824e-05				Snorc	1.33609	5.08947e-06
Tmem177	Tmem177	0.902919	0.00541052	Tmem177	1.45032	4.62139e-08				Tmem177	1.45846	6.38335e-10
Foxa3	Foxa3	0.834996	0.00988019	Foxa3	1.44765	5.80167e-06				Foxa3	1.45624	7.50442e-07
Scx	Scx	0.633192	0.0394392	Scx	1.44692	9.83758e-08				Scx	1.4966	8.6392e-08
Olfr322	Olfr322	0.999668	0.00192838	Olfr322	1.44579	2.37124e-07				Olfr322	1.40394	1.94067e-08
Olfr594	Olfr594	0.971	0.00221063	Olfr594	1.44493	1.16748e-07				Olfr594	1.33779	6.80443e-08
Tmem74b	Tmem74b	1.1719	9.66518e-05	Tmem74b	1.44413	2.62213e-08				Tmem74b	1.44562	3.46804e-07
Tprg	Tprg	0.974579	0.000713232	Tprg	1.44306	5.51269e-08				Tprg	1.31895	1.8545e-09
Csn3	Csn3	1.00247	0.00963395	Csn3	1.44259	1.90123e-06				Csn3	1.32562	4.29814e-08
Olfr1392	Olfr1392	0.810562	0.0386642	Olfr1392	1.44255	1.11032e-06				Olfr1392	2.0292	2.48347e-10
Otos	Otos	0.821122	0.00769415	Otos	1.44204	4.64826e-07				Otos	1.77841	2.0191e-08
Olfr220	Olfr220	0.956671	0.0176508	Olfr220	1.4408	3.15108e-05				Olfr220	1.45353	5.32622e-07
Tmc4	Tmc4	0.983803	0.0135959	Tmc4	1.44031	1.05219e-05				Tmc4	1.26283	6.54118e-07
Tlr11	Tlr11	0.930544	0.000906275	Tlr11	1.43958	2.63316e-08				Tlr11	1.57592	1.05683e-07
Tmc8	Tmc8	0.791289	0.00879882	Tmc8	1.43935	7.70217e-07				Tmc8	1.41784	6.2225e-08
Sohlh2	Sohlh2	1.13328	0.000576422	Sohlh2	1.43883	5.72235e-07				Sohlh2	1.27216	1.71064e-07
Vps37c	Vps37c	0.812613	0.00237543	Vps37c	1.43838	7.87251e-08				Vps37c	1.54472	9.04832e-10
Olfr1229	Olfr1229	0.957808	0.00203216	Olfr1229	1.43789	1.76137e-06				Olfr1229	1.28731	1.92841e-07
Spata9	Spata9	0.929648	0.0057842	Spata9	1.43755	1.36909e-07				Spata9	1.64315	9.2104e-09
Disp3	Disp3	0.992501	0.00261713	Disp3	1.43702	3.75094e-07				Disp3	1.09274	2.04224e-05
Olfr613	Olfr613	1.02989	0.000356188	Olfr613	1.43629	7.01684e-07				Olfr613	1.30829	6.51776e-07
Lpcat2b	Lpcat2b	0.741795	0.031009	Lpcat2b	1.4354	7.13967e-07				Lpcat2b	1.40936	3.76756e-08
Dcx	Dcx	0.951805	0.00310941	Dcx	1.43285	4.40333e-06				Dcx	1.17327	3.6476e-06
Mmel1	Mmel1	0.915508	0.00451823	Mmel1	1.43127	4.61768e-07				Mmel1	1.34569	6.4581e-09
Pla2g3	Pla2g3	0.970405	0.00942887	Pla2g3	1.42906	5.75887e-06				Pla2g3	1.6036	1.30863e-07
Slco1a6	Slco1a6	0.912955	0.00377231	Slco1a6	1.42878	5.04341e-09				Slco1a6	1.50644	5.8542e-10
Dmrt2	Dmrt2	0.801325	0.0193553	Dmrt2	1.42785	1.07765e-05				Dmrt2	1.26262	2.72838e-06
Gpr119	Gpr119	1.12529	0.000751365	Gpr119	1.42771	2.59327e-05				Gpr119	1.53358	3.61349e-06
Wfdc13	Wfdc13	0.752412	0.0405894	Wfdc13	1.42394	1.45845e-07				Wfdc13	1.47552	1.03056e-07
Ptger4	Ptger4	0.932564	0.00685088	Ptger4	1.4238	4.74769e-06				Ptger4	1.56682	1.65712e-07
Ammecr1	Ammecr1	1.19721	9.66518e-05	Ammecr1	1.42187	2.09098e-06				Ammecr1	1.22545	2.80239e-06
Cela1	Cela1	0.846019	0.00525378	Cela1	1.42106	5.19161e-08				Cela1	1.74103	2.38372e-09
Rab7b	Rab7b	0.91595	0.000432658	Rab7b	1.42098	1.5881e-08				Rab7b	1.3186	1.26766e-08
Sh3tc1	Sh3tc1	0.890354	0.0110482	Sh3tc1	1.41955	1.47652e-06				Sh3tc1	1.81346	9.70127e-10
Slurp2	Slurp2	0.914713	0.00204377	Slurp2	1.41954	1.8265e-07				Slurp2	1.69338	6.01896e-09
Olfr140	Olfr140	0.963948	0.00321944	Olfr140	1.41824	9.34989e-07				Olfr140	1.3565	5.39709e-08
Hoxa4	Hoxa4	0.729343	0.0168513	Hoxa4	1.41708	2.23076e-07				Hoxa4	1.25225	4.62396e-09
Plpp4	Plpp4	1.11912	0.000424662	Plpp4	1.41698	9.22794e-08				Plpp4	1.04112	1.89443e-06
Fam110a	Fam110a	0.697278	0.0108925	Fam110a	1.41653	1.93169e-07				Fam110a	1.65104	1.11866e-08
Gm648	Gm648	1.20538	0.000242291	Gm648	1.4165	9.60339e-06				Gm648	1.00184	4.30184e-05
Slpi	Slpi	0.765419	0.0112997	Slpi	1.41639	1.36349e-06				Slpi	1.63678	1.11348e-08
Olfr1406	Olfr1406	0.945664	0.00823803	Olfr1406	1.41271	3.95056e-07				Olfr1406	1.0734	1.71038e-06
Hlx	Hlx	0.869833	0.0036282	Hlx	1.41231	6.41911e-08				Hlx	1.63795	1.02372e-09
Lhb	Lhb	0.842787	0.00952532	Lhb	1.41226	5.4053e-06				Lhb	1.24565	1.00642e-06
Olfr1366	Olfr1366	0.803694	0.00970633	Olfr1366	1.41037	3.43001e-07				Olfr1366	1.36501	3.67771e-08
Olfr1375	Olfr1375	0.872294	0.00322506	Olfr1375	1.40848	1.91124e-07				Olfr1375	1.25695	6.86664e-08
Lmntd2	Lmntd2	0.929401	0.00784949	Lmntd2	1.40846	9.02131e-06				Lmntd2	1.48932	3.60928e-08
Pgls	Pgls	0.756862	0.00518008	Pgls	1.40748	8.77609e-08				Pgls	1.54447	1.46979e-09
Tmem241	Tmem241	0.926966	0.0015303	Tmem241	1.40743	1.49973e-06				Tmem241	1.49269	1.49295e-06
Wnt8a	Wnt8a	1.11729	0.000465713	Wnt8a	1.40707	1.98922e-06				Wnt8a	1.58944	2.42318e-07
Tpbg	Tpbg	0.814082	0.0185505	Tpbg	1.40666	1.19679e-07				Tpbg	1.69232	1.01632e-10
Rest	Rest	0.960003	0.00341889	Rest	1.40657	2.05102e-06				Rest	1.40901	5.59994e-07
Tyms	Tyms	0.720027	0.00856071	Tyms	1.40647	1.99781e-08				Tyms	1.55248	4.31417e-09
Tepp	Tepp	0.928833	0.0032958	Tepp	1.4023	2.48241e-08				Tepp	1.37343	9.45143e-09
Gm28729	Gm28729	0.927989	0.00134208	Gm28729	1.40166	5.51855e-08				Gm28729	1.41386	3.02285e-08
Grpr	Grpr	1.06534	0.00484935	Grpr	1.39948	4.33577e-06				Grpr	1.30801	3.61463e-09
Rpp25	Rpp25	0.911694	0.00569372	Rpp25	1.39872	1.65325e-05				Rpp25	1.2352	6.30382e-05
Olfr221	Olfr221	0.767143	0.0226102	Olfr221	1.39803	4.30377e-07				Olfr221	1.52892	3.99706e-09
Slc25a43	Slc25a43	0.795398	0.00695863	Slc25a43	1.39774	4.91338e-07				Slc25a43	1.78013	1.79562e-10
Clec3b	Clec3b	1.17897	0.000282084	Clec3b	1.39743	2.18045e-06				Clec3b	1.32893	1.16226e-07
Spag6	Spag6	0.850471	0.0154354	Spag6	1.39692	4.34361e-06				Spag6	1.02674	6.20252e-07
Olfr1299	Olfr1299	0.715978	0.0105073	Olfr1299	1.39596	2.38544e-09				Olfr1299	1.68863	1.46807e-08
Tmem125	Tmem125	0.698623	0.00584922	Tmem125	1.39538	1.20306e-07	Tmem125	0.696755	0.0445006	Tmem125	1.50071	2.59994e-08
Slc22a29	Slc22a29	0.842226	0.00351428	Slc22a29	1.39533	4.15992e-07				Slc22a29	1.54511	1.75745e-07
Tnfrsf12a	Tnfrsf12a	0.869368	0.00428201	Tnfrsf12a	1.39513	1.63237e-06				Tnfrsf12a	1.54771	5.69929e-09
Bmp8b	Bmp8b	0.835621	0.0291622	Bmp8b	1.39498	7.1196e-06				Bmp8b	1.5684	2.19613e-08
Clec7a	Clec7a	0.964255	0.00198931	Clec7a	1.3942	1.33281e-07				Clec7a	1.50447	2.76634e-09
Glyat	Glyat	0.775995	0.0381874	Glyat	1.39415	7.70704e-06				Glyat	0.932676	3.85402e-06
Olfr677	Olfr677	0.790837	0.0234597	Olfr677	1.39347	6.30119e-06				Olfr677	1.25856	3.10093e-08
Gm13090	Gm13090	0.72798	0.0480336	Gm13090	1.3932	3.04796e-05				Gm13090	1.27263	5.96263e-06
Ins1	Ins1	0.904906	0.00449302	Ins1	1.39226	7.17821e-07				Ins1	1.74074	3.74411e-08
Tlx1	Tlx1	0.81555	0.00858556	Tlx1	1.39145	1.5354e-06				Tlx1	1.61745	7.14315e-10
Serpinb3d	Serpinb3d	0.896057	0.0057842	Serpinb3d	1.38837	1.40336e-06				Serpinb3d	1.37726	2.03087e-07
Pcp2	Pcp2	0.730888	0.0240679	Pcp2	1.38756	1.00767e-07				Pcp2	1.46884	2.26735e-10
Cpa1	Cpa1	0.890218	0.0106594	Cpa1	1.38727	1.12299e-05				Cpa1	1.48681	6.49623e-07
Klk4	Klk4	0.940862	0.00287918	Klk4	1.38392	1.90157e-06				Klk4	1.39989	1.22659e-07
Oas1e	Oas1e	0.882387	0.00637441	Oas1e	1.3838	2.02778e-07				Oas1e	1.64968	1.06037e-09
Paxx	Paxx	0.936857	0.00107753	Paxx	1.38304	2.14938e-08				Paxx	1.27121	9.12839e-09
Olfr1079	Olfr1079	0.836888	0.00784124	Olfr1079	1.38302	3.63823e-07				Olfr1079	1.15163	4.01635e-08
Rflnb	Rflnb	0.749356	0.0265043	Rflnb	1.38259	1.13891e-05				Rflnb	1.3939	1.14322e-06
Igtp	Igtp	0.782264	0.0136362	Igtp	1.38201	1.66584e-06				Igtp	1.56224	2.77492e-09
Sdsl	Sdsl	0.857041	0.0133147	Sdsl	1.38133	6.40325e-06				Sdsl	1.46434	5.32016e-08
Prrt4	Prrt4	0.929701	0.00967133	Prrt4	1.3813	1.93652e-06				Prrt4	1.3745	3.42052e-08
Bcl2l10	Bcl2l10	0.800434	0.0333501	Bcl2l10	1.37939	1.18854e-05				Bcl2l10	1.49504	9.12839e-09
Vstm4	Vstm4	0.866212	0.00769415	Vstm4	1.37933	4.86409e-07				Vstm4	0.871633	3.69649e-05
Wfdc18	Wfdc18	0.914287	0.00113601	Wfdc18	1.37901	9.7062e-07				Wfdc18	1.22491	2.58971e-06
Defb19	Defb19	0.959371	0.00122081	Defb19	1.37892	7.36606e-09				Defb19	1.32352	8.56321e-08
Syt15	Syt15	0.937265	0.0023799	Syt15	1.37747	2.7876e-07				Syt15	1.36313	1.48324e-08
H2bc3	H2bc3	0.946829	0.00679833	H2bc3	1.3761	1.68634e-05				H2bc3	1.10809	4.34637e-06
Lhx6	Lhx6	0.779789	0.0114145	Lhx6	1.37509	3.55522e-07				Lhx6	1.27488	2.55513e-08
Olfr59	Olfr59	0.76084	0.0334934	Olfr59	1.37234	8.03559e-07				Olfr59	1.31721	3.65562e-07
Olfr458	Olfr458	0.863144	0.023915	Olfr458	1.37123	1.16455e-05				Olfr458	1.56848	3.17616e-09
Havcr2	Havcr2	1.0266	0.000576422	Havcr2	1.37074	1.01853e-06				Havcr2	0.424855	0.012674
Olfr701	Olfr701	0.898932	0.00241958	Olfr701	1.37067	3.97806e-07				Olfr701	1.07061	2.64375e-07
Lhfpl2	Lhfpl2	0.821144	0.00652684	Lhfpl2	1.37066	1.67904e-05				Lhfpl2	1.4757	1.12506e-05
Cdx2	Cdx2	1.01441	0.00153817	Cdx2	1.37057	1.25597e-05				Cdx2	1.37733	1.53037e-06
Olfr854	Olfr854	1.03496	0.00206229	Olfr854	1.37027	2.79915e-06				Olfr854	1.46128	3.06222e-06
Dclre1a	Dclre1a	0.999163	0.00152655	Dclre1a	1.36963	2.08634e-06				Dclre1a	1.29856	2.4575e-08
Smco3	Smco3	1.01567	0.00625994	Smco3	1.36938	2.63402e-05				Smco3	0.855086	0.000725109
Tas1r1	Tas1r1	0.806522	0.0428561	Tas1r1	1.36904	3.50845e-05				Tas1r1	1.51785	6.36934e-08
Sema4c	Sema4c	0.716599	0.020481	Sema4c	1.36651	1.37233e-07				Sema4c	1.67409	3.31733e-11
Sult1a1	Sult1a1	0.84771	0.0062737	Sult1a1	1.36621	1.50744e-07				Sult1a1	1.33516	4.65611e-08
P2ry4	P2ry4	0.878336	0.00134208	P2ry4	1.36594	2.91831e-08				P2ry4	1.57859	4.74325e-09
Tmem140	Tmem140	0.787095	0.00485949	Tmem140	1.36583	2.5816e-07				Tmem140	1.35141	5.28734e-07
Rimbp3	Rimbp3	0.85271	0.00485949	Rimbp3	1.36577	1.98922e-06				Rimbp3	1.3947	2.96739e-07
H2-M10.6	H2-M10.6	0.802362	0.00841671	H2-M10.6	1.3652	7.43056e-07				H2-M10.6	0.875217	6.52994e-05
Dlx3	Dlx3	0.790843	0.0127607	Dlx3	1.3641	1.93652e-06				Dlx3	1.47825	1.41198e-07
Gpr18	Gpr18	0.792788	0.00968928	Gpr18	1.36242	3.31296e-07				Gpr18	1.20573	6.25718e-08
D6Ertd527e	D6Ertd527e	0.688235	0.0428741	D6Ertd527e	1.36117	8.40801e-06				D6Ertd527e	1.41065	8.96072e-07
Olfr796	Olfr796	0.995956	0.0050675	Olfr796	1.36106	4.99647e-05				Olfr796	1.05533	7.85906e-05
Ttll4	Ttll4	0.729182	0.0294901	Ttll4	1.36064	1.0285e-06				Ttll4	1.40732	4.29372e-08
Gnrh1	Gnrh1	0.962846	0.00274904	Gnrh1	1.35977	1.13086e-05				Gnrh1	1.21806	1.08357e-05
Cnr2	Cnr2	0.760034	0.00905444	Cnr2	1.35844	1.12028e-06				Cnr2	1.44598	1.48324e-08
Gtsf1l	Gtsf1l	0.953055	0.00123246	Gtsf1l	1.35835	1.13098e-05				Gtsf1l	1.30971	1.03187e-05
Tex22	Tex22	0.862025	0.00585771	Tex22	1.35701	9.75039e-08				Tex22	1.44977	5.44578e-07
Olfr1388	Olfr1388	1.1206	0.000633505	Olfr1388	1.35517	6.13495e-07				Olfr1388	1.44916	4.31605e-08
Cecr2	Cecr2	0.976177	0.00143639	Cecr2	1.35307	2.24556e-06				Cecr2	0.722754	0.000433994
Dnajb7	Dnajb7	0.916916	0.00503725	Dnajb7	1.35208	4.75892e-07				Dnajb7	1.09599	3.58433e-06
Olfr876	Olfr876	0.995854	0.00338947	Olfr876	1.35194	1.36026e-05				Olfr876	1.49742	1.10741e-06
Polr1a	Polr1a	0.893173	0.00156501	Polr1a	1.35173	9.22794e-08				Polr1a	1.09276	4.32401e-08
Serinc4	Serinc4	0.872747	0.0101819	Serinc4	1.35167	2.45628e-06				Serinc4	1.35829	5.03185e-07
Cnga4	Cnga4	1.02462	0.00313243	Cnga4	1.34953	2.60362e-05				Cnga4	1.29723	2.15823e-06
Olfr705	Olfr705	0.777157	0.00449302	Olfr705	1.34923	4.75864e-08				Olfr705	1.33392	2.52525e-08
Tas2r108	Tas2r108	0.880506	0.00252101	Tas2r108	1.34867	7.01684e-07				Tas2r108	1.7455	1.46146e-08
Olfr820	Olfr820	0.817566	0.000814975	Olfr820	1.34796	6.75428e-08				Olfr820	1.29212	4.04608e-09
Sec16b	Sec16b	0.92277	0.0014286	Sec16b	1.34762	2.53388e-06				Sec16b	1.60589	3.94746e-08
Sp6	Sp6	0.888295	0.00175369	Sp6	1.3466	1.21985e-07				Sp6	1.2968	5.79337e-08
Shox2	Shox2	0.995734	0.00485528	Shox2	1.34625	1.25179e-07				Shox2	1.60855	9.93745e-10
Lrrc56	Lrrc56	0.833259	0.0249449	Lrrc56	1.34421	3.14087e-06				Lrrc56	1.29648	1.11866e-08
Oprk1	Oprk1	0.997849	0.00143639	Oprk1	1.3433	2.53683e-07				Oprk1	1.36413	1.98571e-07
Tspo	Tspo	0.932589	0.000922083	Tspo	1.34308	1.16748e-07				Tspo	1.05617	2.87937e-06
Rhbg	Rhbg	0.994728	0.00529393	Rhbg	1.34276	4.16584e-05				Rhbg	1.00716	3.95221e-05
Olfr314	Olfr314	0.77441	0.00862129	Olfr314	1.34196	1.20354e-06				Olfr314	1.6231	4.94724e-09
Ankle1	Ankle1	0.734187	0.0339992	Ankle1	1.34167	3.54299e-06				Ankle1	1.50386	2.81086e-08
Mtrfr	Mtrfr	0.616143	0.0202998	Mtrfr	1.34159	1.03818e-08				Mtrfr	1.48643	1.11186e-09
Pax9	Pax9	0.910997	0.00898579	Pax9	1.34116	4.54922e-06				Pax9	1.18094	1.18515e-06
Olfr646	Olfr646	0.855346	0.0108269	Olfr646	1.34094	1.54345e-06				Olfr646	1.13754	9.90497e-07
Olfr145	Olfr145	0.868298	0.00261713	Olfr145	1.34033	1.54345e-06				Olfr145	1.24724	8.93351e-07
Tas2r126	Tas2r126	0.889237	0.0075856	Tas2r126	1.33953	5.76895e-07				Tas2r126	1.41641	1.42012e-07
Il36g	Il36g	0.814276	0.00473896	Il36g	1.3389	4.86293e-06				Il36g	1.19853	4.17939e-06
Tm6sf1	Tm6sf1	0.758843	0.00954304	Tm6sf1	1.33875	1.59166e-08				Tm6sf1	1.20162	1.80122e-07
Tonsl	Tonsl	0.78467	0.00225476	Tonsl	1.33863	7.66804e-07				Tonsl	1.26609	2.60743e-07
Sec24c	Sec24c	0.751303	0.00404907	Sec24c	1.33849	1.14385e-08				Sec24c	1.20686	9.45619e-09
Otx1	Otx1	0.848631	0.00667102	Otx1	1.3378	4.00991e-07				Otx1	1.20594	1.2947e-08
Tmprss3	Tmprss3	0.666323	0.0390735	Tmprss3	1.33629	1.78502e-05				Tmprss3	1.22398	9.08762e-07
Tnni1	Tnni1	0.907716	0.00786946	Tnni1	1.33528	8.94764e-06				Tnni1	1.36238	1.81093e-08
Ly9	Ly9	0.811191	0.0118091	Ly9	1.33214	1.84321e-07				Ly9	1.62228	2.44666e-09
Olfr1240	Olfr1240	0.709926	0.0348834	Olfr1240	1.33172	4.78662e-06				Olfr1240	1.51666	5.53896e-08
Fam83e	Fam83e	0.931871	0.00209271	Fam83e	1.33153	6.9781e-07				Fam83e	1.57003	2.28619e-09
Dhx35	Dhx35	0.773133	0.000920699	Dhx35	1.3312	2.21578e-08				Dhx35	1.43037	2.27968e-09
Pglyrp1	Pglyrp1	0.871523	0.00924588	Pglyrp1	1.33023	2.03243e-06				Pglyrp1	1.54094	1.4868e-08
Rhcg	Rhcg	0.954346	0.00224256	Rhcg	1.33004	1.28472e-06				Rhcg	1.34917	6.90481e-07
Dmrt3	Dmrt3	0.75977	0.0177331	Dmrt3	1.32926	7.66207e-06				Dmrt3	1.26765	6.45941e-07
Olfr906	Olfr906	0.617875	0.0377699	Olfr906	1.32916	4.00621e-07				Olfr906	1.64683	7.01535e-09
Car5a	Car5a	0.883732	0.00134709	Car5a	1.32755	5.5691e-08				Car5a	1.58992	3.74411e-08
Orm1	Orm1	0.964923	0.00898579	Orm1	1.32733	2.8898e-05				Orm1	1.38319	7.94976e-08
Chrna2	Chrna2	1.15624	0.0021714	Chrna2	1.32723	7.78447e-07				Chrna2	1.36993	7.37735e-09
Ocstamp	Ocstamp	0.728889	0.0016216	Ocstamp	1.32558	3.05204e-08				Ocstamp	1.50191	4.12553e-09
Mcub	Mcub	0.846404	0.00663519	Mcub	1.32402	3.0991e-05				Mcub	1.53732	1.58986e-07
Olfr770	Olfr770	0.814875	0.00816189	Olfr770	1.3231	8.31239e-06				Olfr770	1.21932	2.08759e-06
Ccdc18	Ccdc18	0.72588	0.0379242	Ccdc18	1.3221	4.15186e-06				Ccdc18	1.05619	0.00406751
Crhr1	Crhr1	0.777899	0.00695863	Crhr1	1.32181	5.77592e-08				Crhr1	1.21598	1.155e-08
Col23a1	Col23a1	0.763407	0.0162595	Col23a1	1.32148	1.06338e-06				Col23a1	1.1406	4.54672e-07
Dgat2l6	Dgat2l6	0.815137	0.0234366	Dgat2l6	1.31995	3.0394e-06				Dgat2l6	1.38452	1.26649e-08
Fzd1	Fzd1	0.875363	0.000920699	Fzd1	1.31984	1.96348e-08				Fzd1	1.24334	1.3091e-10
Prl2a1	Prl2a1	0.839929	0.0174971	Prl2a1	1.31947	4.78325e-06				Prl2a1	1.56844	2.06818e-09
Olfr324	Olfr324	0.651624	0.0398854	Olfr324	1.31934	8.53992e-07				Olfr324	1.5315	1.20933e-08
Raet1e	Raet1e	0.679215	0.0204601	Raet1e	1.31847	1.70903e-06				Raet1e	1.6959	1.59071e-08
Paqr4	Paqr4	0.663424	0.00948959	Paqr4	1.31815	1.062e-08				Paqr4	1.41477	1.52158e-10
Prodh2	Prodh2	0.95447	0.00259627	Prodh2	1.31792	9.0791e-07				Prodh2	1.384	2.60732e-09
Rnaseh2b	Rnaseh2b	0.780026	0.00248861	Rnaseh2b	1.31688	2.80335e-07				Rnaseh2b	1.46065	4.32401e-08
Nxn	Nxn	0.848692	0.00553228	Nxn	1.31648	9.63017e-07				Nxn	1.24369	3.99602e-07
Popdc2	Popdc2	0.652691	0.0458408	Popdc2	1.31586	7.40827e-06				Popdc2	1.38324	4.14994e-07
Fzd5	Fzd5	0.860238	0.01152	Fzd5	1.31578	0.000120299				Fzd5	1.54441	1.92523e-07
Nova1	Nova1	1.01034	0.00224223	Nova1	1.3157	1.66264e-06				Nova1	1.03942	8.0001e-06
Hcrt	Hcrt	0.710771	0.0147145	Hcrt	1.31531	5.82202e-07				Hcrt	1.73721	6.05845e-09
Il13ra1	Il13ra1	1.05282	0.000353353	Il13ra1	1.31487	6.04621e-06				Il13ra1	1.31409	7.81956e-07
Olfr473	Olfr473	0.72889	0.0140292	Olfr473	1.3143	1.09348e-06				Olfr473	1.37765	1.93596e-06
Rdh9	Rdh9	0.778043	0.0138975	Rdh9	1.31379	5.27433e-06				Rdh9	1.46751	1.07881e-05
Foxb2	Foxb2	0.90648	0.00803388	Foxb2	1.3128	5.27546e-06				Foxb2	1.3406	1.53188e-08
Mybpc1	Mybpc1	0.646048	0.0465304	Mybpc1	1.31254	6.33443e-06				Mybpc1	1.4342	4.9196e-08
Ccl11	Ccl11	0.812749	0.00977371	Ccl11	1.31213	1.79461e-06				Ccl11	1.3253	1.39769e-07
Olfr384	Olfr384	0.898581	0.00331639	Olfr384	1.31169	3.60475e-06				Olfr384	0.963398	4.19588e-05
Tsr3	Tsr3	0.746736	0.00614148	Tsr3	1.31036	1.68758e-08				Tsr3	1.333	1.59e-10
Krt28	Krt28	0.766661	0.00889355	Krt28	1.30962	4.34409e-06				Krt28	0.983749	1.51127e-06
Piezo2	Piezo2	1.00112	0.00112247	Piezo2	1.30891	1.67997e-05				Piezo2	1.41637	2.86711e-07
Ccin	Ccin	0.862318	0.00374786	Ccin	1.30856	1.44156e-06				Ccin	1.47264	6.70958e-08
Pcdhb20	Pcdhb20	0.727781	0.00351194	Pcdhb20	1.30794	1.04737e-07				Pcdhb20	1.37362	4.04608e-09
Cgrrf1	Cgrrf1	0.902495	0.00268646	Cgrrf1	1.30788	2.09393e-05				Cgrrf1	1.25681	9.99207e-06
Olfr684	Olfr684	0.805972	0.0108811	Olfr684	1.30669	1.36161e-06				Olfr684	1.31881	7.42049e-09
Cyp17a1	Cyp17a1	0.844774	0.0118535	Cyp17a1	1.30565	3.17835e-05				Cyp17a1	1.52243	7.4099e-07
Lrrc20	Lrrc20	0.568676	0.0291157	Lrrc20	1.30481	2.8797e-07				Lrrc20	1.39884	4.5792e-09
Gm5431	Gm5431	0.96897	0.00503725	Gm5431	1.30453	1.25846e-06				Gm5431	1.31044	1.81533e-08
Bsnd	Bsnd	0.781351	0.0168911	Bsnd	1.30423	2.2646e-06				Bsnd	1.46753	4.99008e-07
Vmn2r53	Vmn2r53	0.690197	0.0179745	Vmn2r53	1.30351	6.55952e-07				Vmn2r53	1.38218	2.51026e-08
Olfr1420	Olfr1420	0.646225	0.0417336	Olfr1420	1.30317	1.80383e-06				Olfr1420	1.50489	2.3118e-06
Olfr577	Olfr577	0.850143	0.0103865	Olfr577	1.30316	1.09686e-05				Olfr577	1.36604	3.95723e-07
Olfr12	Olfr12	0.817685	0.00463988	Olfr12	1.30315	6.36113e-08				Olfr12	1.16221	4.31605e-08
Hmx3	Hmx3	0.638131	0.0191678	Hmx3	1.30241	2.01261e-07				Hmx3	1.6714	1.04648e-09
Irx5	Irx5	0.813044	0.00700284	Irx5	1.30226	1.70903e-06				Irx5	1.15716	3.71096e-07
Ltc4s	Ltc4s	0.753129	0.0166229	Ltc4s	1.30209	1.75432e-06				Ltc4s	1.29422	1.03388e-06
Cyp11b1	Cyp11b1	0.880446	0.00638635	Cyp11b1	1.30174	6.37068e-06				Cyp11b1	1.07739	3.24449e-06
Col16a1	Col16a1	0.829421	0.00155691	Col16a1	1.3016	1.92938e-08				Col16a1	1.3247	2.58466e-08
Smim5	Smim5	0.933497	0.0106545	Smim5	1.30149	1.77512e-06				Smim5	1.34213	4.46869e-09
Olfr292	Olfr292	0.946612	0.00183873	Olfr292	1.30117	4.31877e-06				Olfr292	1.17241	3.05669e-06
Tnni3k	Tnni3k	1.23039	0.000394426	Tnni3k	1.29985	4.79125e-07				Tnni3k	1.34245	2.19422e-08
Pom121l2	Pom121l2	0.707208	0.035834	Pom121l2	1.29873	1.64112e-05				Pom121l2	1.47205	6.45048e-07
Prr23a3	Prr23a3	0.777422	0.038531	Prr23a3	1.29816	1.65258e-05				Prr23a3	1.59971	1.36219e-07
Pebp4	Pebp4	0.938471	0.0132818	Pebp4	1.29806	2.61048e-05				Pebp4	1.00984	6.39616e-06
Ifitm2	Ifitm2	0.862394	0.0067809	Ifitm2	1.29802	7.62427e-06				Ifitm2	0.821698	9.25851e-05
Smim1	Smim1	0.767904	0.00483057	Smim1	1.29742	9.78217e-06				Smim1	1.18997	1.01981e-06
Rad51c	Rad51c	0.890943	0.00182797	Rad51c	1.29697	7.1894e-08				Rad51c	1.26827	4.8848e-09
Sult1c1	Sult1c1	0.627401	0.0397549	Sult1c1	1.2969	1.42668e-06				Sult1c1	1.35047	1.1462e-07
Ccl28	Ccl28	0.895058	0.00279554	Ccl28	1.29681	5.54845e-06				Ccl28	1.6488	5.22753e-08
Trim56	Trim56	0.841485	0.0063897	Trim56	1.29663	4.06588e-07				Trim56	1.40895	4.85601e-08
Cpb2	Cpb2	0.697366	0.0287314	Cpb2	1.29544	6.04287e-07				Cpb2	1.4792	2.45398e-09
Saysd1	Saysd1	0.683876	0.00594244	Saysd1	1.29522	4.85667e-08				Saysd1	1.46463	4.84349e-10
Pomt2	Pomt2	0.778925	0.0132628	Pomt2	1.29443	2.91139e-06				Pomt2	1.27497	1.10182e-06
Doc2a	Doc2a	0.90435	0.000324943	Doc2a	1.29216	2.68278e-08				Doc2a	1.56575	2.23039e-11
Xkr5	Xkr5	0.856235	0.00815798	Xkr5	1.29062	1.70392e-05				Xkr5	1.07879	1.76155e-05
Qser1	Qser1	0.959635	0.00174079	Qser1	1.28911	1.81862e-06				Qser1	1.30064	1.20896e-07
Olfr622	Olfr622	0.874579	0.00314464	Olfr622	1.28779	1.57295e-07				Olfr622	1.25512	4.55993e-07
Urah	Urah	0.613195	0.0471642	Urah	1.28753	9.16474e-06				Urah	0.957043	3.89535e-06
Adamts20	Adamts20	0.940383	0.00155178	Adamts20	1.28649	1.29315e-05				Adamts20	1.34102	3.55182e-06
Edar	Edar	0.893834	0.0162595	Edar	1.28639	8.28547e-05				Edar	1.16454	1.18495e-06
Serpinb11	Serpinb11	0.843694	0.00432332	Serpinb11	1.28576	7.70217e-07				Serpinb11	1.46657	5.1325e-08
Plgrkt	Plgrkt	0.646505	0.010554	Plgrkt	1.28576	1.93492e-07				Plgrkt	1.53455	1.94322e-09
Hoxc4	Hoxc4	0.748868	0.0268871	Hoxc4	1.28565	6.36508e-06				Hoxc4	1.27489	2.02887e-07
Prx	Prx	0.919818	0.00602259	Prx	1.28518	1.8265e-07				Prx	1.24676	5.28193e-07
Smad3	Smad3	0.738979	0.021418	Smad3	1.28495	2.22666e-05				Smad3	1.1184	9.06457e-06
Olfr360	Olfr360	0.778589	0.0149624	Olfr360	1.2848	4.83633e-06				Olfr360	1.53045	1.17818e-08
Gm9997	Gm9997	0.818579	0.00948959	Gm9997	1.28421	1.22309e-06				Gm9997	1.43637	1.12706e-09
Hmgn5	Hmgn5	0.897177	0.000492842	Hmgn5	1.28399	4.45201e-10				Hmgn5	1.24229	5.95735e-09
Rhbdf2	Rhbdf2	0.891265	0.00601113	Rhbdf2	1.28308	5.17516e-05				Rhbdf2	1.19144	1.13444e-05
Fxyd2	Fxyd2	0.583045	0.0416566	Fxyd2	1.28285	4.92097e-06	Fxyd2	0.699805	0.0421629
Scn7a	Scn7a	0.87585	0.00600733	Scn7a	1.28044	7.31906e-06				Scn7a	1.33451	2.95989e-08
Mex3c	Mex3c	0.841929	0.00569372	Mex3c	1.28002	1.94081e-06				Mex3c	1.29303	2.09395e-07
Dmrt1	Dmrt1	0.900643	0.00451943	Dmrt1	1.27997	1.78606e-06				Dmrt1	0.798908	2.92108e-05
Ptbp3	Ptbp3	0.742058	0.00453002	Ptbp3	1.27908	7.78447e-07				Ptbp3	1.36882	1.53233e-08
Zfp953	Zfp953	0.719003	0.00248861	Zfp953	1.27843	6.84114e-07				Zfp953	1.126	8.92584e-07
Barx1	Barx1	0.764217	0.0146416	Barx1	1.27644	6.29241e-07				Barx1	1.02382	3.29827e-06
Otogl	Otogl	0.831491	0.00784539	Otogl	1.27624	1.23575e-06				Otogl	1.05282	9.85154e-07
Pdcd1lg2	Pdcd1lg2	0.696272	0.0336673	Pdcd1lg2	1.27564	3.68266e-07				Pdcd1lg2	1.28831	4.23526e-08
Cyyr1	Cyyr1	0.715303	0.0174971	Cyyr1	1.2755	1.22554e-05				Cyyr1	1.27898	3.73485e-07
Rnf224	Rnf224	0.969675	0.00348882	Rnf224	1.27482	7.66839e-06				Rnf224	1.21708	1.62241e-06
Tmem221	Tmem221	0.776791	0.00640885	Tmem221	1.27436	6.99511e-06				Tmem221	1.35416	1.05352e-06
Atxn7l2	Atxn7l2	0.787366	0.00204377	Atxn7l2	1.27422	9.33877e-08				Atxn7l2	1.14141	9.42183e-08
Olfr203	Olfr203	0.602891	0.0497629	Olfr203	1.2742	2.41084e-07				Olfr203	1.19597	5.23588e-07
Nanos1	Nanos1	0.797299	0.00108123	Nanos1	1.27401	2.64559e-07				Nanos1	1.36281	1.44834e-08
Rnase1	Rnase1	0.953518	0.000729986	Rnase1	1.27351	4.88613e-07				Rnase1	1.46398	2.28881e-09
Gm38457	Gm38457	0.788277	0.0132754	Gm38457	1.2735	7.23309e-07				Gm38457	1.67162	2.52682e-08
Bdkrb1	Bdkrb1	0.826311	0.0154404	Bdkrb1	1.27259	7.44921e-06				Bdkrb1	1.38545	1.30049e-07
Phox2a	Phox2a	0.858921	0.0191339	Phox2a	1.2721	1.36998e-05				Phox2a	1.06498	1.87111e-06
Ces1c	Ces1c	0.768729	0.0243651	Ces1c	1.27204	5.71037e-06				Ces1c	0.995324	4.05696e-06
Tnp2	Tnp2	0.807257	0.00752765	Tnp2	1.27144	1.593e-06				Tnp2	1.36755	3.32926e-08
Tmem216	Tmem216	0.837385	0.00181847	Tmem216	1.27125	4.61768e-07				Tmem216	1.17063	1.33182e-07
Olfr591	Olfr591	0.669391	0.0254407	Olfr591	1.27053	6.27586e-06				Olfr591	1.22648	2.43615e-05
Calca	Calca	0.767192	0.0129786	Calca	1.27003	1.0241e-06				Calca	1.03721	9.86656e-07
Tex45	Tex45	0.690537	0.0208121	Tex45	1.26942	7.66804e-07				Tex45	1.56717	9.4507e-10
Nlrp3	Nlrp3	0.820111	0.00742213	Nlrp3	1.26923	1.93404e-05				Nlrp3	1.36905	1.36861e-06
Timm10b	Timm10b	0.912254	0.00182797	Timm10b	1.26843	2.73645e-08				Timm10b	1.23397	5.69929e-09
Gsx1	Gsx1	0.633432	0.0240862	Gsx1	1.26772	5.69474e-07				Gsx1	1.14742	1.59737e-07
Hs3st3a1	Hs3st3a1	1.01811	0.00205824	Hs3st3a1	1.267	3.26179e-06				Hs3st3a1	1.11339	2.39911e-07
Ankub1	Ankub1	0.656697	0.0420312	Ankub1	1.26618	7.94628e-06				Ankub1	1.24084	4.45726e-07
Zfp386	Zfp386	0.711342	0.00694086	Zfp386	1.2655	1.05002e-07				Zfp386	1.29675	4.51093e-09
Spata16	Spata16	0.679857	0.00640896	Spata16	1.2644	2.41435e-06				Spata16	1.29288	1.21387e-06
Sfxn2	Sfxn2	0.749783	0.00961253	Sfxn2	1.26421	1.86149e-06				Sfxn2	1.15284	1.33529e-07
Olfr1324	Olfr1324	0.949379	0.0028629	Olfr1324	1.26337	8.61632e-07				Olfr1324	1.13803	5.73513e-08
Tmem239	Tmem239	0.644921	0.0242823	Tmem239	1.2632	7.59606e-07				Tmem239	1.27019	5.58684e-07
Olfr347	Olfr347	0.755897	0.0121335	Olfr347	1.26256	1.54345e-06				Olfr347	1.21654	2.32302e-08
Has2	Has2	0.675677	0.0301796	Has2	1.2625	6.72397e-06				Has2	1.42564	1.17466e-07
Grxcr1	Grxcr1	0.920696	0.00362345	Grxcr1	1.26213	4.80774e-06				Grxcr1	1.2946	1.68998e-06
Ms4a4c	Ms4a4c	0.86755	0.00662666	Ms4a4c	1.26167	6.41148e-07				Ms4a4c	0.939614	1.71426e-06
Nmbr	Nmbr	0.757473	0.024274	Nmbr	1.26127	6.36113e-08				Nmbr	1.39378	3.02426e-09
Serpinb1a	Serpinb1a	0.840762	0.00998705	Serpinb1a	1.26119	0.000224513				Serpinb1a	1.29164	4.24206e-05
Hs3st2	Hs3st2	0.655675	0.0273721	Hs3st2	1.26111	1.1188e-05				Hs3st2	1.71757	9.01223e-09
Apod	Apod	1.25967	0.00637441	Apod	1.26107	7.73975e-05				Apod	1.1181	5.87024e-06
Gzmb	Gzmb	0.658811	0.0422746	Gzmb	1.25903	1.93652e-06				Gzmb	1.18144	1.58986e-07
Cox7a1	Cox7a1	0.816294	0.00447215	Cox7a1	1.25884	1.56613e-05				Cox7a1	1.10802	5.82368e-06
Tbc1d8	Tbc1d8	0.738728	0.0106046	Tbc1d8	1.25882	4.12045e-07				Tbc1d8	1.44628	4.62396e-09
Crb3	Crb3	0.827418	0.00477456	Crb3	1.2588	7.44921e-06				Crb3	1.28353	7.40142e-07
Smok2a	Smok2a	0.797919	0.00884483	Smok2a	1.25801	3.82515e-06				Smok2a	1.19702	1.87111e-06
Olfr1353	Olfr1353	0.801073	0.00644235	Olfr1353	1.25791	2.15442e-06				Olfr1353	1.53863	1.01254e-08
Olfr873	Olfr873	0.764662	0.010382	Olfr873	1.25779	7.4577e-06				Olfr873	1.16768	1.10047e-06
Mzt1	Mzt1	0.636565	0.0276647	Mzt1	1.25713	1.46642e-06				Mzt1	1.29769	3.92026e-08
Nrm	Nrm	0.792556	0.029738	Nrm	1.25706	1.38277e-05				Nrm	1.35303	6.38238e-07
Tcfl5	Tcfl5	0.728948	0.0207306	Tcfl5	1.2558	1.36168e-07				Tcfl5	1.39835	8.45829e-07
Slc39a5	Slc39a5	0.759534	0.0120156	Slc39a5	1.25577	4.56894e-06				Slc39a5	1.33399	3.45272e-08
Nupr1l	Nupr1l	0.79558	0.014157	Nupr1l	1.25484	1.5622e-05				Nupr1l	1.24757	1.1254e-06
Mab21l4	Mab21l4	0.720166	0.0131054	Mab21l4	1.25446	3.29213e-06				Mab21l4	1.13026	9.78378e-07
Susd3	Susd3	0.626401	0.015598	Susd3	1.25372	1.64366e-06				Susd3	1.41893	1.15536e-06
Trim25	Trim25	0.77722	0.0295656	Trim25	1.25363	1.16292e-05				Trim25	0.999491	1.68805e-06
Pcdha3	Pcdha3	0.827157	0.00113946	Pcdha3	1.2526	9.84137e-07				Pcdha3	1.51921	4.04608e-09
Rtp2	Rtp2	0.765053	0.00481172	Rtp2	1.25209	2.36475e-08				Rtp2	1.37872	1.08472e-08
Cst9	Cst9	0.635844	0.0460941	Cst9	1.25173	1.23534e-07				Cst9	1.45723	2.01486e-10
Slc10a5	Slc10a5	0.864156	0.00354981	Slc10a5	1.25103	1.28555e-06				Slc10a5	1.11515	1.44188e-07
Ttll5	Ttll5	0.691964	0.016291	Ttll5	1.25096	1.76595e-06				Ttll5	1.30155	4.03078e-09
Chad	Chad	0.955758	0.00204377	Chad	1.25062	1.09471e-06				Chad	0.928536	2.31352e-06
Fam167a	Fam167a	0.752622	0.010382	Fam167a	1.25033	4.83143e-06				Fam167a	1.36826	1.00921e-05
Ctsg	Ctsg	0.984094	0.000920699	Ctsg	1.24927	5.93794e-06				Ctsg	1.19586	2.02725e-06
Pla2g4e	Pla2g4e	0.673367	0.0335142	Pla2g4e	1.24913	9.54373e-07				Pla2g4e	1.09652	6.66628e-06
Olfr910	Olfr910	0.722864	0.00843888	Olfr910	1.24717	4.20138e-08				Olfr910	1.28417	7.98177e-08
Olfr1016	Olfr1016	0.806403	0.00340952	Olfr1016	1.24695	5.56948e-07				Olfr1016	1.4016	7.91595e-08
Scara3	Scara3	0.6962	0.0452655	Scara3	1.24693	8.90653e-05				Scara3	1.3273	9.81887e-07
Olfr1155	Olfr1155	0.928178	0.0129592	Olfr1155	1.24631	2.20065e-05				Olfr1155	1.21939	3.45366e-08
Atoh7	Atoh7	0.86605	0.0032617	Atoh7	1.24631	1.22778e-06				Atoh7	1.27253	9.38873e-08
Otop2	Otop2	0.72321	0.0065762	Otop2	1.24558	1.51658e-07				Otop2	1.16648	1.40721e-07
Vax1	Vax1	0.801154	0.00699112	Vax1	1.24505	2.47466e-06				Vax1	0.986168	2.9159e-06
Rasgef1b	Rasgef1b	0.73825	0.0177331	Rasgef1b	1.24496	6.33443e-06				Rasgef1b	1.2472	2.62455e-07
Wee1	Wee1	0.836338	0.00657414	Wee1	1.24423	7.95969e-07				Wee1	1.04788	1.0736e-06
L1td1	L1td1	0.834335	0.00374786	L1td1	1.24406	8.64028e-07				L1td1	1.14276	2.1003e-07
Heatr9	Heatr9	0.782391	0.0247081	Heatr9	1.24371	7.43639e-05				Heatr9	1.47394	4.95863e-08
Lyl1	Lyl1	0.605579	0.00451704	Lyl1	1.24171	1.30047e-07				Lyl1	1.28447	3.94373e-07
Nxpe4	Nxpe4	0.859399	0.000934741	Nxpe4	1.24108	6.22345e-08				Nxpe4	1.27763	2.23158e-09
Trpv6	Trpv6	0.782782	0.0111199	Trpv6	1.24034	6.69295e-05				Trpv6	1.18646	4.84699e-07
Ddit3	Ddit3	0.79464	0.000353353	Ddit3	1.23996	8.13546e-09				Ddit3	1.15359	3.32178e-08
C5ar1	C5ar1	0.670915	0.0205182	C5ar1	1.23955	5.12655e-06				C5ar1	1.28143	4.97832e-06
Pcsk1n	Pcsk1n	0.918133	0.000664908	Pcsk1n	1.23906	6.36113e-08				Pcsk1n	0.941161	6.17608e-07
Sycn	Sycn	0.714118	0.00890209	Sycn	1.23858	2.8257e-06				Sycn	1.42353	2.66506e-08
Myh7	Myh7	0.709341	0.0172765	Myh7	1.23855	8.478e-07				Myh7	1.24918	6.62015e-08
Abhd15	Abhd15	0.908241	0.00386719	Abhd15	1.23855	1.96491e-06				Abhd15	1.02575	8.54108e-06
Rasal3	Rasal3	0.850389	0.00699529	Rasal3	1.23755	1.30372e-05				Rasal3	1.32371	4.11674e-07
Ovch2	Ovch2	0.622426	0.0383877	Ovch2	1.23748	8.0158e-06				Ovch2	1.3495	4.39017e-07
4921504E06Rik	4921504E06Rik	0.798292	0.0144972	4921504E06Rik	1.23746	1.59382e-06				4921504E06Rik	1.34196	3.38278e-08
Fgf15	Fgf15	0.838415	0.000945081	Fgf15	1.23734	2.29558e-07				Fgf15	1.12872	3.69568e-07
Pctp	Pctp	0.643762	0.0464678	Pctp	1.23699	7.32307e-06				Pctp	1.61154	8.08063e-08
Olfr455	Olfr455	0.633033	0.0345933	Olfr455	1.23629	9.97118e-05				Olfr455	1.32792	1.04351e-05
Olfr618	Olfr618	0.810072	0.00615452	Olfr618	1.23594	1.16598e-05				Olfr618	1.32088	6.90481e-07
Vmn1r211	Vmn1r211	0.878157	0.00559339	Vmn1r211	1.23586	1.44585e-05				Vmn1r211	1.30246	4.27879e-06
Zfyve19	Zfyve19	0.752588	0.0103865	Zfyve19	1.23439	3.1482e-06				Zfyve19	0.980803	2.92862e-08
Prss41	Prss41	0.840556	0.00187334	Prss41	1.23427	2.25652e-07				Prss41	1.4234	4.8903e-08
Nme6	Nme6	0.676504	0.0195262	Nme6	1.23371	4.68512e-06				Nme6	1.31516	2.23406e-07
Trim63	Trim63	0.69473	0.0053625	Trim63	1.23185	1.56974e-06				Trim63	1.11073	1.01981e-06
Olfr60	Olfr60	0.703318	0.00695863	Olfr60	1.231	6.76188e-06				Olfr60	1.81952	1.13541e-08
Them7	Them7	0.727747	0.00320397	Them7	1.23062	1.20902e-05				Them7	1.55769	3.19987e-07
P2rx6	P2rx6	0.679125	0.0268871	P2rx6	1.23024	8.68484e-06				P2rx6	1.43297	2.00621e-06
Rhoj	Rhoj	0.801862	0.00252701	Rhoj	1.22901	1.20373e-06				Rhoj	1.36893	7.42049e-09
Pigo	Pigo	0.611233	0.0130625	Pigo	1.22866	4.77038e-09				Pigo	1.29841	4.09252e-10
Snx21	Snx21	0.684023	0.0129569	Snx21	1.22822	4.5883e-08				Snx21	1.41919	3.31733e-11
Olfr1253	Olfr1253	0.666922	0.0249781	Olfr1253	1.22757	2.94877e-06				Olfr1253	1.15959	1.6549e-08
Tex37	Tex37	0.716788	0.00823727	Tex37	1.22637	5.37744e-07				Tex37	1.05802	4.3383e-07
Nrn1l	Nrn1l	0.585835	0.0388115	Nrn1l	1.22528	3.47089e-06				Nrn1l	1.15364	6.00116e-08
Tcl1b2	Tcl1b2	0.80864	0.0305786	Tcl1b2	1.22495	5.97911e-05				Tcl1b2	1.09742	1.14345e-06
Tmem65	Tmem65	0.684412	0.0108155	Tmem65	1.22468	5.93866e-07				Tmem65	1.4399	1.03664e-08
Spint2	Spint2	0.867555	0.00069706	Spint2	1.22434	2.53778e-06				Spint2	1.15008	3.13828e-07
Rdh1	Rdh1	0.908445	0.0126372	Rdh1	1.22389	4.61768e-07				Rdh1	1.30115	4.23452e-07
Jam2	Jam2	1.00433	0.00695863	Jam2	1.22312	7.35976e-05				Jam2	1.15806	1.89629e-05
Ccl2	Ccl2	0.734802	0.00330574	Ccl2	1.22222	1.26014e-07				Ccl2	1.25633	3.45366e-08
Tmem213	Tmem213	0.793365	0.00507095	Tmem213	1.22102	1.36286e-06				Tmem213	1.69641	5.22753e-08
Uncx	Uncx	0.626511	0.0377239	Uncx	1.22071	1.00412e-05				Uncx	1.26345	1.00569e-06
Tmbim7	Tmbim7	0.626927	0.0317042	Tmbim7	1.22059	1.18762e-06				Tmbim7	1.16558	6.36934e-08
Olfr1279	Olfr1279	0.624492	0.0494057	Olfr1279	1.21954	5.80104e-07				Olfr1279	1.05549	4.81465e-08
Cd52	Cd52	1.06079	4.03908e-05	Cd52	1.21937	1.18573e-05				Cd52	1.10776	9.05799e-06
Mob3b	Mob3b	0.860747	0.00210118	Mob3b	1.21877	3.26336e-05				Mob3b	1.15219	5.33532e-06
Plcb3	Plcb3	0.734678	0.00158984	Plcb3	1.21802	5.65075e-07				Plcb3	1.22678	4.18592e-07
Etv4	Etv4	0.624729	0.0288926	Etv4	1.21734	4.24956e-06				Etv4	1.04786	8.81922e-07
Uts2r	Uts2r	0.714484	0.0194909	Uts2r	1.2172	7.96308e-06				Uts2r	0.939492	7.37992e-05
Itgb1bp2	Itgb1bp2	0.848455	0.0168911	Itgb1bp2	1.21717	4.76933e-05				Itgb1bp2	1.05894	3.61366e-06
Chrnb4	Chrnb4	0.718438	0.00338947	Chrnb4	1.21635	9.88584e-07				Chrnb4	1.06635	5.6162e-07
Zc3h8	Zc3h8	0.838174	0.00117299	Zc3h8	1.21605	5.71037e-06				Zc3h8	1.19279	2.91181e-06
Gas1	Gas1	0.748733	0.0126257	Gas1	1.21578	2.12627e-06				Gas1	1.14829	8.25186e-08
Vmn1r48	Vmn1r48	0.680311	0.0437258	Vmn1r48	1.21517	1.082e-05				Vmn1r48	0.844157	0.000321564
Fank1	Fank1	0.652654	0.0210145	Fank1	1.21349	2.01403e-05				Fank1	1.36448	4.33065e-07
Nfatc4	Nfatc4	0.688595	0.0467481	Nfatc4	1.21347	1.36161e-06				Nfatc4	1.10502	3.24233e-07
Rassf6	Rassf6	0.899076	0.00874234	Rassf6	1.21318	2.06499e-05				Rassf6	0.962444	7.04552e-06
Olfr298	Olfr298	0.92966	0.00051454	Olfr298	1.2129	3.0134e-05				Olfr298	0.848227	0.000888909
Olfr1141	Olfr1141	0.705594	0.0267432	Olfr1141	1.21266	4.07151e-06				Olfr1141	0.862898	1.39572e-06
Mmp11	Mmp11	0.872154	0.00402108	Mmp11	1.21259	5.13505e-06				Mmp11	1.25581	3.471e-07
Ces1h	Ces1h	0.764789	0.0125806	Ces1h	1.21226	5.31021e-06				Ces1h	1.56497	1.66598e-07
Cryba1	Cryba1	0.652767	0.00640885	Cryba1	1.21164	1.64177e-05				Cryba1	1.24407	7.55397e-06
Cyp4f18	Cyp4f18	0.69319	0.0206863	Cyp4f18	1.21135	8.45456e-06				Cyp4f18	1.15471	3.72111e-06
Nadsyn1	Nadsyn1	0.772531	0.0266306	Nadsyn1	1.21129	5.56992e-05				Nadsyn1	1.32131	4.25719e-06
Cyp2c66	Cyp2c66	0.803445	0.012932	Cyp2c66	1.21088	5.97744e-06				Cyp2c66	1.12931	1.25274e-07
Pax1	Pax1	0.893658	0.00490531	Pax1	1.21048	7.53196e-05				Pax1	1.3051	4.71269e-06
Oscar	Oscar	0.706869	0.010358	Oscar	1.20964	4.61768e-07				Oscar	0.53723	0.00122463
Nxt2	Nxt2	0.805339	0.0011503	Nxt2	1.20929	7.90897e-07				Nxt2	0.964163	1.28655e-06
Mmp19	Mmp19	0.694065	0.0297575	Mmp19	1.20924	7.1816e-07				Mmp19	1.32767	4.62396e-09
Fam170b	Fam170b	0.672819	0.0142807	Fam170b	1.20914	5.1084e-06				Fam170b	1.32022	2.53979e-07
Yju2	Yju2	0.715124	0.00485949	Yju2	1.20788	1.94476e-07				Yju2	1.1345	8.63211e-08
Aqp2	Aqp2	0.760984	0.01812	Aqp2	1.20732	0.000164964				Aqp2	1.12149	1.91148e-05
Oas1g	Oas1g	0.669831	0.0191649	Oas1g	1.20699	4.38235e-06				Oas1g	0.894873	1.04186e-05
Cyp4f40	Cyp4f40	0.820198	0.00583678	Cyp4f40	1.20596	1.12311e-05				Cyp4f40	0.997187	6.55649e-07
Ogfod3	Ogfod3	0.722779	0.0151006	Ogfod3	1.20595	1.32703e-06				Ogfod3	1.27807	5.50816e-08
Mrtfb	Mrtfb	0.683677	0.0165821	Mrtfb	1.20589	4.99623e-07				Mrtfb	1.26407	1.31727e-08
Myg1	Myg1	0.738176	0.00593985	Myg1	1.20455	2.73645e-08				Myg1	1.11147	1.61519e-07
Nudt16	Nudt16	0.811894	0.00132558	Nudt16	1.20427	9.33877e-08				Nudt16	1.07154	5.33275e-09
Cxcr1	Cxcr1	0.861551	0.00614121	Cxcr1	1.20398	7.79566e-05				Cxcr1	0.872551	0.000238463
Dlx4	Dlx4	0.830782	0.00662666	Dlx4	1.20307	4.1003e-05				Dlx4	1.24435	1.31954e-06
Lin54	Lin54	0.854183	0.0103183	Lin54	1.20297	0.00012925				Lin54	1.07577	1.166e-05
Xkr7	Xkr7	0.818215	0.0165172	Xkr7	1.20277	3.90708e-05				Xkr7	1.22314	6.99905e-06
Olfr1306	Olfr1306	1.01518	0.00435765	Olfr1306	1.20223	5.55924e-06				Olfr1306	1.07151	4.62305e-07
Spink14	Spink14	0.710665	0.0301963	Spink14	1.20168	1.12045e-05				Spink14	1.62645	1.3146e-08
Tle7	Tle7	0.699278	0.0154273	Tle7	1.20155	7.88109e-07				Tle7	1.38486	6.45661e-09
Rpgrip1	Rpgrip1	0.820293	0.0157039	Rpgrip1	1.20016	1.13891e-05				Rpgrip1	1.26339	4.34637e-06
Irgc1	Irgc1	0.701399	0.0176179	Irgc1	1.19794	1.09984e-05				Irgc1	1.1719	3.30358e-08
Tmem88	Tmem88	0.828925	0.00745559	Tmem88	1.19781	2.95935e-06				Tmem88	1.104	6.54338e-06
Sectm1a	Sectm1a	0.684026	0.0156295	Sectm1a	1.19737	1.77423e-06				Sectm1a	1.20982	1.37457e-06
Gm5617	Gm5617	0.58316	0.0271213	Gm5617	1.19708	2.22536e-07				Gm5617	1.57282	5.19055e-09
Olfr769	Olfr769	0.647585	0.0348042	Olfr769	1.19668	2.43552e-05				Olfr769	1.19952	5.12723e-07
Tmem164	Tmem164	0.79983	0.00628501	Tmem164	1.19596	2.0408e-06				Tmem164	1.22247	6.80321e-07
Foxd4	Foxd4	0.709702	0.0172346	Foxd4	1.19566	6.60258e-06				Foxd4	1.47063	4.0611e-08
Klre1	Klre1	0.793127	0.0191678	Klre1	1.19536	7.96308e-06				Klre1	1.18132	5.11483e-07
Fam222a	Fam222a	0.735964	0.0254017	Fam222a	1.19507	0.000115873				Fam222a	1.04169	6.66553e-05
Olfr974	Olfr974	0.701173	0.044317	Olfr974	1.19454	2.03177e-05				Olfr974	1.28326	8.70197e-07
Kash5	Kash5	0.75851	0.00947742	Kash5	1.19352	7.13787e-06				Kash5	1.03219	9.36323e-06
Wnt7a	Wnt7a	0.786445	0.0059487	Wnt7a	1.19172	1.48776e-06				Wnt7a	1.15872	4.38275e-07
Myl7	Myl7	0.987863	0.000348362	Myl7	1.18993	1.59345e-05				Myl7	0.994303	3.9898e-05
Olfr1052	Olfr1052	0.66874	0.0268069	Olfr1052	1.18922	1.09241e-05				Olfr1052	1.16651	1.15536e-06
Ccr6	Ccr6	0.663614	0.018143	Ccr6	1.18866	3.03046e-06				Ccr6	1.24893	6.3398e-08
Il24	Il24	0.911902	0.00395371	Il24	1.18777	1.96637e-05				Il24	1.21255	4.2943e-07
Olfr742	Olfr742	0.715524	0.0120338	Olfr742	1.18742	2.93362e-06				Olfr742	1.25318	5.31697e-07
Slc9a3	Slc9a3	0.636554	0.0186672	Slc9a3	1.18738	1.30795e-06				Slc9a3	1.46645	8.82737e-08
Olfr62	Olfr62	0.720356	0.043272	Olfr62	1.18701	6.69897e-05				Olfr62	1.21257	3.78443e-05
Cmbl	Cmbl	0.837357	0.0005101	Cmbl	1.18578	5.19569e-07				Cmbl	1.04299	1.74825e-07
Olfr692	Olfr692	0.744267	0.0122293	Olfr692	1.18544	9.28564e-06				Olfr692	1.3584	1.79517e-07
Olfml2a	Olfml2a	0.735365	0.00506701	Olfml2a	1.18538	8.478e-07				Olfml2a	0.956395	0.000165045
1700011L22Rik	1700011L22Rik	0.761451	0.00858556	1700011L22Rik	1.18491	1.00587e-05				1700011L22Rik	1.11986	1.91397e-06
Foxn1	Foxn1	0.820446	0.00749409	Foxn1	1.18314	1.59027e-06				Foxn1	1.07297	4.60174e-07
Olfr472	Olfr472	0.79082	0.0329421	Olfr472	1.18308	0.000175121				Olfr472	1.13629	9.33101e-06
Dip2a	Dip2a	0.849737	0.000104329	Dip2a	1.18218	1.37336e-08				Dip2a	1.06244	1.7739e-08
Olfr1440	Olfr1440	0.745374	0.0189021	Olfr1440	1.18173	4.987e-05				Olfr1440	1.20949	3.81022e-06
Ascl4	Ascl4	0.895875	0.000842666	Ascl4	1.18154	2.25129e-06				Ascl4	1.42109	3.52992e-09
Polr1d	Polr1d	0.713584	0.00109551	Polr1d	1.18095	1.19354e-07				Polr1d	1.16032	1.54326e-08
Ms4a8a	Ms4a8a	0.770876	0.00395792	Ms4a8a	1.18007	4.40333e-06				Ms4a8a	1.46975	5.95769e-08
Cln5	Cln5	0.762984	0.00608271	Cln5	1.17825	1.02522e-06				Cln5	1.44145	3.90339e-09
Sprr2i	Sprr2i	0.839556	0.00417587	Sprr2i	1.17781	7.85819e-06				Sprr2i	1.3288	8.57337e-08
Smagp	Smagp	0.808647	0.00155559	Smagp	1.1778	5.63308e-07				Smagp	1.3037	5.0153e-10
Tmem171	Tmem171	0.769958	0.0268069	Tmem171	1.17714	6.74404e-05				Tmem171	1.27668	5.3504e-07
Rbpms	Rbpms	0.716233	0.0118318	Rbpms	1.17652	3.71802e-06				Rbpms	1.174	1.2441e-06
Ubc	Ubc	0.702399	0.0257982	Ubc	1.17648	2.68061e-05				Ubc	1.18285	2.13117e-06
Olfr13	Olfr13	0.718695	0.0178593	Olfr13	1.17632	5.93866e-07				Olfr13	1.3515	9.0132e-09
Scn4a	Scn4a	0.664298	0.0302377	Scn4a	1.17563	1.09834e-06				Scn4a	1.2298	1.55834e-07
Ckmt2	Ckmt2	0.884376	0.0126372	Ckmt2	1.1752	2.16289e-05				Ckmt2	1.18742	4.35133e-07
H1f6	H1f6	0.866636	0.00553228	H1f6	1.17515	1.14653e-05				H1f6	1.38079	5.93008e-07
Slc22a6	Slc22a6	0.710884	0.0267355	Slc22a6	1.17505	4.64459e-06				Slc22a6	1.17308	3.23308e-07
Arl6ip6	Arl6ip6	0.684779	0.0120338	Arl6ip6	1.17504	6.40674e-06				Arl6ip6	1.39715	7.73003e-08
Kel	Kel	0.773871	0.0100676	Kel	1.17469	8.7167e-06				Kel	1.14506	4.56777e-07
Tshb	Tshb	1.03885	0.00430461	Tshb	1.17423	5.2975e-05				Tshb	0.963073	2.90419e-06
Tssk1	Tssk1	0.653104	0.0398765	Tssk1	1.17387	8.33749e-06				Tssk1	1.01747	1.14251e-07
Olfr1030	Olfr1030	0.698816	0.028422	Olfr1030	1.17347	3.06972e-06				Olfr1030	1.34023	5.66799e-07
Adgrg6	Adgrg6	0.738286	0.018863	Adgrg6	1.17347	9.023e-06				Adgrg6	1.15128	3.12911e-07
Olfr576	Olfr576	0.883999	0.00261713	Olfr576	1.17242	4.74179e-05				Olfr576	1.10637	1.17766e-05
Upb1	Upb1	0.633592	0.0276745	Upb1	1.17151	5.15031e-07				Upb1	1.17146	1.23477e-07
Hmga2	Hmga2	0.708561	0.00303376	Hmga2	1.17141	1.08987e-07				Hmga2	1.14269	5.53896e-08
Ccl9	Ccl9	0.700811	0.0264489	Ccl9	1.17022	1.46975e-05				Ccl9	1.65385	4.0142e-08
Phospho1	Phospho1	0.740735	0.00948959	Phospho1	1.16984	1.49951e-06				Phospho1	1.24718	1.16885e-07
Troap	Troap	0.635156	0.0435739	Troap	1.16921	6.37068e-06				Troap	1.00836	4.97407e-07
Wdr64	Wdr64	0.724606	0.0344647	Wdr64	1.1685	3.12563e-06				Wdr64	0.777241	8.558e-05
Foxe3	Foxe3	0.729661	0.007236	Foxe3	1.16845	1.38189e-05				Foxe3	0.803611	5.29665e-05
Snx20	Snx20	0.800084	0.00170427	Snx20	1.16819	1.10333e-06				Snx20	1.1567	3.07266e-07
Cytl1	Cytl1	0.57159	0.0322039	Cytl1	1.16791	4.24967e-06				Cytl1	1.19264	5.06251e-08
Olfr1163	Olfr1163	0.766175	0.0306626	Olfr1163	1.16734	9.00045e-06				Olfr1163	0.877955	7.74361e-06
Zfp36	Zfp36	0.940375	0.00248861	Zfp36	1.16701	2.28715e-06				Zfp36	1.03888	1.68041e-06
Pxmp4	Pxmp4	0.653217	0.0103865	Pxmp4	1.16696	1.03921e-07				Pxmp4	1.12827	8.38662e-09
Sh2b3	Sh2b3	0.808211	0.00073696	Sh2b3	1.16647	3.41359e-07				Sh2b3	1.2144	6.49026e-09
Igfbp6	Igfbp6	0.856273	0.00606145	Igfbp6	1.16614	1.53424e-06				Igfbp6	1.00407	1.41198e-07
Pax8	Pax8	0.650344	0.0255883	Pax8	1.16611	2.46642e-06				Pax8	1.21776	1.52302e-06
2510039O18Rik	2510039O18Rik	0.504404	0.0288299	2510039O18Rik	1.1652	1.07366e-07				2510039O18Rik	1.18272	3.12972e-08
Atp8a2	Atp8a2	0.65472	0.00119238	Atp8a2	1.16498	9.78397e-08				Atp8a2	1.31878	2.79419e-09
Unc13d	Unc13d	0.61384	0.0126367	Unc13d	1.16345	2.33097e-07				Unc13d	1.31923	6.81774e-08
Ahr	Ahr	0.83108	0.00640885	Ahr	1.16283	3.11336e-06				Ahr	1.2472	2.338e-09
Fbxo47	Fbxo47	0.935692	0.00153817	Fbxo47	1.16208	1.36242e-06				Fbxo47	1.07163	9.3487e-07
Ces1g	Ces1g	0.704633	0.0298767	Ces1g	1.16184	4.9294e-06				Ces1g	0.852159	3.39852e-06
Osr1	Osr1	0.850972	0.00425163	Osr1	1.16143	1.72922e-05				Osr1	1.16314	8.28635e-07
Phka1	Phka1	1.12855	0.000324943	Phka1	1.16141	1.00566e-05				Phka1	0.926218	7.36545e-06
Olfr630	Olfr630	0.586988	0.0309779	Olfr630	1.1612	4.64826e-07				Olfr630	1.20074	3.18598e-06
Olfr48	Olfr48	0.688479	0.0177331	Olfr48	1.16115	1.13029e-06				Olfr48	1.31721	7.22065e-08
Prss46	Prss46	0.822745	0.00252701	Prss46	1.1603	8.10809e-06				Prss46	1.14797	8.28444e-06
Scel	Scel	0.679443	0.0352897	Scel	1.16026	5.49534e-05				Scel	1.03191	2.09783e-05
Olfr845	Olfr845	0.70088	0.0157726	Olfr845	1.16007	1.09764e-05				Olfr845	1.18501	8.27253e-06
Rfx6	Rfx6	0.737213	0.00746646	Rfx6	1.15903	3.95961e-06				Rfx6	1.21984	8.99329e-07
Optc	Optc	0.806071	0.00966995	Optc	1.1585	7.31967e-06				Optc	1.05587	5.2055e-06
Ndufaf4	Ndufaf4	0.785807	0.00173087	Ndufaf4	1.15801	4.27012e-08				Ndufaf4	0.936404	8.08062e-08
Hyal5	Hyal5	0.832504	0.0130811	Hyal5	1.1579	0.000290061				Hyal5	1.14209	4.61132e-05
Mc3r	Mc3r	0.713659	0.00252701	Mc3r	1.15782	1.09348e-06				Mc3r	1.11932	1.09284e-06
Olfr1362	Olfr1362	0.728729	0.0154708	Olfr1362	1.15766	8.80635e-06				Olfr1362	1.13482	4.2745e-08
Vmn1r231	Vmn1r231	0.834545	0.0028629	Vmn1r231	1.15742	7.40827e-06				Vmn1r231	0.992788	7.75413e-06
Krtap1-4	Krtap1-4	0.909856	0.00073696	Krtap1-4	1.15742	0.000204887				Krtap1-4	1.20086	8.47111e-05
Olfr606	Olfr606	0.870638	0.00402108	Olfr606	1.15739	4.67503e-06				Olfr606	0.985741	7.32798e-05
Dhrs2	Dhrs2	0.645484	0.00934137	Dhrs2	1.15585	1.18762e-06				Dhrs2	1.12698	4.43708e-07
Maml3	Maml3	0.701856	0.0159766	Maml3	1.15568	5.82624e-06				Maml3	1.23756	7.68523e-07
Thbs4	Thbs4	0.954181	0.0155154	Thbs4	1.15557	0.000499456				Thbs4	0.930859	0.000229357
C5ar2	C5ar2	0.687844	0.0361743	C5ar2	1.15517	5.26181e-05				C5ar2	0.677797	0.00100935
Prdm6	Prdm6	0.697874	0.0263571	Prdm6	1.15514	3.7322e-06				Prdm6	1.1946	1.6254e-08
Olfr480	Olfr480	0.611081	0.0156295	Olfr480	1.15472	1.40386e-06				Olfr480	1.18922	4.36002e-07
Vmn1r195	Vmn1r195	0.838944	0.00967583	Vmn1r195	1.15456	1.23414e-05				Vmn1r195	1.16695	9.01248e-07
Onecut1	Onecut1	0.801686	0.0249039	Onecut1	1.1544	0.000149541				Onecut1	1.21491	1.61478e-05
Tmem54	Tmem54	0.642893	0.0363541	Tmem54	1.15436	2.50391e-05				Tmem54	1.39557	2.22211e-08
Cd5	Cd5	0.882272	0.00113946	Cd5	1.15422	1.60014e-06				Cd5	0.990922	1.5025e-06
Pm20d2	Pm20d2	0.800796	0.00123246	Pm20d2	1.15405	1.59382e-06				Pm20d2	1.05335	1.28972e-06
Gk5	Gk5	0.518631	0.0222925	Gk5	1.15373	6.29292e-06				Gk5	1.24847	1.0736e-06
Gm11564	Gm11564	0.866438	0.00369821	Gm11564	1.15297	2.38759e-05				Gm11564	1.17108	1.37457e-06
Dcdc5	Dcdc5	0.888052	0.00310957	Dcdc5	1.15276	2.10772e-06				Dcdc5	1.1727	1.82549e-08
Cryaa	Cryaa	0.553207	0.045568	Cryaa	1.15236	1.32797e-05				Cryaa	1.10246	8.54267e-06
Six5	Six5	0.817217	0.00796556	Six5	1.15225	1.45376e-05				Six5	0.856877	2.68339e-05
Ankrd53	Ankrd53	0.576968	0.0310293	Ankrd53	1.15173	8.09059e-06				Ankrd53	1.03426	5.0277e-06
Rcc1	Rcc1	0.799093	0.00695863	Rcc1	1.15172	4.34409e-06				Rcc1	1.08893	4.07292e-07
Cd3g	Cd3g	0.703902	0.00154333	Cd3g	1.1499	2.27598e-07				Cd3g	1.06856	1.49349e-06
Olfr506	Olfr506	0.734745	0.0217401	Olfr506	1.14947	9.1056e-06				Olfr506	0.979106	6.43547e-05
Mt1	Mt1	0.902331	0.00451943	Mt1	1.14784	9.81039e-08				Mt1	1.19686	1.94253e-09
Smim27	Smim27	0.844053	0.00981511	Smim27	1.14653	4.07713e-05				Smim27	1.28117	1.11116e-06
Rab39	Rab39	0.685519	0.0278139	Rab39	1.14618	1.56678e-05				Rab39	1.15316	2.32633e-06
Sbsn	Sbsn	0.934943	0.000355534	Sbsn	1.14584	1.13029e-06				Sbsn	0.929417	6.13851e-07
Olfr308	Olfr308	0.629724	0.0365312	Olfr308	1.1449	1.00882e-05				Olfr308	1.01587	3.05669e-06
Parp10	Parp10	0.730594	0.00817498	Parp10	1.14447	5.1908e-06				Parp10	1.36152	1.97916e-08
Slc22a3	Slc22a3	0.727602	0.00185824	Slc22a3	1.14405	1.68499e-06				Slc22a3	1.08126	1.28902e-06
Rpp38	Rpp38	0.645643	0.0241512	Rpp38	1.14364	2.59826e-06				Rpp38	0.982619	1.41191e-06
S100a6	S100a6	0.887865	0.00248861	S100a6	1.14361	8.69302e-06				S100a6	0.926759	8.39233e-05
Cklf	Cklf	0.816067	0.0011503	Cklf	1.14305	1.66653e-07				Cklf	1.08665	4.3283e-08
Tpsb2	Tpsb2	0.804772	0.00646627	Tpsb2	1.14296	2.59826e-06				Tpsb2	1.24554	1.59895e-08
Slx1b	Slx1b	0.804731	0.00346078	Slx1b	1.14265	1.18939e-07				Slx1b	0.933194	5.48404e-08
Ceacam10	Ceacam10	0.777103	0.00948959	Ceacam10	1.14218	2.87375e-06				Ceacam10	1.26689	2.08294e-07
Spag11a	Spag11a	0.782812	0.00338947	Spag11a	1.14217	7.81156e-06				Spag11a	1.2064	2.79569e-05
Myl3	Myl3	0.815815	0.000633505	Myl3	1.14204	1.05394e-05				Myl3	1.19128	4.46639e-06
Hoxb3	Hoxb3	0.710971	0.0106594	Hoxb3	1.14152	1.22828e-05				Hoxb3	1.17897	8.7486e-07
Pomc	Pomc	0.667716	0.0191649	Pomc	1.14144	1.90946e-06				Pomc	1.12092	1.47421e-07
Trappc5	Trappc5	0.946666	0.0009672	Trappc5	1.14097	1.75561e-06				Trappc5	0.819599	1.0533e-05
Sla	Sla	0.623972	0.0348952	Sla	1.14043	2.10062e-05				Sla	1.10224	1.10165e-06
Il1a	Il1a	0.620444	0.0237022	Il1a	1.14031	1.22251e-06				Il1a	1.1241	1.74089e-06
Nanog	Nanog	0.874885	0.00395371	Nanog	1.14024	2.10629e-05				Nanog	1.08904	1.3666e-07
Olfr807	Olfr807	0.75365	0.012794	Olfr807	1.13984	3.72242e-06				Olfr807	1.0891	2.29303e-06
Olfr644	Olfr644	0.781653	0.0187757	Olfr644	1.13967	5.83496e-05				Olfr644	1.0426	8.96269e-06
Wdr66	Wdr66	0.730498	0.0189858	Wdr66	1.1394	1.23817e-05				Wdr66	0.792811	6.0904e-06
Sgk2	Sgk2	0.72306	0.0259717	Sgk2	1.13935	1.84629e-05				Sgk2	1.20556	1.39515e-06
Piga	Piga	0.909025	0.0016216	Piga	1.13889	2.12944e-05				Piga	1.04344	3.29446e-06
Trnp1	Trnp1	0.955116	0.000296926	Trnp1	1.13862	9.47211e-06				Trnp1	1.18158	2.15246e-06
Zp2	Zp2	0.841813	0.00504106	Zp2	1.13831	4.19673e-06				Zp2	0.759602	0.000199379
Lce1a1	Lce1a1	0.686265	0.0184439	Lce1a1	1.13794	1.04087e-05				Lce1a1	1.39389	2.96739e-07
P2rx3	P2rx3	0.580582	0.0194909	P2rx3	1.13753	5.42871e-07				P2rx3	0.934856	1.58434e-05
Klf14	Klf14	0.767436	0.0153341	Klf14	1.13724	4.06874e-05				Klf14	1.24516	1.73277e-06
Olfr316	Olfr316	0.70935	0.0158663	Olfr316	1.13658	1.05219e-05				Olfr316	1.03173	1.19328e-05
Tnni3	Tnni3	0.765936	0.0037624	Tnni3	1.13656	2.12627e-06				Tnni3	1.07251	3.57788e-07
Pon2	Pon2	0.853371	0.000958277	Pon2	1.13563	8.09059e-06				Pon2	1.13763	1.48098e-06
Slc6a2	Slc6a2	0.757427	0.00164935	Slc6a2	1.13435	8.20383e-07				Slc6a2	1.23202	9.03439e-08
Cxcl3	Cxcl3	0.53245	0.0276974	Cxcl3	1.13425	1.61474e-05				Cxcl3	1.3558	1.83007e-08
Gphb5	Gphb5	0.668212	0.0260532	Gphb5	1.13413	8.55069e-06				Gphb5	1.11226	2.21879e-06
Rab38	Rab38	0.637501	0.0225745	Rab38	1.13356	3.57015e-05				Rab38	1.05987	1.76572e-05
C1qa	C1qa	1.28904	0.0182898	C1qa	1.13347	1.24148e-05				C1qa	1.18959	2.69669e-06
Il1rapl2	Il1rapl2	0.765638	0.0061277	Il1rapl2	1.13343	5.37665e-06				Il1rapl2	1.28516	8.82054e-07
Ptger2	Ptger2	0.942524	0.00609331	Ptger2	1.13342	1.24009e-05				Ptger2	0.955998	9.37408e-06
Slc27a6	Slc27a6	0.817859	0.00575064	Slc27a6	1.13261	6.8132e-06				Slc27a6	1.10799	1.19676e-06
Plet1	Plet1	0.75014	0.0318806	Plet1	1.13247	8.22296e-05				Plet1	0.999387	4.98096e-06
Zkscan14	Zkscan14	0.732944	0.00463965	Zkscan14	1.13242	2.8558e-06				Zkscan14	1.1352	3.71e-08
Trpv1	Trpv1	0.917083	0.00403453	Trpv1	1.13139	6.5623e-05				Trpv1	0.873325	0.000101125
Olfr309	Olfr309	0.689551	0.0462434	Olfr309	1.13128	8.91953e-05				Olfr309	1.02445	3.74082e-05
Npepl1	Npepl1	0.532068	0.0308888	Npepl1	1.1302	1.37548e-07				Npepl1	1.22298	9.74073e-09
Olfr97	Olfr97	0.921564	0.00913654	Olfr97	1.13011	3.59428e-05				Olfr97	0.864877	7.33246e-06
Cxcl2	Cxcl2	0.961992	0.000845029	Cxcl2	1.12999	1.53424e-06				Cxcl2	1.10224	7.76837e-06
Stra6l	Stra6l	0.801327	0.0141202	Stra6l	1.12951	0.000306054				Stra6l	1.18127	3.55713e-05
Capn9	Capn9	0.734455	0.00659723	Capn9	1.1293	2.15281e-06				Capn9	1.09234	6.41035e-08
Klhl41	Klhl41	0.824821	0.0264318	Klhl41	1.12909	0.000170157				Klhl41	0.994449	1.81349e-05
Rnf212	Rnf212	0.553728	0.0134188	Rnf212	1.12873	2.25866e-07				Rnf212	1.4419	2.59982e-08
Six1	Six1	0.774264	0.00695863	Six1	1.12787	3.76449e-06				Six1	1.16405	1.49228e-06
Hoxb4	Hoxb4	0.690093	0.027482	Hoxb4	1.12634	0.000195341				Hoxb4	1.0868	0.000157086
Olfr883	Olfr883	0.663129	0.0430485	Olfr883	1.12624	1.33144e-05				Olfr883	1.12557	2.89722e-06
Wdr44	Wdr44	0.427545	0.0430485	Wdr44	1.12568	5.77592e-08	Wdr44	0.698138	0.0460495	Wdr44	1.1343	3.09145e-09
Eif2ak2	Eif2ak2	0.715213	0.00385944	Eif2ak2	1.12552	1.59382e-06				Eif2ak2	0.909488	4.81489e-05
Mak	Mak	0.876867	0.0129786	Mak	1.12482	0.000139263				Mak	0.934222	1.47501e-07
Rab40b	Rab40b	0.727039	0.0176508	Rab40b	1.12477	1.03547e-05				Rab40b	0.997308	5.11483e-07
Rab33a	Rab33a	0.660043	0.0172346	Rab33a	1.12391	7.81156e-06				Rab33a	1.16433	4.86458e-07
Olfr5	Olfr5	0.961412	0.00167616	Olfr5	1.12359	6.75152e-05				Olfr5	1.06061	4.01242e-06
Mymx	Mymx	0.494923	0.01851	Mymx	1.12315	2.53683e-07				Mymx	1.4363	1.22005e-09
Olfr640	Olfr640	0.653233	0.0325143	Olfr640	1.12282	1.78404e-06				Olfr640	1.02074	7.43937e-08
Insrr	Insrr	0.870887	0.0110125	Insrr	1.12081	1.97553e-05				Insrr	1.01229	3.08772e-06
Zbtb7b	Zbtb7b	0.71602	0.0104831	Zbtb7b	1.1206	9.62511e-06				Zbtb7b	1.01036	5.34201e-08
Zfp541	Zfp541	0.760154	0.0078281	Zfp541	1.12025	3.55467e-07				Zfp541	1.02451	1.48807e-06
Olfr275	Olfr275	0.610879	0.048278	Olfr275	1.1197	2.40263e-05				Olfr275	1.02379	8.53984e-06
Olfr1246	Olfr1246	0.793616	0.0297149	Olfr1246	1.11924	0.000254263				Olfr1246	1.22686	1.14139e-06
Tshz3	Tshz3	0.776777	0.00609792	Tshz3	1.11898	6.92745e-05				Tshz3	0.874553	0.00030949
Olfr1124	Olfr1124	0.714339	0.0349747	Olfr1124	1.11779	3.50746e-05				Olfr1124	0.88816	1.37312e-06
H3f4	H3f4	0.622516	0.0233134	H3f4	1.11727	1.93895e-05				H3f4	0.883901	7.22099e-06
Ccl3	Ccl3	0.691272	0.00744816	Ccl3	1.11723	8.55445e-06				Ccl3	1.00807	5.84666e-06
Olfr1095	Olfr1095	0.923997	0.0103528	Olfr1095	1.11693	0.000130243				Olfr1095	0.867247	1.26384e-05
Rbm11	Rbm11	0.705602	0.00736174	Rbm11	1.11652	4.14863e-06				Rbm11	0.747786	2.06697e-05
Olfr904	Olfr904	0.578607	0.0328759	Olfr904	1.11591	1.96374e-05				Olfr904	1.15677	4.49875e-06
Rnf39	Rnf39	0.597272	0.03567	Rnf39	1.11588	1.21854e-05				Rnf39	1.30455	2.55263e-07
C1qtnf7	C1qtnf7	0.710925	0.0212168	C1qtnf7	1.11579	3.04507e-05				C1qtnf7	1.10765	1.09284e-06
Olfr525	Olfr525	0.65416	0.0202998	Olfr525	1.11548	4.07908e-07				Olfr525	1.18849	9.76008e-08
Msgn1	Msgn1	0.817678	0.00440087	Msgn1	1.11482	2.23282e-06				Msgn1	1.28134	1.76583e-07
Pemt	Pemt	0.797638	0.0005101	Pemt	1.11446	3.13406e-07				Pemt	1.24037	5.48404e-08
Olfr1441	Olfr1441	0.634175	0.0103865	Olfr1441	1.11441	1.46662e-06				Olfr1441	0.886154	5.56756e-05
Gstt4	Gstt4	0.720959	0.0263779	Gstt4	1.11436	4.49023e-06				Gstt4	1.24696	9.90916e-08
Top2a	Top2a	0.557622	0.0120226	Top2a	1.11376	1.11068e-05				Top2a	1.11428	1.25797e-05
Olfr911-ps1	Olfr911-ps1	0.855439	0.00210532	Olfr911-ps1	1.11375	1.94476e-07				Olfr911-ps1	1.0873	6.61479e-07
Vmn1r82	Vmn1r82	0.731137	0.00192838	Vmn1r82	1.11294	2.90471e-06				Vmn1r82	0.90464	0.000169245
Olfr186	Olfr186	0.829042	0.0019398	Olfr186	1.11289	6.87165e-06				Olfr186	0.97101	2.8708e-06
C1s1	C1s1	0.774115	0.00695863	C1s1	1.1125	7.38239e-07				C1s1	1.07084	1.28844e-07
As3mt	As3mt	0.634541	0.0352564	As3mt	1.11203	7.5931e-05				As3mt	0.993168	9.72286e-07
Pelo	Pelo	0.695857	0.00614072	Pelo	1.1108	2.49271e-06				Pelo	0.998744	1.77815e-07
Cd5l	Cd5l	0.639958	0.0214752	Cd5l	1.11068	4.75579e-05				Cd5l	1.06305	2.0586e-05
Hmcn1	Hmcn1	0.674962	0.0265106	Hmcn1	1.1098	2.22597e-05				Hmcn1	1.42909	1.94075e-07
Olfr564	Olfr564	0.818895	0.0211858	Olfr564	1.10979	0.000444681				Olfr564	0.441343	0.021865
Rbms1	Rbms1	0.653555	0.0382847	Rbms1	1.10978	8.65387e-05				Rbms1	0.890408	1.29253e-05
Tfcp2l1	Tfcp2l1	0.693914	0.00303376	Tfcp2l1	1.10881	2.16242e-06				Tfcp2l1	1.33315	4.30022e-08
Plpp5	Plpp5	0.603386	0.0336375	Plpp5	1.10845	2.09393e-05				Plpp5	1.34725	8.94887e-09
Otx2	Otx2	0.642271	0.0218184	Otx2	1.10712	4.38235e-06				Otx2	1.30845	2.69413e-08
Pdlim4	Pdlim4	0.817037	0.00427656	Pdlim4	1.10688	2.70541e-05				Pdlim4	1.20475	5.07831e-07
Olfr124	Olfr124	0.648748	0.011837	Olfr124	1.10684	6.70879e-06				Olfr124	0.784431	2.79863e-05
Vav1	Vav1	0.838039	0.000311622	Vav1	1.10653	9.48605e-07				Vav1	1.00363	3.08772e-06
Aste1	Aste1	0.747967	0.0162369	Aste1	1.10626	4.10102e-05				Aste1	0.874839	1.37572e-05
Tspan2	Tspan2	0.821306	0.0205182	Tspan2	1.10602	0.000151945				Tspan2	1.34345	1.94122e-07
H2-Q6	H2-Q6	0.665405	0.00961253	H2-Q6	1.10584	4.89001e-06				H2-Q6	1.13351	4.03404e-07
Sult1c2	Sult1c2	0.791941	0.00451943	Sult1c2	1.10581	6.30923e-06				Sult1c2	1.19395	4.81465e-08
Tfpi2	Tfpi2	0.973274	0.0016216	Tfpi2	1.10487	2.86254e-06				Tfpi2	1.04096	5.70373e-07
Usp21	Usp21	0.540963	0.00970633	Usp21	1.10416	5.89055e-08				Usp21	1.22687	2.27976e-09
Olfr1132	Olfr1132	0.631501	0.00584435	Olfr1132	1.10409	3.1315e-06				Olfr1132	1.11508	1.00724e-05
Olfr1037	Olfr1037	0.682029	0.0325629	Olfr1037	1.10407	7.94628e-06				Olfr1037	1.24678	4.29372e-08
Lim2	Lim2	0.700831	0.0130811	Lim2	1.10113	3.29365e-06				Lim2	0.975217	3.18835e-07
Orm2	Orm2	0.720639	0.00279572	Orm2	1.0993	1.58113e-06				Orm2	1.19826	3.99336e-07
Relt	Relt	0.631438	0.045568	Relt	1.09927	2.08286e-05				Relt	1.04278	3.49085e-06
Chst4	Chst4	0.810641	0.0110149	Chst4	1.09849	1.46721e-05				Chst4	0.835662	9.24937e-06
Heatr1	Heatr1	0.855285	0.000454017	Heatr1	1.09838	1.41458e-06				Heatr1	1.06713	2.17631e-07
Olfr444	Olfr444	0.622699	0.00460076	Olfr444	1.09836	1.36168e-07				Olfr444	1.37883	1.88368e-09
Rpp21	Rpp21	0.740056	0.00322506	Rpp21	1.09827	6.16064e-06				Rpp21	0.790959	0.000963035
BC107364	BC107364	0.742923	0.017196	BC107364	1.09811	5.38807e-06				BC107364	0.909232	1.58434e-05
Socs1	Socs1	0.574866	0.045651	Socs1	1.09789	9.67239e-06				Socs1	1.4303	4.81735e-09
Spink7	Spink7	0.670494	0.00614072	Spink7	1.09777	0.000209766				Spink7	1.12405	9.2922e-05
Pdgfd	Pdgfd	0.787207	0.0191678	Pdgfd	1.09771	6.81763e-05				Pdgfd	1.0267	4.83476e-06
Epp13	Epp13	0.695523	0.00740416	Epp13	1.0963	9.9546e-06				Epp13	1.12049	7.59101e-06
Tie1	Tie1	0.804546	0.00198931	Tie1	1.0959	1.36063e-06				Tie1	1.07013	1.3666e-07
Vmn2r80	Vmn2r80	0.638497	0.00621447	Vmn2r80	1.09583	6.76888e-06				Vmn2r80	1.26681	3.17491e-07
Parp3	Parp3	0.836801	0.00025025	Parp3	1.0957	4.67359e-08				Parp3	1.04822	1.70057e-07
Cd248	Cd248	0.629269	0.00646193	Cd248	1.09528	1.63478e-06				Cd248	1.34311	4.89906e-08
Orc5	Orc5	0.610792	0.0135169	Orc5	1.09387	1.0285e-06				Orc5	1.0645	1.79579e-07
Gm38999	Gm38999	0.855505	0.00713063	Gm38999	1.09351	4.93418e-05				Gm38999	0.926371	9.36231e-06
Olfr665	Olfr665	0.54072	0.0354988	Olfr665	1.09221	6.92403e-06				Olfr665	1.28063	1.46276e-07
Prdm11	Prdm11	0.63026	0.0435543	Prdm11	1.09203	0.00011529				Prdm11	1.12742	2.72125e-06
Olfr262	Olfr262	0.576418	0.0477339	Olfr262	1.0915	3.53941e-05				Olfr262	1.22747	1.48234e-05
Crybb3	Crybb3	0.741079	0.0242538	Crybb3	1.09129	0.000160076				Crybb3	1.13689	1.53037e-05
Zdhhc25	Zdhhc25	0.723221	0.010382	Zdhhc25	1.09096	1.38189e-05				Zdhhc25	0.785804	1.93498e-05
Slc6a21	Slc6a21	0.655077	0.0131485	Slc6a21	1.0894	2.63798e-06				Slc6a21	1.04837	2.98092e-06
Gm5916	Gm5916	0.746308	0.005725	Gm5916	1.08881	2.27093e-05				Gm5916	1.09776	1.29796e-06
Serpind1	Serpind1	0.656766	0.0208076	Serpind1	1.08869	2.39816e-05				Serpind1	0.788051	0.000659549
Ncf4	Ncf4	0.79088	0.0127621	Ncf4	1.08831	0.000174862				Ncf4	0.869461	8.79936e-06
Polr2l	Polr2l	0.588581	0.00760526	Polr2l	1.08814	1.21985e-07				Polr2l	1.12244	2.47822e-09
4921507P07Rik	4921507P07Rik	0.659934	0.0113026	4921507P07Rik	1.08726	7.75837e-06				4921507P07Rik	1.04329	7.42436e-06
Ppp1r3c	Ppp1r3c	0.834743	0.00209728	Ppp1r3c	1.08724	2.20634e-06				Ppp1r3c	1.09243	1.50387e-06
Tnfaip8	Tnfaip8	0.600803	0.0367613	Tnfaip8	1.08526	7.32307e-06				Tnfaip8	1.25583	4.89906e-08
Olfr750	Olfr750	0.597492	0.034183	Olfr750	1.08422	2.17812e-05				Olfr750	1.18521	2.82681e-06
Xpc	Xpc	0.68027	0.00368691	Xpc	1.08371	1.90585e-06				Xpc	0.98314	1.84397e-05
Trip6	Trip6	0.777579	0.00402108	Trip6	1.08359	1.9336e-06				Trip6	1.02479	4.09068e-07
Opn4	Opn4	0.603778	0.0241714	Opn4	1.08282	2.27091e-05				Opn4	1.01343	2.35508e-06
Gfra4	Gfra4	0.644868	0.036026	Gfra4	1.08253	0.000316985				Gfra4	1.04011	5.17653e-05
Timm8a1	Timm8a1	0.762424	0.00464135	Timm8a1	1.08227	2.3993e-06				Timm8a1	1.06547	2.98547e-08
Atp6ap1l	Atp6ap1l	0.604269	0.0147369	Atp6ap1l	1.08213	2.06088e-05				Atp6ap1l	1.17367	9.31353e-07
Ptges	Ptges	0.667611	0.022363	Ptges	1.08097	4.31531e-05				Ptges	1.36027	2.83954e-07
Lrrc30	Lrrc30	0.635817	0.0470265	Lrrc30	1.08074	8.77558e-05				Lrrc30	1.39297	6.10011e-08
Rgsl1	Rgsl1	0.853349	0.0299058	Rgsl1	1.07989	8.55232e-05				Rgsl1	0.686941	0.00112406
Calcb	Calcb	0.645084	0.0265808	Calcb	1.07984	0.000150929				Calcb	1.36672	3.58433e-06
Cyp1b1	Cyp1b1	0.645876	0.0194909	Cyp1b1	1.07965	2.21568e-06				Cyp1b1	0.983841	8.3113e-06
Ly6d	Ly6d	0.757472	0.0149254	Ly6d	1.07935	1.60302e-05				Ly6d	1.0619	2.69925e-06
Kcnk15	Kcnk15	0.791794	0.00621447	Kcnk15	1.07879	2.83367e-05				Kcnk15	1.0814	4.7656e-06
Laptm5	Laptm5	0.963041	0.00444429	Laptm5	1.07809	7.36951e-06				Laptm5	1.15524	5.03566e-08
Mcf2	Mcf2	0.771785	0.000556892	Mcf2	1.0778	1.98922e-06				Mcf2	1.14811	1.56155e-07
Naif1	Naif1	0.585158	0.020216	Naif1	1.07696	3.01329e-07				Naif1	1.18129	3.63377e-08
Dct	Dct	0.774514	0.0121351	Dct	1.07636	0.000104921				Dct	1.09807	5.76334e-06
Fam71e1	Fam71e1	0.531989	0.0361743	Fam71e1	1.07629	0.00012925				Fam71e1	1.22467	6.82103e-06
Scarf2	Scarf2	0.694274	0.0125267	Scarf2	1.07617	3.26336e-05				Scarf2	0.826754	0.000107408
Ly6g6f	Ly6g6f	0.792152	0.0195487	Ly6g6f	1.076	0.000144417				Ly6g6f	0.924209	5.54046e-05
Meikin	Meikin	0.829911	0.00979858	Meikin	1.07586	0.000139354				Meikin	0.696939	0.000478342
Tbxas1	Tbxas1	0.848279	0.00224223	Tbxas1	1.0756	0.00013857				Tbxas1	1.16749	4.20642e-05
Gpr39	Gpr39	0.714239	0.0110573	Gpr39	1.0755	7.52261e-06				Gpr39	0.880642	5.47162e-06
Lrriq4	Lrriq4	0.531384	0.0235581	Lrriq4	1.07499	2.46317e-06				Lrriq4	1.35786	5.26147e-08
Sh3d21	Sh3d21	0.654097	0.0164248	Sh3d21	1.0749	9.52434e-06				Sh3d21	1.12037	4.85935e-07
Actl7a	Actl7a	0.862394	0.000363692	Actl7a	1.0748	4.06874e-05				Actl7a	0.917198	0.000254765
Olfr68	Olfr68	0.666953	0.0256919	Olfr68	1.07429	0.000126696				Olfr68	1.14012	5.66201e-06
Itgb5	Itgb5	0.87828	0.00175369	Itgb5	1.07422	2.23543e-05				Itgb5	0.68986	0.000111795
Retsat	Retsat	0.793784	0.000430122	Retsat	1.07338	6.39303e-07				Retsat	1.10599	9.20559e-07
Phactr2	Phactr2	0.771895	0.0119282	Phactr2	1.07244	0.000130753				Phactr2	1.0101	0.000540377
Slc5a9	Slc5a9	0.631835	0.0478228	Slc5a9	1.07206	5.36001e-05				Slc5a9	1.46037	6.90662e-09
Sod3	Sod3	0.850899	0.000454017	Sod3	1.07131	4.05039e-05				Sod3	1.12122	4.67929e-06
Icam1	Icam1	0.711262	0.00563819	Icam1	1.07027	1.63478e-06				Icam1	1.32255	2.22569e-08
Vmn1r55	Vmn1r55	0.617077	0.0421579	Vmn1r55	1.07024	4.93685e-05				Vmn1r55	0.974405	7.30517e-06
Mbd4	Mbd4	0.802589	0.0132534	Mbd4	1.07016	0.000134437				Mbd4	0.898746	7.19313e-06
Ppm1h	Ppm1h	0.602228	0.00416311	Ppm1h	1.06989	3.86484e-08				Ppm1h	1.00215	4.38125e-08
Nup50	Nup50	0.680159	0.00113304	Nup50	1.06976	3.44144e-08				Nup50	1.13324	1.8723e-08
Il17d	Il17d	0.71613	0.0015303	Il17d	1.06964	1.12208e-05				Il17d	1.21164	3.63692e-07
Msc	Msc	0.697129	0.0190053	Msc	1.0695	4.05039e-05				Msc	1.19178	4.38275e-07
Tbc1d2b	Tbc1d2b	0.734331	0.0102291	Tbc1d2b	1.06919	0.000125954				Tbc1d2b	1.0795	7.70199e-05
Grb7	Grb7	0.669729	0.00913654	Grb7	1.06913	2.24468e-06				Grb7	0.897785	6.51459e-06
Cyp4a14	Cyp4a14	0.781759	0.0032617	Cyp4a14	1.06902	1.63944e-05				Cyp4a14	0.770903	8.77255e-05
Dll1	Dll1	0.70242	0.00784539	Dll1	1.06869	4.69898e-06				Dll1	1.19247	1.52941e-06
Stat5a	Stat5a	0.754174	0.0203476	Stat5a	1.06821	0.000120137				Stat5a	1.19044	1.31151e-06
Gltpd2	Gltpd2	0.655285	0.0210089	Gltpd2	1.06806	2.88088e-05				Gltpd2	0.984681	1.18121e-05
Olfr1212	Olfr1212	0.875741	0.00626046	Olfr1212	1.06775	4.962e-05				Olfr1212	0.995046	1.13453e-05
Sgo2b	Sgo2b	0.84565	0.0152561	Sgo2b	1.06765	4.02652e-05				Sgo2b	0.987789	6.95384e-05
Vmn2r56	Vmn2r56	0.761394	0.00574244	Vmn2r56	1.06744	1.52198e-05				Vmn2r56	0.66555	0.000291831
Tmem17	Tmem17	0.844041	0.000997457	Tmem17	1.06694	8.9453e-07				Tmem17	1.0416	2.79876e-08
Gpr157	Gpr157	0.771726	0.00614072	Gpr157	1.06687	1.05565e-05				Gpr157	1.08678	2.45817e-06
Pou1f1	Pou1f1	0.774374	0.0119568	Pou1f1	1.0665	0.000126729				Pou1f1	0.805897	0.00017582
Rev3l	Rev3l	0.541553	0.0400368	Rev3l	1.06643	1.18884e-05				Rev3l	1.20459	1.17291e-07
Vamp8	Vamp8	0.722312	0.0212198	Vamp8	1.06602	6.52026e-05				Vamp8	1.00866	4.49815e-05
Ubqln5	Ubqln5	0.864151	0.00211269	Ubqln5	1.06476	5.96707e-06				Ubqln5	0.556289	0.0011123
Hes5	Hes5	0.808472	0.00313731	Hes5	1.06393	9.84085e-06				Hes5	1.14311	3.11516e-06
Hoxc12	Hoxc12	0.570058	0.0452723	Hoxc12	1.06326	1.87751e-05				Hoxc12	0.934368	8.24346e-06
Htr2b	Htr2b	0.628462	0.0302377	Htr2b	1.06299	1.50694e-05				Htr2b	1.23241	3.28034e-07
Oprd1	Oprd1	0.698765	0.0163733	Oprd1	1.06222	5.4216e-06				Oprd1	1.04407	1.98859e-07
Ranbp3l	Ranbp3l	0.665005	0.00504371	Ranbp3l	1.06154	1.36349e-06				Ranbp3l	1.11172	5.87024e-06
Cdh16	Cdh16	0.787273	0.00843144	Cdh16	1.06131	3.70039e-05				Cdh16	0.88213	5.16709e-06
Nkx2-1	Nkx2-1	0.708031	0.0152561	Nkx2-1	1.06084	5.61755e-05				Nkx2-1	1.25385	2.55263e-07
Ddah2	Ddah2	0.628665	0.0211858	Ddah2	1.05972	8.79773e-07				Ddah2	1.24918	7.72178e-08
Mmp2	Mmp2	0.76845	0.00807993	Mmp2	1.05831	3.39429e-05				Mmp2	0.883212	0.000140658
Sox1	Sox1	0.849554	0.0145028	Sox1	1.05798	0.000497248				Sox1	0.727836	0.000385773
Pycr1	Pycr1	0.545477	0.0191678	Pycr1	1.05713	1.27129e-06				Pycr1	0.842427	3.99628e-05
Olfr1031	Olfr1031	0.666181	0.0177717	Olfr1031	1.0567	4.34841e-06				Olfr1031	1.12558	1.08319e-06
Sec14l4	Sec14l4	0.678813	0.0498238	Sec14l4	1.05628	0.000291557				Sec14l4	1.11876	1.58654e-05
Lrcol1	Lrcol1	0.661134	0.0162043	Lrcol1	1.05582	4.73664e-05				Lrcol1	1.16373	1.76697e-06
Lactbl1	Lactbl1	0.620207	0.0286303	Lactbl1	1.05568	1.94703e-05				Lactbl1	0.83135	3.13106e-05
Olfr642	Olfr642	0.757097	0.0132906	Olfr642	1.05558	0.000126821				Olfr642	1.08525	2.84534e-05
Atp10b	Atp10b	0.681051	0.0212198	Atp10b	1.05478	2.06099e-06				Atp10b	1.09274	7.42436e-06
Dolpp1	Dolpp1	0.599357	0.0126367	Dolpp1	1.05456	1.18762e-06				Dolpp1	0.856587	1.07325e-06
Lce1i	Lce1i	0.543942	0.0117679	Lce1i	1.05455	4.93056e-06				Lce1i	1.28331	7.21376e-08
Ubiad1	Ubiad1	0.891128	0.000271427	Ubiad1	1.05374	5.64258e-06				Ubiad1	1.19377	3.31822e-07
Atoh8	Atoh8	0.780333	0.00460076	Atoh8	1.05326	9.01184e-05				Atoh8	1.10672	2.24559e-05
Oas1a	Oas1a	0.728231	0.00169072	Oas1a	1.05315	7.69821e-06				Oas1a	1.3161	1.11973e-07
Tbxa2r	Tbxa2r	0.589023	0.0165067	Tbxa2r	1.05196	2.74318e-06				Tbxa2r	1.29859	7.91106e-08
Neurog3	Neurog3	0.621578	0.0228234	Neurog3	1.05132	1.17072e-05				Neurog3	1.11291	1.43504e-06
Golt1a	Golt1a	0.614767	0.00640885	Golt1a	1.05122	2.30846e-06				Golt1a	1.09205	2.57146e-07
Nipsnap3b	Nipsnap3b	0.692485	0.00399567	Nipsnap3b	1.05118	1.99905e-06				Nipsnap3b	0.86664	2.50786e-07
Bpifb3	Bpifb3	0.635317	0.0290271	Bpifb3	1.05107	0.00012072				Bpifb3	1.07141	4.67929e-06
Gm46977	Gm46977	0.705441	0.00841671	Gm46977	1.05058	5.13505e-06				Gm46977	1.16094	8.23064e-06
Fam3d	Fam3d	0.576977	0.0329758	Fam3d	1.04935	2.60946e-07				Fam3d	1.33128	1.92523e-07
Timp3	Timp3	0.916023	0.0015303	Timp3	1.0493	1.15865e-05				Timp3	0.945842	1.01981e-06
Nme5	Nme5	0.796744	0.000968458	Nme5	1.04823	3.28378e-07				Nme5	0.898196	3.44384e-06
Slc5a8	Slc5a8	0.841293	0.000678573	Slc5a8	1.04821	7.62512e-06				Slc5a8	1.01526	8.51393e-07
Chit1	Chit1	0.57847	0.022952	Chit1	1.04812	6.42784e-06				Chit1	0.976023	5.00746e-07
Myof	Myof	0.616395	0.0305078	Myof	1.04752	1.12561e-05				Myof	0.779751	0.000128259
Dok1	Dok1	0.683394	0.00749409	Dok1	1.04731	1.68141e-06				Dok1	1.23543	3.37234e-08
Six6	Six6	0.780201	0.0185454	Six6	1.047	3.68418e-05				Six6	0.827237	2.63156e-05
Cib3	Cib3	0.666367	0.00471559	Cib3	1.04638	5.93805e-06				Cib3	1.19998	5.06825e-06
Olfr734	Olfr734	0.653319	0.0174311	Olfr734	1.04477	2.75282e-05				Olfr734	1.17521	1.74997e-06
Msx3	Msx3	0.831428	0.00384857	Msx3	1.04441	2.69947e-05				Msx3	1.02309	1.28269e-05
Psors1c2	Psors1c2	0.670016	0.00830415	Psors1c2	1.04302	7.81156e-06				Psors1c2	1.19403	1.77667e-06
Olfr168	Olfr168	0.731049	0.0157349	Olfr168	1.04272	1.30795e-06				Olfr168	1.04701	5.28734e-07
Cacng1	Cacng1	0.686035	0.0118535	Cacng1	1.04237	6.35641e-06				Cacng1	1.00738	2.89773e-06
Adat2	Adat2	0.793839	0.00256058	Adat2	1.04214	1.16037e-05				Adat2	0.764434	3.03492e-05
Otog	Otog	0.703519	0.0155709	Otog	1.04188	0.000101882				Otog	1.0025	3.19866e-06
Pglyrp3	Pglyrp3	0.736817	0.0228498	Pglyrp3	1.04157	5.3102e-05				Pglyrp3	1.11077	1.03256e-05
Pla2g12b	Pla2g12b	0.687931	0.0327049	Pla2g12b	1.04124	0.000409384				Pla2g12b	1.35076	3.85402e-06
Srarp	Srarp	0.685615	0.0104591	Srarp	1.04103	1.10722e-05				Srarp	1.06258	5.96263e-06
Papss2	Papss2	0.651941	0.00858088	Papss2	1.04077	6.16064e-06				Papss2	1.35624	2.50458e-07
Tex33	Tex33	0.8527	0.0091161	Tex33	1.04071	0.000111223				Tex33	0.80322	6.37164e-05
1700018B08Rik	1700018B08Rik	0.663907	0.00255319	1700018B08Rik	1.04045	1.46203e-06				1700018B08Rik	1.00037	8.76877e-07
4933440N22Rik	4933440N22Rik	0.799364	0.000849941	4933440N22Rik	1.03975	1.75393e-06				4933440N22Rik	1.15613	6.46897e-08
Pcdhb18	Pcdhb18	0.617551	0.0377239	Pcdhb18	1.03927	6.08909e-05				Pcdhb18	1.08421	4.35133e-07
Gpr33	Gpr33	0.788378	0.00583577	Gpr33	1.03868	2.16289e-05				Gpr33	0.884111	7.21783e-06
Samsn1	Samsn1	0.885776	0.000436044	Samsn1	1.03866	1.06338e-06				Samsn1	1.05445	1.05683e-07
Nfe2l3	Nfe2l3	0.614939	0.015831	Nfe2l3	1.03848	6.40599e-06				Nfe2l3	1.23478	1.7225e-06
Swap70	Swap70	0.61697	0.0325629	Swap70	1.03747	5.39143e-06				Swap70	1.19286	1.81903e-06
Hebp2	Hebp2	0.581777	0.0133614	Hebp2	1.03645	3.05039e-05				Hebp2	1.33352	1.84082e-07
Car2	Car2	0.701656	0.00205824	Car2	1.03582	6.33443e-06				Car2	0.908282	2.88511e-05
Dnajb3	Dnajb3	0.715691	0.00977371	Dnajb3	1.03561	1.09984e-05				Dnajb3	1.02304	6.69244e-07
Ppp1r3b	Ppp1r3b	0.6609	0.0185505	Ppp1r3b	1.03548	7.63587e-05				Ppp1r3b	0.943358	1.48792e-05
Slc38a8	Slc38a8	0.726697	0.0416296	Slc38a8	1.03406	0.000203947				Slc38a8	0.92634	1.37865e-05
Foxa2	Foxa2	0.658729	0.021546	Foxa2	1.03401	0.000118485				Foxa2	0.840942	1.79996e-05
Afp	Afp	0.719238	0.00319833	Afp	1.03329	1.15973e-06				Afp	1.00343	1.65739e-06
Dnase1l3	Dnase1l3	0.583549	0.0356284	Dnase1l3	1.03304	1.94994e-06				Dnase1l3	1.25252	1.33529e-07
Rnf149	Rnf149	0.557176	0.00784539	Rnf149	1.03278	3.43808e-07				Rnf149	1.24862	2.62987e-09
Pcolce	Pcolce	0.747616	0.0110573	Pcolce	1.03198	1.47199e-06				Pcolce	0.929773	3.07251e-06
Ms4a3	Ms4a3	0.516738	0.0348017	Ms4a3	1.03176	6.32585e-06				Ms4a3	1.20352	3.23308e-07
Nmrk1	Nmrk1	0.704575	0.00685088	Nmrk1	1.03175	4.9667e-05				Nmrk1	0.838943	4.62584e-05
Ppcdc	Ppcdc	0.720246	0.0287073	Ppcdc	1.03174	7.1194e-05				Ppcdc	0.867399	4.42008e-06
Tmem144	Tmem144	0.717017	0.00832634	Tmem144	1.0314	2.37012e-05				Tmem144	0.954736	1.07391e-05
Cldn9	Cldn9	0.644652	0.0392017	Cldn9	1.0299	1.87164e-05				Cldn9	0.93685	7.57598e-06
Cers5	Cers5	0.682315	0.00159983	Cers5	1.02986	1.639e-07				Cers5	0.899499	6.23138e-07
R3hcc1l	R3hcc1l	0.624934	0.00934629	R3hcc1l	1.02981	3.90985e-06				R3hcc1l	0.885183	2.38825e-06
Ssc5d	Ssc5d	0.599721	0.0185505	Ssc5d	1.02936	3.93444e-05				Ssc5d	0.922694	7.80207e-06
Ntn4	Ntn4	0.572605	0.0496399	Ntn4	1.02863	0.000309946				Ntn4	1.08347	5.44221e-06
Tnfrsf10b	Tnfrsf10b	0.853357	0.00998705	Tnfrsf10b	1.02791	0.000220898				Tnfrsf10b	0.876625	4.20642e-05
Top3a	Top3a	0.545457	0.0429145	Top3a	1.02725	3.13595e-06				Top3a	1.06501	7.43937e-08
Rab19	Rab19	0.49765	0.0297149	Rab19	1.02722	4.14492e-06				Rab19	1.00507	1.99012e-05
Cda	Cda	0.545008	0.0352897	Cda	1.02693	5.22217e-06				Cda	0.794602	1.09284e-06
Cdc42bpg	Cdc42bpg	0.623073	0.0316817	Cdc42bpg	1.0265	4.05039e-05				Cdc42bpg	1.04017	2.63584e-06
Olfr686	Olfr686	0.679486	0.0116092	Olfr686	1.02541	4.19172e-05				Olfr686	1.11683	2.21129e-05
Abhd4	Abhd4	0.778945	0.00818196	Abhd4	1.02531	3.67524e-05				Abhd4	0.843957	6.11542e-06
Tmppe	Tmppe	0.808715	0.00374139	Tmppe	1.02499	0.000189426				Tmppe	0.695514	0.000925579
Ctsk	Ctsk	0.482581	0.0405894	Ctsk	1.02483	7.8982e-06				Ctsk	0.792053	8.5761e-06
Serpina1a	Serpina1a	0.76195	0.0106594	Serpina1a	1.02459	7.17674e-05				Serpina1a	1.01014	3.63921e-05
Rhbdd3	Rhbdd3	0.616931	0.00334474	Rhbdd3	1.02446	5.19569e-07				Rhbdd3	1.00133	2.45534e-07
Scgb1a1	Scgb1a1	0.425782	0.0454396	Scgb1a1	1.02414	5.79089e-06				Scgb1a1	0.90608	3.94698e-06
Dclre1b	Dclre1b	0.629848	0.0127607	Dclre1b	1.02382	1.21094e-06				Dclre1b	0.981454	3.21614e-08
Smr2l	Smr2l	0.78508	0.0127644	Smr2l	1.02374	5.05613e-05				Smr2l	0.990525	5.70803e-07
Tmem89	Tmem89	0.882836	0.00123246	Tmem89	1.02369	0.00022796				Tmem89	1.03614	0.000116431
Dffb	Dffb	0.66483	0.00530881	Dffb	1.02331	9.61211e-07				Dffb	0.846423	4.50929e-06
Sftpb	Sftpb	0.711741	0.0322039	Sftpb	1.02247	0.000145171				Sftpb	0.949444	1.05761e-05
Igfl3	Igfl3	0.852424	0.000352496	Igfl3	1.02208	1.29016e-05				Igfl3	0.91336	8.3454e-05
Slamf7	Slamf7	0.550099	0.0295656	Slamf7	1.02155	1.05611e-05				Slamf7	0.876799	3.33834e-06
Lyzl4	Lyzl4	0.659643	0.0448506	Lyzl4	1.02098	0.00016076				Lyzl4	1.54092	8.54772e-08
Prr23a2	Prr23a2	0.70959	0.0142741	Prr23a2	1.02088	8.04026e-05				Prr23a2	0.969379	1.23426e-06
Olfr601	Olfr601	0.778075	0.00716747	Olfr601	1.02057	7.60869e-06				Olfr601	1.13273	3.40518e-08
Olfr1043	Olfr1043	0.677233	0.0151254	Olfr1043	1.02033	4.93418e-05				Olfr1043	1.0629	6.16092e-06
Olfr678	Olfr678	0.552365	0.0452655	Olfr678	1.01994	1.46202e-05				Olfr678	0.836647	1.6949e-05
Cep78	Cep78	0.626142	0.0154404	Cep78	1.01951	8.31885e-06				Cep78	1.00501	1.52135e-08
Pkd1l2	Pkd1l2	0.946406	0.0096479	Pkd1l2	1.01902	0.000194121				Pkd1l2	0.493447	0.00407826
Mt2	Mt2	0.769301	0.00774858	Mt2	1.01852	3.34415e-06				Mt2	1.28848	6.31591e-09
Eppin	Eppin	0.590896	0.0297149	Eppin	1.01832	9.28236e-05				Eppin	0.851449	0.000149251
Slc5a1	Slc5a1	0.649604	0.0333501	Slc5a1	1.01775	0.000493906				Slc5a1	1.19644	2.38951e-05
Olfr307	Olfr307	0.78679	0.00835897	Olfr307	1.01618	6.14128e-05				Olfr307	0.786242	0.000411142
Nkx2-2	Nkx2-2	0.710443	0.00399567	Nkx2-2	1.01614	7.44921e-06				Nkx2-2	1.16302	6.22194e-07
Kcnmb2	Kcnmb2	0.809158	0.00669342	Kcnmb2	1.01551	3.68563e-05				Kcnmb2	1.14375	3.67812e-07
Olfr51	Olfr51	0.727759	0.0126367	Olfr51	1.01517	3.64376e-05				Olfr51	0.931423	4.88775e-07
Arid3b	Arid3b	0.785202	0.00773171	Arid3b	1.01499	4.27027e-05				Arid3b	0.827934	0.000242648
Ccdc190	Ccdc190	0.810573	0.0023904	Ccdc190	1.01463	0.000123277				Ccdc190	0.876511	0.000141048
Pate1	Pate1	0.618271	0.00261713	Pate1	1.01442	5.64026e-07				Pate1	1.02081	1.87594e-07
Pisd	Pisd	0.652717	0.00605618	Pisd	1.01419	2.75607e-06				Pisd	1.02706	1.00854e-08
Asic4	Asic4	0.538962	0.0391446	Asic4	1.01389	0.000115549				Asic4	1.4701	1.57799e-07
Pprc1	Pprc1	0.653155	0.00377231	Pprc1	1.01332	4.97058e-07				Pprc1	0.891478	2.08865e-06
Olfr127	Olfr127	0.733086	0.0287587	Olfr127	1.01293	0.000239227				Olfr127	0.695148	0.000321926
Ccdc60	Ccdc60	0.581038	0.0114116	Ccdc60	1.01215	7.59606e-07				Ccdc60	1.21336	1.87053e-06
Krt42	Krt42	0.634798	0.0158515	Krt42	1.01208	3.24421e-05				Krt42	0.937015	2.24089e-05
Prss23	Prss23	0.672193	0.0103865	Prss23	1.01149	0.000144016				Prss23	1.08695	6.45016e-06
Nipal1	Nipal1	0.719713	0.00695863	Nipal1	1.01143	7.08139e-05				Nipal1	1.03304	9.92407e-06
Wdfy1	Wdfy1	0.582312	0.018945	Wdfy1	1.01062	0.000283519				Wdfy1	1.0284	5.59807e-05
Klf4	Klf4	0.711771	0.00589993	Klf4	1.01052	4.85476e-06				Klf4	0.835863	1.31e-05
Neu2	Neu2	0.654394	0.0103865	Neu2	1.01019	5.68588e-05				Neu2	1.15759	1.09659e-05
Ceacam3	Ceacam3	0.7141	0.0312298	Ceacam3	1.01004	0.000211243				Ceacam3	0.595299	0.00209211
Pou4f3	Pou4f3	0.732085	0.0230688	Pou4f3	1.00977	9.6661e-05				Pou4f3	1.01965	2.3833e-05
NegProbe-WTX	NegProbe-WTX	0.616728	0.0029307	NegProbe-WTX	1.00894	7.73235e-08				NegProbe-WTX	1.04098	6.41096e-09
Pdpn	Pdpn	0.673554	0.012628	Pdpn	1.0089	1.09047e-05				Pdpn	1.0243	1.0224e-06
Krtap16-1	Krtap16-1	0.608799	0.0368093	Krtap16-1	1.00869	3.7642e-05				Krtap16-1	0.896312	1.36141e-05
Irak3	Irak3	0.665888	0.032598	Irak3	1.00858	7.17037e-05				Irak3	0.976054	1.48098e-06
Pvr	Pvr	0.706738	0.00261713	Pvr	1.00841	2.1408e-06				Pvr	1.132	1.45306e-07
Wfdc15b	Wfdc15b	0.640602	0.0193599	Wfdc15b	1.00838	1.75458e-05				Wfdc15b	1.05488	1.77418e-05
Atp7a	Atp7a	0.628441	0.012794	Atp7a	1.00826	1.16598e-05				Atp7a	1.09126	6.61459e-07
Cebpd	Cebpd	0.463224	0.0367613	Cebpd	1.00795	2.65968e-05				Cebpd	1.17834	8.65184e-06
Tmem266	Tmem266	0.582841	0.00747504	Tmem266	1.00767	6.06931e-05				Tmem266	1.18522	1.03285e-05
Pate7	Pate7	0.641146	0.0131318	Pate7	1.00723	2.79664e-05				Pate7	1.06174	2.40123e-05
Ltbp1	Ltbp1	0.860424	0.002696	Ltbp1	1.00625	4.65534e-05				Ltbp1	0.735675	0.00024364
Pde8a	Pde8a	0.614358	0.00545697	Pde8a	1.00608	9.66661e-07				Pde8a	0.888349	1.55348e-05
Plscr2	Plscr2	0.868948	0.00106945	Plscr2	1.00593	0.000150929				Plscr2	1.1553	4.42094e-06
Gpr34	Gpr34	0.921815	0.00386859	Gpr34	1.00538	6.80312e-05				Gpr34	1.00177	1.65406e-06
Dusp1	Dusp1	0.574282	0.0398919	Dusp1	1.00533	0.000111137				Dusp1	1.22797	1.609e-07
Sdc4	Sdc4	0.650912	0.00346078	Sdc4	1.00526	6.27495e-06				Sdc4	1.00922	3.78937e-07
Ms4a5	Ms4a5	0.539815	0.0352686	Ms4a5	1.00462	2.57986e-05				Ms4a5	0.792019	0.000151234
Olfr297	Olfr297	0.519138	0.0202998	Olfr297	1.00425	1.45376e-05				Olfr297	1.14394	2.2073e-06
Fam151b	Fam151b	0.563298	0.0155839	Fam151b	1.00415	9.24536e-07				Fam151b	0.703884	1.30061e-06
Tas1r3	Tas1r3	0.626878	0.0245915	Tas1r3	1.00399	2.48043e-05				Tas1r3	1.1699	4.07731e-05
Gpsm1	Gpsm1	0.59951	0.0117414	Gpsm1	1.00386	1.50167e-05				Gpsm1	0.861346	1.19242e-06
Gpbar1	Gpbar1	0.610607	0.0150234	Gpbar1	1.00266	9.71642e-06				Gpbar1	1.40521	1.59895e-08
Olfr1283	Olfr1283	0.759177	0.0146884	Olfr1283	1.00189	3.41666e-05				Olfr1283	0.98925	1.05725e-05
Aadacl2fm1	Aadacl2fm1	0.591528	0.012932	Aadacl2fm1	0.999843	6.02818e-06				Aadacl2fm1	0.936881	3.37063e-06
Gm5965	Gm5965	0.654127	0.024895	Gm5965	0.998699	2.99691e-05				Gm5965	1.15129	5.91791e-06
Taf7	Taf7	0.490019	0.0249781	Taf7	0.998571	7.86189e-06				Taf7	0.892107	2.29015e-06
Olfr566	Olfr566	0.468489	0.0303696	Olfr566	0.998305	2.57911e-06				Olfr566	1.01443	3.56749e-05
Gipr	Gipr	0.534289	0.0233596	Gipr	0.997713	1.11068e-05				Gipr	0.991718	3.63798e-06
Cdc25c	Cdc25c	0.644087	0.0152665	Cdc25c	0.99748	4.55525e-05				Cdc25c	0.854326	1.2035e-05
Lypd2	Lypd2	0.606427	0.0287073	Lypd2	0.997477	2.48606e-06				Lypd2	1.13719	3.07266e-07
Asb16	Asb16	0.594249	0.03884	Asb16	0.997415	1.14172e-05				Asb16	0.821529	6.15684e-06
Agtr1a	Agtr1a	0.735195	0.00362092	Agtr1a	0.997285	1.78644e-05				Agtr1a	1.24255	6.51403e-06
Lrrc3b	Lrrc3b	0.504083	0.0318806	Lrrc3b	0.997145	2.86254e-06				Lrrc3b	0.939558	9.86829e-07
Zfp420	Zfp420	0.822561	0.000814975	Zfp420	0.997064	2.24277e-06				Zfp420	1.04481	1.82772e-06
2700049A03Rik	2700049A03Rik	0.810563	0.00123246	2700049A03Rik	0.996952	3.58248e-06				2700049A03Rik	0.759561	7.60372e-06
Ptch2	Ptch2	0.506992	0.0151006	Ptch2	0.996218	1.1976e-06				Ptch2	1.2382	2.69413e-08
Hsd17b13	Hsd17b13	0.759428	0.0031665	Hsd17b13	0.99518	3.82044e-06				Hsd17b13	0.671852	0.00122435
Zfp108	Zfp108	0.65966	0.00563819	Zfp108	0.99466	4.56577e-05				Zfp108	0.834833	0.000348983
Zfp524	Zfp524	0.739572	0.00416244	Zfp524	0.993583	1.15155e-05				Zfp524	0.907333	4.0667e-06
Psmg2	Psmg2	0.564658	0.00938752	Psmg2	0.993557	2.24532e-06				Psmg2	1.15532	1.28272e-08
Ccl6	Ccl6	0.580829	0.0363429	Ccl6	0.993495	2.41597e-05				Ccl6	1.05694	6.03563e-07
Lce6a	Lce6a	0.571117	0.0232982	Lce6a	0.993354	4.05039e-05				Lce6a	1.13233	1.48405e-06
Prss36	Prss36	0.704422	0.00369864	Prss36	0.99308	8.478e-07				Prss36	0.952374	3.61765e-07
Vim	Vim	1.17316	0.0307149	Vim	0.992978	9.79661e-06				Vim	0.898694	1.94818e-06
Muc6	Muc6	0.570731	0.0299178	Muc6	0.992409	9.62364e-06				Muc6	0.69333	0.000504465
Tm6sf2	Tm6sf2	0.58601	0.0392504	Tm6sf2	0.992374	1.49406e-05				Tm6sf2	0.809923	6.16092e-06
1700129C05Rik	1700129C05Rik	0.686039	0.0184424	1700129C05Rik	0.992303	9.37138e-05				1700129C05Rik	1.1414	7.15871e-07
Gm11562	Gm11562	0.704674	0.00332849	Gm11562	0.991609	7.62803e-06				Gm11562	0.937172	9.05726e-07
Nfkb2	Nfkb2	0.714367	0.00457979	Nfkb2	0.991298	2.16242e-06				Nfkb2	0.822451	2.09807e-05
Ptprb	Ptprb	0.645711	0.0157317	Ptprb	0.991097	2.62743e-05				Ptprb	1.01644	7.88211e-06
Dcpp3	Dcpp3	0.764589	0.00741072	Dcpp3	0.991033	8.61207e-05				Dcpp3	0.500895	0.00943319
Neil1	Neil1	0.708154	0.00539442	Neil1	0.990546	5.13505e-06				Neil1	0.961381	2.89773e-06
Snai1	Snai1	0.584063	0.021418	Snai1	0.990523	4.44116e-06				Snai1	1.25281	1.36875e-06
Nedd9	Nedd9	0.906105	0.00227436	Nedd9	0.989709	7.02835e-05				Nedd9	0.708838	0.00014
Arhgap27	Arhgap27	0.686795	0.00369821	Arhgap27	0.989601	8.89727e-05				Arhgap27	1.08017	3.59602e-06
Btnl1	Btnl1	0.628395	0.0265599	Btnl1	0.989343	3.26336e-05				Btnl1	1.11389	1.23675e-06
Olfr1093	Olfr1093	0.693714	0.0136994	Olfr1093	0.988176	1.25939e-05				Olfr1093	0.900377	8.18597e-06
Cd96	Cd96	0.859454	0.00061511	Cd96	0.988161	4.48039e-05				Cd96	0.752932	0.000348727
Tmem186	Tmem186	0.495415	0.0318662	Tmem186	0.987206	4.17982e-05				Tmem186	0.95708	1.98605e-06
Grm6	Grm6	0.872656	0.000242291	Grm6	0.987148	5.26181e-05				Grm6	0.906214	4.24546e-05
Fam169b	Fam169b	0.638237	0.0467272	Fam169b	0.986824	0.000194121				Fam169b	0.837643	7.28037e-05
Acte1	Acte1	0.574983	0.0221759	Acte1	0.985637	8.77083e-06				Acte1	1.07695	2.32767e-07
Slc22a22	Slc22a22	0.62469	0.0134202	Slc22a22	0.984965	0.000174536				Slc22a22	1.37046	1.21387e-06
Mme	Mme	0.766678	0.00451943	Mme	0.984344	1.30912e-05				Mme	0.970794	1.11898e-05
Gm11565	Gm11565	0.566936	0.0430268	Gm11565	0.984339	3.59898e-05				Gm11565	0.729218	0.000239358
Ormdl2	Ormdl2	0.580042	0.0378615	Ormdl2	0.984035	6.79982e-05				Ormdl2	0.796886	1.07165e-05
Tom1l1	Tom1l1	0.632243	0.0136012	Tom1l1	0.984025	1.47791e-05				Tom1l1	1.04939	5.6098e-06
Gng11	Gng11	0.669351	0.00516174	Gng11	0.980929	1.42668e-06				Gng11	1.04212	4.02819e-06
Ffar1	Ffar1	0.710651	0.00934629	Ffar1	0.980706	0.000422663				Ffar1	0.951446	0.000426698
Crabp2	Crabp2	0.811723	0.00112459	Crabp2	0.980121	7.42132e-06				Crabp2	0.552934	0.0152043
Atp6v0a4	Atp6v0a4	0.614745	0.00905051	Atp6v0a4	0.980113	5.83145e-05				Atp6v0a4	1.24398	9.81305e-07
Rtl3	Rtl3	0.951309	0.0024699	Rtl3	0.979764	5.33354e-05				Rtl3	0.653584	0.00238504
Rnf125	Rnf125	0.609791	0.0256475	Rnf125	0.979422	0.000125954				Rnf125	0.997366	3.24294e-05
Wdr27	Wdr27	0.636579	0.0266441	Wdr27	0.979389	2.69947e-05				Wdr27	1.11745	1.11116e-06
Cdk6	Cdk6	0.713509	0.0242944	Cdk6	0.978872	0.000155544				Cdk6	0.927358	0.000552172
Tmem184b	Tmem184b	0.519488	0.0176179	Tmem184b	0.978523	4.89001e-06				Tmem184b	1.07891	1.33159e-07
Pm20d1	Pm20d1	0.537362	0.0318248	Pm20d1	0.977528	0.000131055				Pm20d1	1.09868	2.80237e-06
Eps8	Eps8	0.748533	0.0108155	Eps8	0.976769	4.0427e-05				Eps8	0.919127	2.22694e-07
Pacsin3	Pacsin3	0.618501	0.0361743	Pacsin3	0.975367	6.50946e-05				Pacsin3	0.945238	7.6085e-06
Mcmdc2	Mcmdc2	0.716066	0.00473896	Mcmdc2	0.974424	3.47089e-06				Mcmdc2	0.861765	3.14477e-06
Mrc2	Mrc2	0.59	0.0140247	Mrc2	0.974354	2.31398e-06				Mrc2	1.30292	2.44991e-07
Olfr354	Olfr354	0.557896	0.0127171	Olfr354	0.974273	2.47466e-06				Olfr354	1.05196	6.62015e-08
Ost4	Ost4	0.651406	0.00399567	Ost4	0.974268	1.0241e-06				Ost4	0.7401	5.20916e-07
Krt14	Krt14	0.552356	0.0247081	Krt14	0.97418	2.93392e-05				Krt14	1.29672	8.57337e-08
Irx2	Irx2	0.776563	0.0133275	Irx2	0.973174	4.23025e-05				Irx2	0.89525	2.37302e-05
Cln8	Cln8	0.732646	0.00321944	Cln8	0.973132	4.48634e-06				Cln8	0.721644	4.12353e-06
Ugt1a6a	Ugt1a6a	0.903705	0.00150814	Ugt1a6a	0.971462	2.29359e-05				Ugt1a6a	0.967498	1.58434e-05
Anpep	Anpep	0.66723	0.0240679	Anpep	0.971179	0.000164458				Anpep	0.674952	0.000207731
Nudt1	Nudt1	0.698358	0.00968928	Nudt1	0.970349	3.05975e-05				Nudt1	1.1942	3.28808e-07
Akr1c13	Akr1c13	0.97862	0.00265949	Akr1c13	0.97023	0.000137907				Akr1c13	0.633185	0.00216778
Decr1	Decr1	0.644497	0.0299878	Decr1	0.970091	3.85727e-05				Decr1	0.800813	1.15641e-06
Clec4n	Clec4n	0.476543	0.028159	Clec4n	0.970067	3.8174e-05				Clec4n	1.19934	5.42471e-07
Hoxa7	Hoxa7	0.570409	0.0299423	Hoxa7	0.968932	2.9185e-06				Hoxa7	1.05655	2.73294e-07
Ly6g6c	Ly6g6c	0.529644	0.0187905	Ly6g6c	0.968381	1.60014e-06				Ly6g6c	0.714027	4.70868e-05
Gm34298	Gm34298	0.602222	0.038575	Gm34298	0.968007	0.000435193				Gm34298	0.940046	0.000248018
Rab32	Rab32	0.655031	0.0111983	Rab32	0.967775	9.19941e-05				Rab32	0.815204	0.000112231
Tpm4	Tpm4	0.533493	0.0120226	Tpm4	0.967201	3.61116e-05				Tpm4	0.797237	0.000160714
Kcnmb1	Kcnmb1	0.676636	0.029288	Kcnmb1	0.967138	0.000409892				Kcnmb1	0.93761	2.66521e-05
Anxa4	Anxa4	0.555584	0.0484114	Anxa4	0.967018	0.000222989				Anxa4	1.12834	5.76334e-06
Tm9sf1	Tm9sf1	0.470702	0.0203579	Tm9sf1	0.965594	6.50149e-08				Tm9sf1	0.925662	9.616e-08
Gstt2	Gstt2	0.726951	0.00836389	Gstt2	0.965476	7.6208e-05				Gstt2	1.14461	2.03994e-06
Spata21	Spata21	0.666945	0.0265599	Spata21	0.965172	3.44088e-05				Spata21	0.651803	0.00136237
Ifna4	Ifna4	0.727716	0.00574244	Ifna4	0.965114	0.000211475				Ifna4	1.02207	3.20448e-05
Scn11a	Scn11a	0.727153	0.0172291	Scn11a	0.964888	0.000200438				Scn11a	0.469685	0.0100856
Oip5	Oip5	0.665169	0.0350867	Oip5	0.9647	8.91953e-05				Oip5	0.691429	6.27502e-05
Ndnf	Ndnf	0.887997	0.00805003	Ndnf	0.964689	0.000449566				Ndnf	1.09302	3.95766e-06
Slfn4	Slfn4	0.570993	0.0157045	Slfn4	0.964357	3.92592e-05				Slfn4	0.872631	3.41196e-05
Gm46965	Gm46965	0.563618	0.0234105	Gm46965	0.96385	6.2198e-05				Gm46965	0.797476	4.73858e-05
Sync	Sync	0.628866	0.0112058	Sync	0.963186	0.000437941				Sync	1.14019	5.80792e-05
Pofut1	Pofut1	0.449031	0.0317067	Pofut1	0.961963	1.65536e-06				Pofut1	0.787703	4.86572e-06
Ppp1r3a	Ppp1r3a	0.644067	0.0294081	Ppp1r3a	0.961843	1.79411e-05				Ppp1r3a	1.00985	5.66528e-07
Mill1	Mill1	0.688557	0.00823803	Mill1	0.961405	2.1182e-06				Mill1	0.877382	0.000220377
Cpn2	Cpn2	0.699405	0.00859831	Cpn2	0.96137	1.02463e-05				Cpn2	0.959617	1.49048e-05
Olfr969	Olfr969	0.688363	0.00400536	Olfr969	0.961334	2.0676e-06				Olfr969	1.2253	3.48394e-07
Abca14	Abca14	0.525206	0.0399783	Abca14	0.960884	1.38739e-05				Abca14	0.826448	2.8989e-05
Olfr114	Olfr114	0.848584	0.0106147	Olfr114	0.960671	6.0374e-05				Olfr114	0.639186	0.00131765
Phf21b	Phf21b	0.678523	0.0131095	Phf21b	0.960518	4.11409e-05				Phf21b	1.14729	1.10047e-06
Olfr432	Olfr432	0.674957	0.0239956	Olfr432	0.959224	4.40748e-05				Olfr432	1.04717	6.94578e-07
Tm9sf5	Tm9sf5	0.82948	0.000920699	Tm9sf5	0.958314	0.000197172				Tm9sf5	0.99299	5.00347e-05
1700013D24Rik	1700013D24Rik	0.559729	0.0227991	1700013D24Rik	0.958122	7.92361e-05				1700013D24Rik	0.686763	0.000918423
Olfr112	Olfr112	0.74022	0.0295656	Olfr112	0.95787	0.00062506				Olfr112	0.540067	0.00176545
Clic4	Clic4	0.659185	0.02346	Clic4	0.957839	1.76717e-05				Clic4	0.566856	0.000109287
Slc15a5	Slc15a5	0.508693	0.0468391	Slc15a5	0.957173	2.09549e-06				Slc15a5	1.0666	1.30043e-06
Olfr659	Olfr659	0.686633	0.0388115	Olfr659	0.957043	8.76055e-05				Olfr659	1.05946	2.82498e-05
Pnpla5	Pnpla5	0.596381	0.0359429	Pnpla5	0.956671	5.68382e-05				Pnpla5	1.12064	1.95067e-06
Tspan6	Tspan6	0.597195	0.0119282	Tspan6	0.956641	9.18146e-05				Tspan6	1.00967	3.47434e-05
Tceal1	Tceal1	0.701742	0.00615452	Tceal1	0.956628	1.09471e-06				Tceal1	0.788903	1.66598e-07
4930596D02Rik	4930596D02Rik	0.622941	0.0421425	4930596D02Rik	0.956517	0.000163774				4930596D02Rik	0.858219	2.92999e-05
Clspn	Clspn	0.834391	0.00278117	Clspn	0.955808	0.00010108				Clspn	0.683332	0.00155938
Ascl3	Ascl3	0.543997	0.0318806	Ascl3	0.955528	3.18281e-05				Ascl3	0.716955	0.000158388
Olfr1222	Olfr1222	0.630059	0.0364457	Olfr1222	0.955061	1.97108e-05				Olfr1222	0.610383	0.000840959
Myog	Myog	0.737915	0.00468161	Myog	0.954876	8.654e-06				Myog	1.01377	1.16548e-05
Lig1	Lig1	0.757838	0.0105288	Lig1	0.954861	7.92882e-05				Lig1	1.06754	1.37865e-05
Cldn2	Cldn2	1.00014	0.000355534	Cldn2	0.954426	0.000155624				Cldn2	0.835599	0.000588594
Tlr13	Tlr13	0.615036	0.0240679	Tlr13	0.953999	5.68588e-05				Tlr13	0.852137	8.89346e-05
Tktl1	Tktl1	0.851649	0.00281883	Tktl1	0.953868	3.8351e-05				Tktl1	0.596211	0.000719879
Rnf180	Rnf180	0.627268	0.00877529	Rnf180	0.952678	6.62477e-06				Rnf180	0.904265	1.01981e-06
Slc7a15	Slc7a15	0.704333	0.00351342	Slc7a15	0.952668	6.35727e-06				Slc7a15	1.04128	2.9159e-06
Rhd	Rhd	0.64686	0.00719135	Rhd	0.952071	0.000434606				Rhd	1.00353	0.000294506
P2ry6	P2ry6	0.538998	0.0303821	P2ry6	0.951202	7.98104e-06				P2ry6	1.03066	7.04499e-08
Gm4841	Gm4841	0.847213	0.0060284	Gm4841	0.950777	0.000108441				Gm4841	0.638177	0.0011098
Becn2	Becn2	0.582101	0.0416296	Becn2	0.950139	4.06251e-05				Becn2	0.747218	4.54473e-05
Olfr1263	Olfr1263	0.682423	0.0125746	Olfr1263	0.949712	0.00026407				Olfr1263	1.3481	1.76592e-05
Tnfrsf23	Tnfrsf23	0.63083	0.0241773	Tnfrsf23	0.949652	3.64376e-05				Tnfrsf23	0.860812	0.000113532
Kcnk18	Kcnk18	0.735088	0.0142815	Kcnk18	0.948729	8.79672e-05				Kcnk18	0.649336	0.000203525
AA986860	AA986860	0.693431	0.00997572	AA986860	0.948681	0.000299903				AA986860	0.921771	0.000135051
Clnk	Clnk	0.796232	0.00886981	Clnk	0.948184	0.000465695				Clnk	0.832941	6.764e-05
Stpg2	Stpg2	0.576622	0.0310397	Stpg2	0.947836	9.61367e-05				Stpg2	1.25023	1.26756e-05
Pax3	Pax3	0.848172	0.00746646	Pax3	0.947001	9.92505e-05				Pax3	0.850347	5.21415e-06
4933417A18Rik	4933417A18Rik	0.597104	0.0179267	4933417A18Rik	0.946581	1.68716e-05				4933417A18Rik	0.911682	1.78483e-05
Kctd11	Kctd11	0.532239	0.0491886	Kctd11	0.946571	0.000944808				Kctd11	1.01857	7.45528e-05
Aoah	Aoah	0.601991	0.0133614	Aoah	0.945608	1.32797e-05				Aoah	1.00781	6.56025e-06
Zfp422	Zfp422	0.561916	0.0140292	Zfp422	0.945076	9.08704e-05				Zfp422	0.884678	8.38773e-05
Lima1	Lima1	0.690267	0.0165067	Lima1	0.944528	5.08923e-05				Lima1	0.8958	2.67858e-05
Olfr1342	Olfr1342	0.52435	0.039751	Olfr1342	0.944206	3.08291e-06				Olfr1342	1.05747	1.13642e-06
Calhm6	Calhm6	0.501169	0.0345933	Calhm6	0.943847	4.92097e-06				Calhm6	1.01324	2.40134e-06
Plekhg2	Plekhg2	0.630359	0.0205182	Plekhg2	0.942593	0.000103398				Plekhg2	1.12261	1.10047e-06
Olfr811	Olfr811	0.652191	0.0121124	Olfr811	0.94207	0.000128162				Olfr811	0.960325	2.61446e-05
2610524H06Rik	2610524H06Rik	0.493964	0.0424053	2610524H06Rik	0.941874	8.54903e-06				2610524H06Rik	0.927551	1.89531e-06
1300017J02Rik	1300017J02Rik	0.837736	0.00841671	1300017J02Rik	0.941539	0.000116509				1300017J02Rik	0.61727	0.000758006
Polq	Polq	0.811533	0.000847962	Polq	0.939627	0.000138813				Polq	0.726788	0.00128057
S1pr4	S1pr4	0.677794	0.0194048	S1pr4	0.939499	2.86254e-06				S1pr4	0.964956	4.29075e-06
4930404N11Rik	4930404N11Rik	0.583799	0.0467407	4930404N11Rik	0.939475	0.000154174				4930404N11Rik	0.869786	2.31649e-05
Hsd3b8	Hsd3b8	0.51628	0.0319468	Hsd3b8	0.939079	1.93182e-05				Hsd3b8	0.923369	9.90497e-07
Steap1	Steap1	0.613289	0.0334063	Steap1	0.938985	0.000282327				Steap1	1.135	5.02257e-06
Tmem71	Tmem71	0.632558	0.0198105	Tmem71	0.938585	6.51219e-05				Tmem71	0.669779	0.00106491
Card9	Card9	0.719639	0.00601093	Card9	0.937924	9.28564e-06				Card9	0.745511	0.000205765
Shmt1	Shmt1	0.772543	0.00823727	Shmt1	0.937291	0.000233842				Shmt1	0.887283	5.3142e-05
Tmem51	Tmem51	0.563073	0.0198072	Tmem51	0.937233	2.12225e-05				Tmem51	1.05393	8.45431e-07
Ppp1r13l	Ppp1r13l	0.65922	0.0126819	Ppp1r13l	0.937006	4.29152e-05				Ppp1r13l	0.946293	3.5101e-06
Tmc2	Tmc2	0.668517	0.0460099	Tmc2	0.936662	0.000649005				Tmc2	0.743377	4.62783e-05
Olfr570	Olfr570	0.723148	0.0121121	Olfr570	0.93664	1.0315e-05				Olfr570	0.914405	8.24495e-06
Garre1	Garre1	0.627859	0.0120226	Garre1	0.936617	3.67524e-05				Garre1	0.860679	6.48104e-06
Ccnq	Ccnq	0.5457	0.0210089	Ccnq	0.936273	2.18983e-05				Ccnq	1.11673	5.63895e-07
Gm45337	Gm45337	0.51356	0.0287073	Gm45337	0.936143	0.000192825				Gm45337	1.28839	6.17268e-07
Olfr1489	Olfr1489	0.65666	0.0154784	Olfr1489	0.935981	0.000111127				Olfr1489	1.38749	7.58537e-07
Gm38664	Gm38664	0.427365	0.0427606	Gm38664	0.935978	6.42065e-05				Gm38664	1.05864	4.02819e-06
Nid1	Nid1	0.741331	0.00967583	Nid1	0.93522	2.82907e-05				Nid1	0.889032	6.23642e-06
Cyth4	Cyth4	0.73278	0.000713232	Cyth4	0.935156	2.01643e-06				Cyth4	0.784883	1.36058e-05
Gc	Gc	0.600357	0.0302377	Gc	0.934156	9.19233e-05				Gc	0.681337	0.00039631
Dbil5	Dbil5	0.578796	0.0421161	Dbil5	0.933326	0.000264352				Dbil5	0.799707	0.000390285
Apobec1	Apobec1	0.620884	0.0252604	Apobec1	0.932993	0.000263613				Apobec1	0.762647	5.20949e-05
Il1rl2	Il1rl2	0.560257	0.0389188	Il1rl2	0.932406	0.000284742				Il1rl2	0.95179	3.97772e-05
Shisa9	Shisa9	0.709857	0.00742213	Shisa9	0.931871	0.000111137				Shisa9	0.732189	0.000376294
Kcnu1	Kcnu1	0.556072	0.0265611	Kcnu1	0.931539	3.68563e-05				Kcnu1	0.947934	1.38096e-05
Colca2	Colca2	0.532411	0.0394896	Colca2	0.931469	3.40303e-05				Colca2	0.993794	4.13776e-07
Hoxb9	Hoxb9	0.704234	0.0111199	Hoxb9	0.93112	1.7878e-05				Hoxb9	0.704383	0.000596027
Tcea3	Tcea3	0.679398	0.0458945	Tcea3	0.931099	0.00123355				Tcea3	0.531562	0.000506905
Cyp2b19	Cyp2b19	0.640224	0.0154354	Cyp2b19	0.930675	0.000170755				Cyp2b19	0.724996	0.000246634
5530400C23Rik	5530400C23Rik	0.566904	0.0277423	5530400C23Rik	0.930588	5.1137e-06				5530400C23Rik	0.636045	8.49713e-05
Mcpt1	Mcpt1	0.624961	0.0345933	Mcpt1	0.929669	0.000357306				Mcpt1	0.883575	0.000119477
Hacd1	Hacd1	0.528113	0.0320287	Hacd1	0.929513	9.10578e-06				Hacd1	1.17173	6.85678e-09
Knl1	Knl1	0.802505	0.0104591	Knl1	0.929246	0.000323921				Knl1	1.06622	2.36969e-06
Olfr177	Olfr177	0.729997	0.0073229	Olfr177	0.929162	4.3726e-05				Olfr177	0.91939	3.48547e-07
Ccdc43	Ccdc43	0.593196	0.00713063	Ccdc43	0.928376	2.1469e-06				Ccdc43	0.988339	3.23308e-07
Defb33	Defb33	0.572349	0.0289726	Defb33	0.928045	0.000257292				Defb33	0.826908	0.00034841
Sft2d1	Sft2d1	0.621947	0.00695863	Sft2d1	0.927462	5.15152e-06				Sft2d1	0.936289	1.04542e-05
Clec2h	Clec2h	0.742807	0.031009	Clec2h	0.927032	0.00332703				Clec2h	0.995522	0.000226588
Smim40	Smim40	0.511325	0.0391775	Smim40	0.92677	2.07488e-05				Smim40	1.08884	1.8548e-06
Wdr90	Wdr90	0.487007	0.0440715	Wdr90	0.926688	8.14986e-06				Wdr90	0.989023	3.24354e-07
Pus10	Pus10	0.61316	0.0218563	Pus10	0.926665	2.01403e-05				Pus10	0.946842	0.000106466
Cdh26	Cdh26	0.585444	0.0368093	Cdh26	0.926598	2.256e-05				Cdh26	0.952757	1.51511e-07
Prss22	Prss22	0.623957	0.0474017	Prss22	0.926293	1.53733e-05				Prss22	0.959862	2.14222e-06
Csf2ra	Csf2ra	0.590348	0.00662393	Csf2ra	0.926141	9.77571e-07				Csf2ra	0.958407	2.26651e-07
Asb11	Asb11	0.74683	0.0012146	Asb11	0.925766	4.0103e-05				Asb11	1.2652	8.73263e-07
Tcerg1l	Tcerg1l	0.541403	0.0294056	Tcerg1l	0.925297	0.000189965				Tcerg1l	0.762405	0.000887326
Tdgf1	Tdgf1	0.748429	0.00477456	Tdgf1	0.923914	4.71306e-05				Tdgf1	0.633602	0.000251589
Tlr1	Tlr1	0.858158	0.0011503	Tlr1	0.923367	0.00024037				Tlr1	0.708027	0.000912166
Cdkn1a	Cdkn1a	0.803528	0.0010647	Cdkn1a	0.923223	5.71484e-05				Cdkn1a	0.800942	2.18455e-05
Zfp41	Zfp41	0.548165	0.029288	Zfp41	0.922727	3.0991e-05				Zfp41	0.802873	5.80334e-05
Recql4	Recql4	0.59593	0.0097285	Recql4	0.92191	2.13487e-05				Recql4	0.670337	0.000342952
Kif14	Kif14	0.740045	0.00968928	Kif14	0.92137	0.000314416				Kif14	0.680591	0.0021955
1700066B19Rik	1700066B19Rik	0.653818	0.0127621	1700066B19Rik	0.920993	8.87491e-05				1700066B19Rik	1.17327	1.24451e-06
Klf16	Klf16	0.525114	0.0207411	Klf16	0.920721	3.25243e-05				Klf16	0.985929	6.23138e-07
Rnf222	Rnf222	0.586781	0.0154354	Rnf222	0.920644	6.52797e-05				Rnf222	0.807634	2.70109e-05
Opn5	Opn5	0.742568	0.0121761	Opn5	0.920367	6.68856e-05				Opn5	0.823981	0.000671772
Cpb1	Cpb1	0.627231	0.0299854	Cpb1	0.920351	0.000132008				Cpb1	0.728625	2.71179e-05
Slc22a28	Slc22a28	0.507118	0.0467272	Slc22a28	0.919963	2.35863e-05				Slc22a28	0.899463	7.24037e-06
Sstr5	Sstr5	0.769259	0.00685088	Sstr5	0.919528	5.3511e-05				Sstr5	0.801747	0.000191583
Olfr381	Olfr381	0.582042	0.0309192	Olfr381	0.919129	4.66e-05				Olfr381	0.858153	9.69871e-06
Corin	Corin	0.648574	0.00295273	Corin	0.918866	0.000218107				Corin	1.16843	3.24647e-06
Olfr91	Olfr91	0.634082	0.0266441	Olfr91	0.918618	0.000324275				Olfr91	0.834915	4.07933e-05
Mrgpre	Mrgpre	0.554028	0.0415802	Mrgpre	0.918308	9.92336e-05				Mrgpre	0.831614	7.57598e-06
Samd4	Samd4	0.685635	0.0108155	Samd4	0.91825	3.27147e-05				Samd4	1.05576	4.07927e-07
1700001K19Rik	1700001K19Rik	0.582384	0.0338784	1700001K19Rik	0.917698	0.000354498				1700001K19Rik	0.911395	0.000190438
Bpifb2	Bpifb2	0.59591	0.0289806	Bpifb2	0.917682	7.72123e-05				Bpifb2	0.824899	0.000162373
Clic5	Clic5	0.745762	0.00633786	Clic5	0.917504	1.2893e-05				Clic5	0.623748	0.000940353
Tmem212	Tmem212	0.780631	0.0103179	Tmem212	0.917136	4.91796e-05				Tmem212	0.674026	0.00158735
Tgm1	Tgm1	0.588163	0.0157526	Tgm1	0.917094	9.95377e-05				Tgm1	1.31048	1.51042e-07
Gal	Gal	0.714078	0.0127066	Gal	0.916337	4.07069e-05				Gal	0.865388	1.69881e-05
Olfr607	Olfr607	0.536724	0.030408	Olfr607	0.915893	9.91879e-06				Olfr607	1.16302	6.80971e-07
Olfr109	Olfr109	0.697973	0.0202438	Olfr109	0.915293	8.93768e-05				Olfr109	0.740354	4.39168e-05
Mylk2	Mylk2	0.664523	0.0112196	Mylk2	0.914848	0.000292137				Mylk2	0.939964	1.71756e-05
Klf8	Klf8	0.815917	0.00210532	Klf8	0.914788	0.000122166				Klf8	0.877959	2.117e-06
Olfr645	Olfr645	0.5468	0.0384502	Olfr645	0.914353	2.72317e-05				Olfr645	0.774607	3.00015e-05
Smtn	Smtn	0.812547	0.00713063	Smtn	0.913818	0.000843945				Smtn	0.423512	0.0369468
Ccl12	Ccl12	0.744835	0.0303529	Ccl12	0.913768	0.000932741				Ccl12	1.17822	2.08689e-06
Scmh1	Scmh1	0.406598	0.0175995	Scmh1	0.913469	3.29416e-07				Scmh1	0.903408	3.12911e-07
Dlc1	Dlc1	0.695475	0.00185159	Dlc1	0.913467	1.02859e-05				Dlc1	0.667817	0.00128057
Cd27	Cd27	0.62409	0.0388115	Cd27	0.912755	8.54818e-05				Cd27	1.03399	1.95824e-05
Nipsnap3a	Nipsnap3a	0.570545	0.0204011	Nipsnap3a	0.912584	0.000121502				Nipsnap3a	1.18743	1.06884e-06
Vta1	Vta1	0.38086	0.0442744	Vta1	0.912328	2.12627e-06				Vta1	0.856308	3.37385e-07
Ptgis	Ptgis	0.509758	0.0300414	Ptgis	0.912154	9.36181e-05				Ptgis	1.00622	4.53687e-06
Frmd8	Frmd8	0.565357	0.00628501	Frmd8	0.911808	0.000235716				Frmd8	1.07977	5.4099e-05
Tmem170	Tmem170	0.527674	0.0104591	Tmem170	0.911757	9.63324e-06				Tmem170	1.08852	8.92646e-08
Moxd1	Moxd1	0.680382	0.00336159	Moxd1	0.911493	7.36829e-06				Moxd1	0.672653	0.000411063
Cd276	Cd276	0.570486	0.0385029	Cd276	0.911049	0.000126949				Cd276	1.12385	3.31216e-07
Car3	Car3	0.657373	0.00766246	Car3	0.910496	0.000158698				Car3	0.945476	0.000133358
Nostrin	Nostrin	0.715407	0.00581045	Nostrin	0.910205	0.000250202				Nostrin	0.851993	0.00023082
Zic5	Zic5	0.637613	0.0382994	Zic5	0.909723	0.000382672				Zic5	0.945074	1.5355e-05
Oit3	Oit3	0.837854	0.00186651	Oit3	0.909354	2.8898e-05				Oit3	0.964552	3.23308e-07
Slc30a8	Slc30a8	0.646987	0.00609792	Slc30a8	0.908887	5.02786e-05				Slc30a8	1.09188	5.22953e-06
Olfr299	Olfr299	0.613938	0.0265817	Olfr299	0.908879	2.10629e-05				Olfr299	0.915591	3.29442e-06
Pced1a	Pced1a	0.774041	0.00248861	Pced1a	0.908388	2.52027e-05				Pced1a	0.743544	4.36332e-07
Il15ra	Il15ra	0.581365	0.0469808	Il15ra	0.908275	0.000301604				Il15ra	0.878641	0.000101139
Csf2	Csf2	0.559045	0.0234565	Csf2	0.90715	0.000149058				Csf2	1.10114	3.33834e-06
Olfr1138	Olfr1138	0.626999	0.0155245	Olfr1138	0.906706	3.456e-06				Olfr1138	0.926699	8.54108e-06
Trf	Trf	0.781157	0.0133147	Trf	0.906623	2.822e-05				Trf	0.906731	1.52414e-06
Olfr1249	Olfr1249	0.910499	0.00574244	Olfr1249	0.906262	0.000512332				Olfr1249	0.925412	3.96255e-06
Itm2a	Itm2a	0.805613	0.00462997	Itm2a	0.906217	3.2159e-05				Itm2a	0.893817	6.20437e-05
Map4k1	Map4k1	0.605968	0.00843144	Map4k1	0.905909	2.48072e-05				Map4k1	0.866437	1.64432e-06
Olfr1295	Olfr1295	0.490348	0.0310397	Olfr1295	0.905902	3.18219e-06				Olfr1295	0.893286	1.86077e-06
Kmo	Kmo	0.688919	0.0149254	Kmo	0.904989	4.99671e-05				Kmo	0.979938	1.31004e-05
Gpat3	Gpat3	0.533774	0.0253287	Gpat3	0.904727	8.83742e-06				Gpat3	1.18701	4.70655e-08
Mfsd8	Mfsd8	0.583959	0.0203845	Mfsd8	0.903676	4.31306e-05				Mfsd8	0.886797	4.70534e-06
Nxf7	Nxf7	0.893599	0.0023904	Nxf7	0.902088	5.34714e-05				Nxf7	0.913664	0.000121068
Ccnh	Ccnh	0.646278	0.000605745	Ccnh	0.901907	3.1919e-07				Ccnh	0.751778	1.32144e-07
Tmc6	Tmc6	0.64414	0.0142674	Tmc6	0.901621	9.4347e-05				Tmc6	0.90595	1.0324e-05
Ubxn10	Ubxn10	0.594394	0.0467272	Ubxn10	0.901513	2.7839e-05				Ubxn10	0.891433	2.23497e-05
Olfr1297	Olfr1297	0.563538	0.0258812	Olfr1297	0.900677	4.17982e-05				Olfr1297	0.761288	1.73746e-05
Olfr1325	Olfr1325	1.12898	2.52901e-05	Olfr1325	0.900261	0.000114435				Olfr1325	0.809257	0.000427546
Trpd52l3	Trpd52l3	0.715496	0.00357546	Trpd52l3	0.900143	0.000197172				Trpd52l3	0.859722	0.000939064
1700066M21Rik	1700066M21Rik	0.586634	0.0398765	1700066M21Rik	0.899844	0.000182601				1700066M21Rik	1.00471	4.21029e-06
Tedc1	Tedc1	0.597136	0.0188946	Tedc1	0.899513	0.000169235				Tedc1	0.919496	0.000119644
Gpx8	Gpx8	0.554568	0.0341571	Gpx8	0.898752	3.09737e-05				Gpx8	1.1078	3.40518e-08
H60c	H60c	0.626099	0.0380629	H60c	0.898284	0.0079105				H60c	1.00455	0.00135429
Samd15	Samd15	0.647503	0.0178593	Samd15	0.89818	0.000121071				Samd15	0.722105	0.000212359
4930438A08Rik	4930438A08Rik	0.70406	0.0121121	4930438A08Rik	0.898039	0.000159205				4930438A08Rik	0.920732	3.45529e-05
4930590J08Rik	4930590J08Rik	0.710034	0.0282878	4930590J08Rik	0.897971	0.000803432				4930590J08Rik	0.841224	2.98829e-05
Tacr3	Tacr3	0.44688	0.0471512	Tacr3	0.897862	3.92098e-05				Tacr3	0.936851	6.96557e-06
Spem2	Spem2	0.457912	0.0146073	Spem2	0.897084	2.99537e-06				Spem2	0.813105	0.000333327
Steap3	Steap3	0.587359	0.0145368	Steap3	0.897045	3.44671e-05				Steap3	0.742606	2.54865e-05
Spata5l1	Spata5l1	0.620821	0.00626046	Spata5l1	0.897037	6.29292e-06				Spata5l1	0.991001	2.8876e-06
Dixdc1	Dixdc1	0.553536	0.0216644	Dixdc1	0.896481	8.23511e-06				Dixdc1	0.965287	6.03575e-06
Abca9	Abca9	0.641635	0.00210532	Abca9	0.895837	4.20129e-05				Abca9	0.701743	0.000470787
Spice1	Spice1	0.613774	0.00545697	Spice1	0.895667	1.44192e-05				Spice1	0.940643	3.89535e-06
Clec3a	Clec3a	0.727366	0.00907609	Clec3a	0.895648	0.00017164				Clec3a	0.861883	8.19123e-06
Tmem258	Tmem258	0.580119	0.00538791	Tmem258	0.895588	2.22493e-06				Tmem258	0.654986	1.73662e-05
Olfr1309	Olfr1309	0.890022	0.00773674	Olfr1309	0.894352	9.37138e-05				Olfr1309	0.533347	0.00056471
Wif1	Wif1	0.66364	0.0310105	Wif1	0.89378	0.000294357				Wif1	0.884801	1.92082e-05
Prkcq	Prkcq	0.772463	0.0125949	Prkcq	0.892081	0.000211276				Prkcq	0.520098	0.00188258
Ctcfl	Ctcfl	0.782994	0.0111983	Ctcfl	0.891833	0.00024332				Ctcfl	0.658551	8.22352e-05
Lrrc69	Lrrc69	0.785605	0.00937132	Lrrc69	0.891829	0.000235527				Lrrc69	0.733886	9.10625e-05
Sv2c	Sv2c	0.552043	0.0467084	Sv2c	0.891725	0.000817347				Sv2c	1.03131	0.000208897
Spink13	Spink13	0.907705	0.0110482	Spink13	0.891429	0.000779733				Spink13	0.60267	0.000315151
Espn	Espn	0.60746	0.0202998	Espn	0.891328	4.22643e-06				Espn	0.755174	3.99138e-05
Prox1	Prox1	0.577997	0.0452655	Prox1	0.890362	0.0019594				Prox1	0.727054	0.00290928
Myoz1	Myoz1	0.562256	0.0144987	Myoz1	0.89007	8.74753e-05				Myoz1	0.862448	3.11867e-06
Ppm1j	Ppm1j	0.574594	0.0112644	Ppm1j	0.889871	8.81557e-05				Ppm1j	0.731803	0.000217713
Fgfbp3	Fgfbp3	0.459456	0.0340419	Fgfbp3	0.889633	3.75062e-05				Fgfbp3	0.672253	0.000329316
Gpc3	Gpc3	0.540027	0.0480336	Gpc3	0.889426	3.3451e-05				Gpc3	0.815547	3.45529e-05
Olfr707	Olfr707	0.727362	0.0285401	Olfr707	0.889274	0.00105329				Olfr707	0.43831	0.0105234
Sox18	Sox18	0.567321	0.0196693	Sox18	0.888916	3.87586e-05				Sox18	0.746115	0.000308551
Col25a1	Col25a1	0.742687	0.00490554	Col25a1	0.88883	8.34796e-05				Col25a1	0.557322	0.000875659
Ptrh1	Ptrh1	0.593419	0.0152665	Ptrh1	0.888258	0.000291575				Ptrh1	0.680917	0.000985356
Krt90	Krt90	0.544544	0.0362286	Krt90	0.88825	6.92745e-05				Krt90	0.676807	0.000358894
Gm10910	Gm10910	0.515375	0.0202998	Gm10910	0.888086	5.86524e-06				Gm10910	1.211	1.05655e-06
Tgfb1	Tgfb1	0.601187	0.0215645	Tgfb1	0.886349	0.000116751				Tgfb1	0.947583	2.06374e-05
Rhpn1	Rhpn1	0.579048	0.0222341	Rhpn1	0.885979	0.000172596				Rhpn1	0.972291	7.1523e-06
Asmt	Asmt	0.664985	0.00312782	Asmt	0.885697	6.81105e-05				Asmt	1.01672	3.41619e-06
Glra2	Glra2	0.674494	0.0344727	Glra2	0.885488	0.000238835				Glra2	0.644232	0.000683199
Krt76	Krt76	0.939781	0.00249022	Krt76	0.885247	0.00356132				Krt76	0.621754	0.00884474
H1f7	H1f7	0.750992	0.0135252	H1f7	0.885143	0.000330302				H1f7	0.400262	0.0128848
Pnck	Pnck	0.507101	0.0304302	Pnck	0.884927	9.92568e-06				Pnck	0.901526	1.59237e-07
Plpp3	Plpp3	0.60148	0.00710795	Plpp3	0.883774	1.94789e-05				Plpp3	0.914117	8.12622e-07
Aadacl2	Aadacl2	0.734115	0.00405796	Aadacl2	0.883697	0.000183752				Aadacl2	0.702033	0.000204751
Tmem18	Tmem18	0.555453	0.0141987	Tmem18	0.883473	2.53388e-06				Tmem18	0.922515	1.71064e-07
Suox	Suox	0.647908	0.0319109	Suox	0.882745	0.000138139				Suox	0.65045	0.000125913
Olfr919	Olfr919	0.782578	0.00630174	Olfr919	0.882515	9.05287e-05				Olfr919	0.578714	0.000119502
Cnih3	Cnih3	0.73794	0.0218506	Cnih3	0.881659	0.000530213				Cnih3	0.586348	0.00328878
Krtap11-1	Krtap11-1	0.669827	0.00625994	Krtap11-1	0.88065	0.000155246				Krtap11-1	0.764209	0.0002026
Polr1e	Polr1e	0.549359	0.00933691	Polr1e	0.880598	7.13778e-06				Polr1e	0.898707	1.13416e-05
Ctrl	Ctrl	0.651242	0.0178979	Ctrl	0.880213	8.57322e-06				Ctrl	0.882138	2.69902e-06
Lct	Lct	0.528978	0.0486029	Lct	0.880209	0.000297141				Lct	0.846954	0.000124053
Gm13305	Gm13305	0.612083	0.0409527	Gm13305	0.880157	0.000122313				Gm13305	0.423225	0.00136702
Upk1b	Upk1b	0.61536	0.0202898	Upk1b	0.879628	0.000381141				Upk1b	0.95496	4.95544e-05
Ffar2	Ffar2	0.494341	0.032805	Ffar2	0.878862	9.89731e-05				Ffar2	1.11908	3.67458e-06
Plek2	Plek2	0.551656	0.0370828	Plek2	0.878654	0.00014881				Plek2	1.00528	0.000112117
Olfr747	Olfr747	0.707158	0.0428523	Olfr747	0.877721	0.00146177				Olfr747	0.319104	0.0390205
Casp6	Casp6	0.681931	0.00695863	Casp6	0.877617	0.000111809				Casp6	0.808943	5.89796e-05
Olfr437	Olfr437	0.594325	0.02103	Olfr437	0.876911	4.82891e-05				Olfr437	0.941237	0.000129916
Slc16a12	Slc16a12	0.583261	0.0398765	Slc16a12	0.876534	0.000870291				Slc16a12	1.11687	9.22624e-06
Mageb11	Mageb11	0.831151	0.000970407	Mageb11	0.876028	0.000110016				Mageb11	0.617945	0.00221011
Prkd2	Prkd2	0.653851	0.0106594	Prkd2	0.875432	7.35925e-05				Prkd2	1.09824	2.81201e-07
Stard4	Stard4	0.568819	0.00998221	Stard4	0.875431	2.20641e-05				Stard4	0.805977	9.25523e-06
Fam229a	Fam229a	0.524786	0.0184257	Fam229a	0.874563	2.86086e-05				Fam229a	0.92977	3.57788e-07
Myo1f	Myo1f	0.764719	0.00346546	Myo1f	0.874526	0.000579967				Myo1f	0.835399	0.000163868
Vasp	Vasp	0.478697	0.0191678	Vasp	0.874245	1.38739e-05				Vasp	0.694625	0.000118337
Fitm1	Fitm1	0.767241	0.0123815	Fitm1	0.873938	0.000293724				Fitm1	0.699109	0.00011238
Olfr390	Olfr390	0.655366	0.0321434	Olfr390	0.873867	1.06286e-05				Olfr390	0.64481	0.000642076
Foxd2	Foxd2	0.580416	0.0299854	Foxd2	0.87351	2.27093e-05				Foxd2	0.97647	2.88511e-05
C2cd3	C2cd3	0.572779	0.00520818	C2cd3	0.872516	1.88599e-06				C2cd3	0.677023	1.33426e-06
Msx1	Msx1	0.913237	0.00998705	Msx1	0.872507	0.00108914				Msx1	0.484777	0.000955048
Trim50	Trim50	0.528657	0.0313908	Trim50	0.872403	0.000115958				Trim50	1.15777	4.0872e-06
Wnt5a	Wnt5a	0.657233	0.0105081	Wnt5a	0.872157	4.22853e-05				Wnt5a	0.683277	4.28966e-05
Aadacl4fm5	Aadacl4fm5	0.596775	0.0287314	Aadacl4fm5	0.872074	0.00011507				Aadacl4fm5	0.88152	3.99851e-05
Wdr49	Wdr49	0.654281	0.0128664	Wdr49	0.871313	0.000709384				Wdr49	0.760527	0.000173608
Trgc4	Trgc4	0.793579	0.0028734	Trgc4	0.871064	0.000297039				Trgc4	0.97033	7.31086e-06
Olfr1313	Olfr1313	0.517392	0.022717	Olfr1313	0.871	1.3094e-05				Olfr1313	1.03892	1.64349e-08
Kcnk6	Kcnk6	0.597923	0.0309675	Kcnk6	0.870114	0.000196495				Kcnk6	0.771261	0.000114012
Hhipl1	Hhipl1	0.448482	0.0375998	Hhipl1	0.869897	9.5411e-06				Hhipl1	0.84698	4.10714e-05
Mmp1b	Mmp1b	0.643607	0.015598	Mmp1b	0.869401	6.36377e-05				Mmp1b	0.596412	0.00156506
Myh4	Myh4	0.468215	0.0317067	Myh4	0.869226	5.89137e-05				Myh4	0.92429	1.29253e-05
Olfr722	Olfr722	0.649604	0.0268069	Olfr722	0.86916	0.000274458				Olfr722	0.512544	0.0044129
Plekhs1	Plekhs1	0.619306	0.0229503	Plekhs1	0.868605	7.32006e-05				Plekhs1	0.778214	2.98536e-05
Abca12	Abca12	0.669572	0.00400536	Abca12	0.868501	6.73252e-06				Abca12	0.776981	6.53409e-05
Meox1	Meox1	0.578472	0.0286857	Meox1	0.868038	0.00127908				Meox1	0.828466	0.000885821
Wdr25	Wdr25	0.506969	0.0363429	Wdr25	0.867655	0.000118485				Wdr25	0.622436	0.000175615
Taf7l	Taf7l	0.75629	0.00237543	Taf7l	0.867409	3.04507e-05				Taf7l	0.740024	0.000600473
Boll	Boll	0.772	0.0177331	Boll	0.867336	0.000164964				Boll	0.567389	0.00095249
Sgcb	Sgcb	0.566526	0.00348882	Sgcb	0.867164	2.47466e-06				Sgcb	0.888781	4.68013e-07
Arhgap17	Arhgap17	0.441827	0.0167626	Arhgap17	0.867107	1.15973e-06				Arhgap17	0.897687	6.80443e-07
Slc25a18	Slc25a18	0.67041	0.00647404	Slc25a18	0.866965	3.95666e-05				Slc25a18	0.862894	3.16309e-06
Spint1	Spint1	0.843403	0.000778274	Spint1	0.866408	0.00024171				Spint1	0.674548	0.00239728
Stc2	Stc2	0.562508	0.0271886	Stc2	0.866249	3.13187e-05				Stc2	1.00161	4.62225e-05
Ptpn18	Ptpn18	0.682258	0.0169821	Ptpn18	0.865969	8.14002e-05				Ptpn18	0.626586	8.39233e-05
Olfr568	Olfr568	0.651844	0.0222444	Olfr568	0.865173	0.00186419				Olfr568	0.814608	0.00376759
Zcchc24	Zcchc24	0.963943	0.000216339	Zcchc24	0.86505	0.000240158				Zcchc24	0.766654	0.000377741
Olfr675	Olfr675	0.634894	0.0476951	Olfr675	0.86473	0.000645982				Olfr675	0.689004	0.000271844
Lrrc46	Lrrc46	0.575813	0.0400368	Lrrc46	0.863935	4.98638e-05				Lrrc46	0.722483	4.30184e-05
4833420G17Rik	4833420G17Rik	0.681119	0.00597492	4833420G17Rik	0.863117	0.000158698				4833420G17Rik	0.626114	0.00222152
Zcchc10	Zcchc10	0.709142	0.00123246	Zcchc10	0.862121	4.95576e-05				Zcchc10	0.72716	0.000183696
Olfr130	Olfr130	0.665177	0.0262217	Olfr130	0.860766	0.00246017				Olfr130	0.700147	0.00351362
Plxnb3	Plxnb3	0.688073	0.000973576	Plxnb3	0.860345	4.48819e-06				Plxnb3	0.768778	5.0106e-05
Aco1	Aco1	0.547854	0.010045	Aco1	0.860235	6.00041e-05				Aco1	0.981943	3.53952e-06
Prpf3	Prpf3	0.516043	0.0191678	Prpf3	0.860177	4.57155e-06				Prpf3	0.794524	8.45425e-06
Dmrtc1c1	Dmrtc1c1	0.693992	0.0263825	Dmrtc1c1	0.859779	0.000495951				Dmrtc1c1	0.967432	7.02063e-05
Rhox7a	Rhox7a	0.683285	0.0028629	Rhox7a	0.859457	9.35667e-05				Rhox7a	1.07609	9.31367e-06
Pparg	Pparg	0.510584	0.0183606	Pparg	0.859254	1.07406e-05				Pparg	0.803125	4.79427e-06
Rab30	Rab30	0.45014	0.0176508	Rab30	0.858588	4.1093e-06				Rab30	0.711579	1.52257e-05
Ins2	Ins2	0.617408	0.0195437	Ins2	0.857078	3.34881e-07				Ins2	0.710593	3.62004e-06
Smpd5	Smpd5	0.595625	0.0282878	Smpd5	0.857067	7.81937e-06				Smpd5	0.96446	3.86e-05
Cbx2	Cbx2	0.670667	0.0136848	Cbx2	0.856991	8.17746e-05				Cbx2	0.537518	0.00613609
Prr5	Prr5	0.605367	0.0138095	Prr5	0.856974	0.000121403				Prr5	0.953851	5.02811e-06
Olfr1056	Olfr1056	0.495028	0.0305786	Olfr1056	0.856848	4.69648e-05				Olfr1056	1.00517	6.25898e-06
Csk	Csk	0.621112	0.0340107	Csk	0.856516	0.000276649				Csk	0.786753	2.37011e-05
Frat2	Frat2	0.712789	0.00513207	Frat2	0.855733	0.000351412				Frat2	0.797429	0.000138058
Syne2	Syne2	0.748649	0.02517	Syne2	0.85568	0.00113207				Syne2	0.68205	0.000268162
Olfr605	Olfr605	0.664502	0.0107151	Olfr605	0.855193	9.34668e-05				Olfr605	0.720343	9.69856e-05
Slc35a2	Slc35a2	0.465896	0.0236981	Slc35a2	0.85431	6.33443e-06				Slc35a2	1.02578	7.88782e-07
Mrgprd	Mrgprd	0.903796	0.00237106	Mrgprd	0.853951	0.000408253				Mrgprd	1.25227	1.94217e-06
P3h1	P3h1	0.551981	0.0135004	P3h1	0.853822	2.6558e-05				P3h1	0.853819	3.07251e-06
Olfr1225	Olfr1225	0.606833	0.0295188	Olfr1225	0.853666	0.000293727				Olfr1225	0.744274	0.000420211
Thbs1	Thbs1	0.726537	0.00746646	Thbs1	0.853309	1.97872e-05				Thbs1	0.841904	4.35257e-06
Tmco2	Tmco2	0.505306	0.043481	Tmco2	0.852885	4.17261e-05				Tmco2	0.974546	3.65562e-07
Olfr64	Olfr64	0.577819	0.0427145	Olfr64	0.852412	0.000225803				Olfr64	0.729949	0.00061859
Shpk	Shpk	0.735852	0.00553228	Shpk	0.851664	0.000163564				Shpk	0.933027	1.19676e-06
Prkx	Prkx	0.600504	0.0185996	Prkx	0.851637	1.34627e-05				Prkx	0.866853	4.7674e-05
Asb9	Asb9	0.848115	0.00413988	Asb9	0.850103	0.00283472				Asb9	0.82501	0.000340452
Cfap91	Cfap91	0.658153	0.0377239	Cfap91	0.848891	0.00562916				Cfap91	0.763413	0.00391792
Oosp1	Oosp1	0.651242	0.0263763	Oosp1	0.847939	8.45505e-05				Oosp1	0.561982	0.00024491
Ubxn8	Ubxn8	0.642681	0.00597492	Ubxn8	0.847321	2.26157e-05				Ubxn8	0.824653	4.29571e-05
Nme8	Nme8	0.568113	0.0126367	Nme8	0.847173	3.64819e-05				Nme8	0.910445	1.82649e-06
Myc	Myc	0.661678	0.00744816	Myc	0.845724	2.20065e-05				Myc	0.91827	2.51978e-05
Trmt2b	Trmt2b	0.510503	0.0367477	Trmt2b	0.844205	1.23115e-05				Trmt2b	0.545317	0.0014917
A630076J17Rik	A630076J17Rik	0.621399	0.00521301	A630076J17Rik	0.843434	8.02491e-05				A630076J17Rik	0.989857	2.42085e-05
Rfpl4b	Rfpl4b	1.00269	0.00593985	Rfpl4b	0.84329	0.000917568				Rfpl4b	0.539517	0.00116365
Tex16	Tex16	0.680045	0.0191649	Tex16	0.842886	0.000447642				Tex16	0.88288	2.93147e-05
Dusp26	Dusp26	0.583975	0.0428243	Dusp26	0.84247	0.000739292				Dusp26	0.771827	0.000406045
Plekhg4	Plekhg4	0.57917	0.0417642	Plekhg4	0.841905	0.000501213				Plekhg4	0.74399	0.00010097
Olfr1026	Olfr1026	0.512521	0.0467272	Olfr1026	0.84175	0.000186673				Olfr1026	0.795637	2.01844e-05
Pde3a	Pde3a	0.636524	0.0139063	Pde3a	0.841309	0.000215413				Pde3a	1.01021	4.67758e-06
Acsm3	Acsm3	0.690428	0.00858556	Acsm3	0.84115	0.000217976				Acsm3	0.842204	3.68573e-05
Cd209a	Cd209a	0.524724	0.0301128	Cd209a	0.84106	0.00103083				Cd209a	0.993029	5.02178e-05
Ece2	Ece2	0.644032	0.0303744	Ece2	0.840938	0.00109391				Ece2	0.914009	0.000337228
Cyp3a13	Cyp3a13	0.721139	0.00405102	Cyp3a13	0.84052	0.000170759				Cyp3a13	0.620156	0.0028439
Disc1	Disc1	0.662926	0.00248861	Disc1	0.840438	4.09062e-05				Disc1	0.923691	1.0824e-05
Cenph	Cenph	0.424882	0.0381591	Cenph	0.839644	3.93839e-05				Cenph	1.08214	3.59303e-06
Slc13a4	Slc13a4	0.51341	0.0271764	Slc13a4	0.838607	2.436e-05				Slc13a4	0.925682	5.31436e-06
Tcirg1	Tcirg1	0.538287	0.0167661	Tcirg1	0.837871	1.45376e-05				Tcirg1	0.790154	8.99747e-07
Lce1d	Lce1d	0.592976	0.0345933	Lce1d	0.837793	0.000439504				Lce1d	0.711253	0.000120606
Tex13c1	Tex13c1	0.709793	0.00491981	Tex13c1	0.837476	8.71917e-05				Tex13c1	0.983754	1.5148e-05
Mtnr1b	Mtnr1b	0.61439	0.0135725	Mtnr1b	0.836904	0.000386925				Mtnr1b	1.0015	3.68887e-05
Dtwd2	Dtwd2	0.561446	0.00638021	Dtwd2	0.836595	1.60132e-05				Dtwd2	0.80083	1.07184e-05
Gpx3	Gpx3	0.719078	0.0073908	Gpx3	0.836441	0.00011529				Gpx3	0.723344	9.61616e-06
Pah	Pah	0.523639	0.0234597	Pah	0.836024	5.73968e-05				Pah	0.906453	7.91331e-06
Avpi1	Avpi1	0.661105	0.00573326	Avpi1	0.835849	8.5604e-05				Avpi1	0.641506	0.000204668
Lmbr1l	Lmbr1l	0.616329	0.00539442	Lmbr1l	0.835708	1.48587e-05				Lmbr1l	0.995509	7.91595e-08
Tjp3	Tjp3	0.531269	0.0233443	Tjp3	0.834975	4.33611e-05				Tjp3	0.90015	5.20268e-06
Tex36	Tex36	0.712564	0.00841671	Tex36	0.834335	0.000119453				Tex36	0.70141	1.09183e-05
Rfx5	Rfx5	0.559458	0.0288521	Rfx5	0.834004	0.000266661				Rfx5	0.974883	4.4529e-06
Cep112	Cep112	0.52384	0.03367	Cep112	0.833843	0.00105156				Cep112	0.920185	0.000101615
Abcb5	Abcb5	0.692834	0.00869397	Abcb5	0.833837	0.000945311				Abcb5	0.88064	0.00027516
Large2	Large2	0.590846	0.0110482	Large2	0.833452	1.08761e-05				Large2	0.53307	0.00310387
Sgo2a	Sgo2a	0.739122	0.00248861	Sgo2a	0.833393	0.000102064				Sgo2a	0.796008	8.43012e-05
Strc	Strc	0.48843	0.0361743	Strc	0.832263	0.000200084				Strc	1.08263	1.71436e-05
Zfp473	Zfp473	0.741313	0.0142674	Zfp473	0.83208	6.42971e-05				Zfp473	0.617093	0.000245876
Cenpn	Cenpn	0.716329	0.0136324	Cenpn	0.831738	0.00103249				Cenpn	0.781219	0.000152188
Paqr6	Paqr6	0.58441	0.0220372	Paqr6	0.831711	0.00011507				Paqr6	0.855123	0.000197365
Pitrm1	Pitrm1	0.490184	0.0444524	Pitrm1	0.830618	3.62574e-05				Pitrm1	0.762622	5.84666e-06
Catsper1	Catsper1	0.653465	0.0200932	Catsper1	0.830435	0.00035234				Catsper1	0.62564	0.000359907
Zfp385b	Zfp385b	0.488886	0.0173228	Zfp385b	0.830406	3.68418e-05				Zfp385b	1.05923	2.81037e-07
Dap	Dap	0.545986	0.0137815	Dap	0.830381	0.000389406				Dap	0.703977	0.00217049
Nktr	Nktr	0.460321	0.0262217	Nktr	0.829732	0.00010555				Nktr	0.898565	1.21841e-05
Olfr1024	Olfr1024	0.575946	0.0104591	Olfr1024	0.829413	0.000103385				Olfr1024	1.11777	2.87521e-07
Pllp	Pllp	0.528323	0.0136788	Pllp	0.829136	3.25892e-05				Pllp	0.974423	1.92279e-06
Tas2r122	Tas2r122	0.63017	0.00853415	Tas2r122	0.829002	6.21384e-05				Tas2r122	0.611483	0.00334461
Tbp	Tbp	0.465244	0.016237	Tbp	0.828964	1.22828e-05				Tbp	0.532586	0.000423472
Acot4	Acot4	0.623026	0.0111199	Acot4	0.828623	4.58534e-05				Acot4	0.753649	3.93672e-06
Gm15517	Gm15517	0.541124	0.0344967	Gm15517	0.828	0.000211238				Gm15517	0.795677	8.75026e-06
Alox5	Alox5	0.680781	0.0179745	Alox5	0.827358	0.0010444				Alox5	0.501943	0.00154661
Smim4	Smim4	0.5685	0.0305407	Smim4	0.827231	0.000102648				Smim4	0.78749	3.77869e-05
Pcdhb8	Pcdhb8	0.562364	0.0278249	Pcdhb8	0.826917	0.000464555				Pcdhb8	0.884258	5.2612e-06
Resf1	Resf1	0.514436	0.0212198	Resf1	0.826842	0.000122872				Resf1	0.639961	0.000627967
Phgr1	Phgr1	0.536812	0.0460299	Phgr1	0.826721	0.000330311				Phgr1	1.09435	2.27421e-06
Lipe	Lipe	0.664038	0.0166229	Lipe	0.826717	0.000356495				Lipe	0.440765	0.0129539
Tnfrsf4	Tnfrsf4	0.571851	0.0165067	Tnfrsf4	0.825931	0.000396674				Tnfrsf4	0.846178	0.000259376
Rab29	Rab29	0.522974	0.0370448	Rab29	0.825386	3.5547e-05				Rab29	1.17134	7.55939e-07
Zfp78	Zfp78	0.659109	0.00875124	Zfp78	0.824521	0.000240176				Zfp78	0.839616	4.10683e-05
Ovol3	Ovol3	0.391056	0.0473671	Ovol3	0.824202	3.4606e-05				Ovol3	0.942642	7.59597e-06
St3gal4	St3gal4	0.628376	0.025752	St3gal4	0.823238	0.00028128				St3gal4	0.636799	0.00100934
Smo	Smo	0.609201	0.0303744	Smo	0.823133	0.00143008				Smo	0.675085	0.00310165
S100a8	S100a8	0.781992	0.0126367	S100a8	0.822966	0.00207056				S100a8	0.734087	0.000565372
Osmr	Osmr	0.614135	0.0175171	Osmr	0.822778	0.000100406				Osmr	0.695445	0.000103757
Ccdc125	Ccdc125	0.543896	0.0199935	Ccdc125	0.822637	0.000321084				Ccdc125	0.742233	0.000111492
Olfr1254	Olfr1254	0.605753	0.0265473	Olfr1254	0.822427	7.69946e-05				Olfr1254	0.576221	0.000334677
Cetn4	Cetn4	0.523095	0.0262217	Cetn4	0.822109	8.24589e-05				Cetn4	0.830744	1.10971e-06
LTO1	LTO1	0.554172	0.0413746	LTO1	0.821904	5.54338e-05				LTO1	0.668436	0.000230251
Rbm41	Rbm41	0.550181	0.0464678	Rbm41	0.821583	8.45771e-05				Rbm41	0.704358	0.000435112
Zdhhc22	Zdhhc22	0.6215	0.0303744	Zdhhc22	0.820813	2.92911e-05				Zdhhc22	0.811798	0.00024539
Zfp219	Zfp219	0.48149	0.0168938	Zfp219	0.820747	8.82244e-06				Zfp219	0.833409	3.78377e-06
Hmgb4	Hmgb4	0.459856	0.0388115	Hmgb4	0.820051	0.000115925				Hmgb4	0.397121	0.0163409
Fndc3c1	Fndc3c1	0.533862	0.0384502	Fndc3c1	0.819795	0.000285757				Fndc3c1	0.856939	0.000101968
Prkch	Prkch	0.652189	0.0290604	Prkch	0.819504	0.000683474				Prkch	0.73008	0.000425628
Hoxc10	Hoxc10	0.540299	0.0230943	Hoxc10	0.819041	0.000260698				Hoxc10	0.936588	2.43607e-05
P2ry10	P2ry10	0.59929	0.0135008	P2ry10	0.817583	0.00018769				P2ry10	0.728031	0.000121818
Cidec	Cidec	0.571496	0.0333189	Cidec	0.816874	0.000135733				Cidec	0.839951	7.10638e-05
Mfng	Mfng	0.796848	0.0103553	Mfng	0.816469	0.000956246				Mfng	0.589906	0.00242939
C3ar1	C3ar1	0.744529	0.00108154	C3ar1	0.816235	1.10966e-05				C3ar1	1.05739	1.11973e-07
Aoc2	Aoc2	0.541964	0.0117848	Aoc2	0.815887	9.7136e-06				Aoc2	0.741304	1.44109e-06
Tmem233	Tmem233	0.505772	0.0338409	Tmem233	0.815614	0.000141323				Tmem233	0.691718	0.000256844
Olfr412	Olfr412	0.596058	0.0394392	Olfr412	0.813754	0.000226415				Olfr412	0.751647	0.00119509
Mcm4	Mcm4	0.56709	0.00256601	Mcm4	0.813058	9.71777e-05				Mcm4	0.978305	6.70994e-06
Pnpla7	Pnpla7	0.437113	0.0464269	Pnpla7	0.811824	0.000226345				Pnpla7	0.940062	1.59225e-05
Krt20	Krt20	0.545301	0.0368062	Krt20	0.810909	0.000779824				Krt20	0.63166	0.00345991
Arx	Arx	0.83031	0.00277867	Arx	0.810846	0.000202536				Arx	0.491036	0.000963035
Olfr103	Olfr103	0.59617	0.0341121	Olfr103	0.810554	0.000388162				Olfr103	0.833404	8.42711e-05
Mei1	Mei1	0.567437	0.01639	Mei1	0.809747	0.000375544				Mei1	0.778839	0.000174318
Olfr541	Olfr541	0.560005	0.0398854	Olfr541	0.809695	0.000260665				Olfr541	0.523714	0.0134825
Stat1	Stat1	0.682782	0.0368437	Stat1	0.80894	0.00357452				Stat1	0.634559	0.001058
Efna5	Efna5	0.575389	0.029396	Efna5	0.808453	0.000205025				Efna5	0.564102	5.2663e-05
Rnf213	Rnf213	0.52991	0.0179745	Rnf213	0.808261	6.13423e-05				Rnf213	1.00098	5.53183e-07
Pon3	Pon3	0.564472	0.0165067	Pon3	0.808077	0.000391222				Pon3	1.02446	1.29672e-05
Bnc1	Bnc1	0.618557	0.0165067	Bnc1	0.808019	8.61939e-05				Bnc1	0.735764	5.3176e-06
9130019O22Rik	9130019O22Rik	0.684904	0.0115004	9130019O22Rik	0.807441	0.00254083				9130019O22Rik	0.842934	0.000468053
Rnf138	Rnf138	0.514147	0.0156551	Rnf138	0.806793	1.23546e-05				Rnf138	0.745858	2.65698e-06
Sptssa	Sptssa	0.508428	0.0145529	Sptssa	0.806574	4.11549e-05				Sptssa	0.839842	1.69578e-05
Hoxc6	Hoxc6	0.632844	0.00680723	Hoxc6	0.805999	0.000228517				Hoxc6	0.713657	0.000607714
Slamf1	Slamf1	0.73518	0.00153817	Slamf1	0.805912	7.9163e-05				Slamf1	0.647946	0.00134008
Asf1b	Asf1b	0.454174	0.0414357	Asf1b	0.805902	0.000121071				Asf1b	0.713747	0.000191402
H2-Q10	H2-Q10	0.591566	0.0415314	H2-Q10	0.805809	0.000820655				H2-Q10	0.656242	0.000258912
Rspo1	Rspo1	0.763686	0.00229733	Rspo1	0.805633	2.86086e-05				Rspo1	0.607002	0.000187767
Defb47	Defb47	0.708268	0.0112644	Defb47	0.805288	9.7245e-05				Defb47	0.755672	0.000205482
Egln3	Egln3	0.653468	0.00858556	Egln3	0.804813	0.000609264				Egln3	0.533812	0.0055682
Prr18	Prr18	0.79022	0.00657477	Prr18	0.804407	0.00181806				Prr18	0.779201	0.000640928
Arhgef6	Arhgef6	0.745476	0.00569372	Arhgef6	0.804003	5.3412e-05				Arhgef6	0.70344	2.60504e-05
Pbx4	Pbx4	0.505604	0.0370828	Pbx4	0.803696	0.000226528				Pbx4	0.575089	0.000300767
Vmn1r71	Vmn1r71	0.537771	0.0307835	Vmn1r71	0.803374	0.000535681				Vmn1r71	0.767404	0.000248551
Mroh4	Mroh4	0.703786	0.0106046	Mroh4	0.802847	0.00157042				Mroh4	0.758066	0.000322428
Pms1	Pms1	0.478513	0.0268955	Pms1	0.801505	0.000118925				Pms1	0.78717	8.46319e-05
Lrp5	Lrp5	0.573253	0.0409336	Lrp5	0.801389	0.00136388				Lrp5	0.583366	0.0019229
Cep57	Cep57	0.465513	0.0187905	Cep57	0.799828	3.92337e-05				Cep57	0.585313	4.52106e-05
Odf1	Odf1	0.546542	0.0430268	Odf1	0.7997	0.00079114				Odf1	0.659952	0.000153539
Cdcp1	Cdcp1	0.925427	0.00197085	Cdcp1	0.799534	0.000551459				Cdcp1	0.723842	0.000208175
Olfr1394	Olfr1394	0.725039	0.010128	Olfr1394	0.799433	0.000259277				Olfr1394	0.472999	0.00327238
Ttc16	Ttc16	0.592482	0.0174971	Ttc16	0.798654	0.000430206				Ttc16	0.765088	0.00042234
Dedd	Dedd	0.427002	0.0191678	Dedd	0.798248	1.60014e-06				Dedd	0.816969	1.01451e-07
Gm13420	Gm13420	0.606936	0.0404438	Gm13420	0.798125	0.000394147				Gm13420	0.828785	2.32514e-05
Colq	Colq	0.564601	0.0424369	Colq	0.797929	0.00333337				Colq	0.86895	0.000484319
H2-DMb1	H2-DMb1	0.535816	0.0499346	H2-DMb1	0.79754	0.00051297				H2-DMb1	0.559815	0.000791154
Olfr1356	Olfr1356	0.61464	0.0154098	Olfr1356	0.797345	0.000734119				Olfr1356	0.964626	0.000641188
Ormdl1	Ormdl1	0.611794	0.017196	Ormdl1	0.797162	5.14007e-05				Ormdl1	0.690902	2.70722e-05
Casp1	Casp1	0.537906	0.018143	Casp1	0.796395	2.23311e-05				Casp1	0.483127	0.000354392
Gm52782	Gm52782	0.648986	0.00948959	Gm52782	0.796067	9.59956e-05				Gm52782	0.953533	1.59704e-06
Arhgef19	Arhgef19	0.449191	0.0341714	Arhgef19	0.795341	3.05777e-06				Arhgef19	0.786192	1.31954e-06
Socs3	Socs3	0.596348	0.00769415	Socs3	0.795283	0.000141876				Socs3	0.918436	4.49693e-05
Slc6a5	Slc6a5	0.544311	0.0243387	Slc6a5	0.795182	0.000124171				Slc6a5	0.683992	0.000227805
Fbxl22	Fbxl22	0.552091	0.0179402	Fbxl22	0.794909	0.000709681				Fbxl22	0.769834	0.000340505
Hsd17b6	Hsd17b6	0.615593	0.0178064	Hsd17b6	0.794366	0.000260665				Hsd17b6	0.594373	0.00170221
Ncstn	Ncstn	0.508751	0.00954198	Ncstn	0.794255	3.28249e-05				Ncstn	0.832385	4.7602e-06
Tmco6	Tmco6	0.515945	0.0121496	Tmco6	0.794088	1.20902e-05				Tmco6	1.04441	3.05735e-06
Camp	Camp	0.636236	0.0231755	Camp	0.793659	0.000914421				Camp	0.672629	0.00105325
Mmp9	Mmp9	0.594985	0.0332495	Mmp9	0.793398	0.00123102				Mmp9	0.597173	0.00250354
Cyp27b1	Cyp27b1	0.540051	0.0287314	Cyp27b1	0.793308	0.000319241				Cyp27b1	0.708842	0.000151372
Filip1l	Filip1l	0.613151	0.0182373	Filip1l	0.793217	0.000319195				Filip1l	0.595834	3.84145e-05
Eid2b	Eid2b	0.507567	0.0104591	Eid2b	0.793093	5.78692e-05				Eid2b	0.625381	0.00150174
Nlrp4g	Nlrp4g	0.390528	0.0430268	Nlrp4g	0.791843	2.77281e-05				Nlrp4g	1.01701	3.28011e-07
Loxl1	Loxl1	0.533676	0.0392017	Loxl1	0.791569	0.000173617				Loxl1	0.946422	1.05396e-05
Rgs20	Rgs20	0.501842	0.048278	Rgs20	0.791488	0.00010853				Rgs20	1.05609	7.25521e-08
Nsun5	Nsun5	0.457777	0.0359429	Nsun5	0.791444	8.02491e-05				Nsun5	0.844452	9.83771e-06
Slc29a4	Slc29a4	0.590669	0.0359429	Slc29a4	0.790893	0.00137826				Slc29a4	0.906612	0.000223303
Cyp4f14	Cyp4f14	0.876212	0.00853772	Cyp4f14	0.790693	0.000904095				Cyp4f14	0.571118	0.00220429
Avil	Avil	0.548625	0.0476343	Avil	0.790106	0.000577343				Avil	0.866612	2.94288e-05
Ehd2	Ehd2	0.642193	0.0455923	Ehd2	0.788987	0.00284776				Ehd2	0.455262	0.00377951
Otop1	Otop1	0.546549	0.0274378	Otop1	0.788909	0.00054615				Otop1	0.633805	0.00135364
Pbdc1	Pbdc1	0.608353	0.00989106	Pbdc1	0.788305	9.11693e-05				Pbdc1	0.820837	1.03586e-05
Tox3	Tox3	0.490891	0.0327365	Tox3	0.787511	7.83707e-05				Tox3	0.781194	4.98249e-05
Scn9a	Scn9a	0.725394	0.0484114	Scn9a	0.787478	0.00092923				Scn9a	1.01515	1.22416e-06
Phex	Phex	0.719416	0.0160143	Phex	0.787023	0.00331335				Phex	0.87137	0.000315204
Tomm20l	Tomm20l	0.576116	0.00898579	Tomm20l	0.786417	0.000209766				Tomm20l	0.640746	0.003022
Rc3h1	Rc3h1	0.525207	0.0222011	Rc3h1	0.786033	5.26574e-05				Rc3h1	0.75342	8.23902e-06
Mgp	Mgp	0.736643	0.00284409	Mgp	0.785695	0.000571928				Mgp	0.584953	0.00402351
Mcpt8	Mcpt8	0.901202	0.00740416	Mcpt8	0.785432	0.000201205				Mcpt8	0.679907	3.57979e-05
Parl	Parl	0.504351	0.00583577	Parl	0.785389	3.33834e-06				Parl	0.952138	1.92523e-07
Olfr464	Olfr464	0.616008	0.0338826	Olfr464	0.784822	0.000328144				Olfr464	0.618381	0.00014424
Cdcp2	Cdcp2	0.542387	0.0299878	Cdcp2	0.78469	6.76706e-05				Cdcp2	1.01056	1.69124e-05
Ssxb10	Ssxb10	0.656951	0.0294647	Ssxb10	0.784008	0.00119888				Ssxb10	0.88475	6.00877e-05
Pop4	Pop4	0.381788	0.0405894	Pop4	0.783827	7.20656e-06				Pop4	0.939048	1.4753e-07
Il22ra2	Il22ra2	0.448896	0.0499112	Il22ra2	0.783347	2.4548e-05				Il22ra2	0.583881	0.000428993
Ngb	Ngb	0.418803	0.0471729	Ngb	0.782891	0.000114948				Ngb	0.908545	2.52565e-06
Vmn1r233	Vmn1r233	0.61409	0.0294081	Vmn1r233	0.782011	0.00153871				Vmn1r233	0.71512	7.65671e-05
B4galt7	B4galt7	0.457067	0.0327481	B4galt7	0.780859	1.53917e-05				B4galt7	0.866708	6.36934e-08
Srsf12	Srsf12	0.571302	0.0328369	Srsf12	0.780478	0.000523537				Srsf12	0.535026	0.000271731
Tox2	Tox2	0.453866	0.029275	Tox2	0.780459	2.35341e-05				Tox2	0.693308	0.000184715
Gpr4	Gpr4	0.870395	0.000407405	Gpr4	0.780456	6.5363e-05				Gpr4	0.503723	0.000674953
Tll2	Tll2	0.560129	0.0269004	Tll2	0.779684	0.00134651				Tll2	0.891556	0.000111251
Olfr199	Olfr199	0.680119	0.0121821	Olfr199	0.779616	0.000465849				Olfr199	0.716153	0.000473615
Pthlh	Pthlh	0.657766	0.0174971	Pthlh	0.779391	0.000432198				Pthlh	0.990091	1.07434e-06
Olfr141	Olfr141	0.651511	0.0338967	Olfr141	0.778095	0.000863011				Olfr141	0.512939	0.0015122
Plxdc2	Plxdc2	0.688998	0.0125267	Plxdc2	0.775528	0.000386925				Plxdc2	0.632695	0.000113248
Il4ra	Il4ra	0.836355	0.0117476	Il4ra	0.775434	0.00127484				Il4ra	1.54268	8.19481e-10
Gm6358	Gm6358	0.614175	0.00330574	Gm6358	0.775179	1.82451e-05				Gm6358	0.823299	4.9482e-07
Fzd9	Fzd9	0.507326	0.0169564	Fzd9	0.774376	0.000568496				Fzd9	0.671606	0.000750415
Hus1	Hus1	0.619204	0.0268844	Hus1	0.774371	0.000121878				Hus1	0.645516	0.000137593
Mknk2	Mknk2	0.491466	0.0104591	Mknk2	0.774351	0.000111127				Mknk2	0.563673	0.00101839
Mrgpra4	Mrgpra4	0.430882	0.0493704	Mrgpra4	0.773689	6.57504e-05				Mrgpra4	1.08818	3.45529e-05
Pdlim5	Pdlim5	0.555549	0.0126372	Pdlim5	0.773092	8.61207e-05				Pdlim5	0.78585	3.57295e-06
Sec22c	Sec22c	0.459002	0.0410366	Sec22c	0.773085	9.19233e-05				Sec22c	0.752076	3.2627e-05
Cnn2	Cnn2	0.482025	0.0133147	Cnn2	0.772697	1.54957e-05				Cnn2	0.73045	0.000868229
N4bp2l1	N4bp2l1	0.378589	0.043987	N4bp2l1	0.772416	4.54649e-06				N4bp2l1	0.859582	5.00823e-08
Cga	Cga	0.519276	0.0497382	Cga	0.772333	0.000900721				Cga	0.642959	0.000576696
Mtmr2	Mtmr2	0.393546	0.01851	Mtmr2	0.771146	1.23091e-06				Mtmr2	0.556564	1.95171e-05
Vmn1r179	Vmn1r179	0.615163	0.0157761	Vmn1r179	0.770645	0.00439257				Vmn1r179	0.77371	0.00174701
Slc5a11	Slc5a11	0.637696	0.0143243	Slc5a11	0.770179	0.000851061				Slc5a11	0.74351	0.000493647
Hacd2	Hacd2	0.499213	0.0235324	Hacd2	0.770014	5.81212e-05				Hacd2	0.793172	3.18006e-06
Serpinf1	Serpinf1	0.688653	0.00685088	Serpinf1	0.769978	0.000293763				Serpinf1	0.58813	0.00110247
Mgst1	Mgst1	0.512817	0.0421579	Mgst1	0.769598	0.000346082				Mgst1	0.694359	0.000531936
Hoxb5	Hoxb5	0.490517	0.025957	Hoxb5	0.769198	9.98853e-05				Hoxb5	0.84425	5.25082e-07
Olfr1097	Olfr1097	0.474555	0.0392017	Olfr1097	0.769053	0.000472889				Olfr1097	0.992488	7.23059e-06
Ush1c	Ush1c	0.540575	0.0320413	Ush1c	0.768772	0.0006646				Ush1c	0.793916	0.000407187
Olfr624	Olfr624	0.612018	0.0299765	Olfr624	0.768319	0.000959331				Olfr624	0.614125	0.00427748
Tinf2	Tinf2	0.611591	0.0184046	Tinf2	0.767714	0.000191302				Tinf2	0.782695	4.5767e-05
Cd74	Cd74	1.00907	0.00156227	Cd74	0.766888	5.29432e-05				Cd74	1.1551	2.61765e-07
Olfr527	Olfr527	0.729	0.0129786	Olfr527	0.766689	0.000643312				Olfr527	0.557195	0.00251735
Cxcr5	Cxcr5	0.488974	0.0402546	Cxcr5	0.766515	0.000841519				Cxcr5	0.934956	3.15144e-05
Olfr1501	Olfr1501	0.510532	0.00784539	Olfr1501	0.76649	0.000111738				Olfr1501	0.985941	1.16623e-05
Clec14a	Clec14a	0.664099	0.0232706	Clec14a	0.766382	0.000796107				Clec14a	0.777942	2.45213e-05
Olfr1348	Olfr1348	0.74697	0.00640533	Olfr1348	0.765928	0.000780701				Olfr1348	0.668652	0.00310389
Dph2	Dph2	0.410954	0.0198918	Dph2	0.765897	9.98883e-05				Dph2	0.791393	2.0586e-05
Olfr1411	Olfr1411	0.700474	0.0218509	Olfr1411	0.765746	0.000924532				Olfr1411	0.511149	0.00534603
Olfr569	Olfr569	0.564625	0.0239621	Olfr569	0.764992	0.000944964				Olfr569	0.724467	0.000671946
Slc23a3	Slc23a3	0.557977	0.0421623	Slc23a3	0.764601	0.000450842				Slc23a3	0.644348	7.15097e-05
Gm7138	Gm7138	0.615569	0.00858556	Gm7138	0.764541	0.000642244				Gm7138	0.91035	6.12581e-05
Uqcr10	Uqcr10	0.637597	0.00374771	Uqcr10	0.764435	7.14332e-05				Uqcr10	0.516517	0.000553726
Tgfb1i1	Tgfb1i1	0.511103	0.0264302	Tgfb1i1	0.763809	0.00108387				Tgfb1i1	0.787755	0.00030139
Adcyap1	Adcyap1	0.565639	0.00924588	Adcyap1	0.763368	6.78175e-05				Adcyap1	0.910036	9.90497e-07
Plekhf2	Plekhf2	0.668895	0.00349572	Plekhf2	0.762586	0.000209766				Plekhf2	0.488065	0.00413985
Sp110	Sp110	0.575603	0.0147369	Sp110	0.762435	4.8532e-05				Sp110	0.715762	6.05459e-05
Olfr1049	Olfr1049	0.654291	0.0369829	Olfr1049	0.761311	0.00228817				Olfr1049	0.73604	0.000310659
Kcne2	Kcne2	0.450189	0.0335866	Kcne2	0.761302	0.000324054				Kcne2	0.759315	0.000629611
Gp1ba	Gp1ba	0.573092	0.00584435	Gp1ba	0.760675	0.000403479				Gp1ba	0.809343	0.00021778
Ccdc141	Ccdc141	0.523546	0.0394675	Ccdc141	0.760667	0.00081563				Ccdc141	0.682835	0.000329849
Sertad3	Sertad3	0.672537	0.0120338	Sertad3	0.760547	0.000739292				Sertad3	0.608871	0.000668738
Sox9	Sox9	0.75472	0.00288805	Sox9	0.759964	0.00025917				Sox9	0.392617	0.0151523
Tspan32	Tspan32	0.508067	0.0179781	Tspan32	0.75904	9.30011e-05				Tspan32	1.01342	2.16461e-05
Ppp1r3d	Ppp1r3d	0.661472	0.0184105	Ppp1r3d	0.758979	0.000305765				Ppp1r3d	0.784741	0.000147697
Maml2	Maml2	0.607259	0.029288	Maml2	0.758937	0.000340916				Maml2	0.745906	0.000203421
Cip2a	Cip2a	0.598225	0.0271777	Cip2a	0.758435	0.000774209				Cip2a	0.844692	7.21783e-06
Klf15	Klf15	0.600234	0.00824741	Klf15	0.758177	0.000103043				Klf15	0.508671	0.000546707
Cd53	Cd53	0.422645	0.0364519	Cd53	0.757812	7.18722e-05				Cd53	1.00428	2.88799e-06
Cfap126	Cfap126	0.567207	0.0325629	Cfap126	0.757803	0.000347229				Cfap126	0.449382	0.0130103
C1qb	C1qb	0.869322	0.0355664	C1qb	0.757634	0.000559313				C1qb	0.935808	1.93006e-05
Lrrc37a	Lrrc37a	0.551238	0.00845448	Lrrc37a	0.757408	0.000220945				Lrrc37a	0.689644	0.00035365
Olfr1495	Olfr1495	0.753794	0.00127384	Olfr1495	0.757275	0.000414965				Olfr1495	0.704291	0.00021321
Fcgr3	Fcgr3	0.741958	0.0028734	Fcgr3	0.75714	5.47902e-05				Fcgr3	0.804686	4.4667e-06
Lyg1	Lyg1	0.547421	0.0383102	Lyg1	0.757049	0.000602498				Lyg1	0.891185	0.000102321
Iqcf5	Iqcf5	0.594123	0.0173611	Iqcf5	0.756866	0.00081779				Iqcf5	0.728045	0.000215004
Eif4ebp2	Eif4ebp2	0.437676	0.0397012	Eif4ebp2	0.756045	0.000295471				Eif4ebp2	0.535736	0.00166419
Ankrd22	Ankrd22	0.716563	0.00924086	Ankrd22	0.755807	0.000407332				Ankrd22	0.676326	0.000729683
Gstt3	Gstt3	0.507789	0.0173399	Gstt3	0.755198	0.000397903
Kctd8	Kctd8	0.547114	0.0222925	Kctd8	0.754992	0.000198682				Kctd8	0.993349	1.39426e-05
Fam71b	Fam71b	0.689237	0.0118318	Fam71b	0.754788	0.000621397				Fam71b	0.735482	6.86675e-05
Bcam	Bcam	0.771942	0.01467	Bcam	0.754751	0.00159966				Bcam	0.587886	0.000799709
Oc90	Oc90	0.600962	0.0059487	Oc90	0.754442	6.48143e-05				Oc90	0.724346	0.000663601
Dsg2	Dsg2	0.609537	0.0151043	Dsg2	0.754413	8.16778e-05				Dsg2	0.507363	0.00183999
Sparc	Sparc	0.692837	0.00504106	Sparc	0.754263	2.83367e-05				Sparc	0.572883	8.13693e-05
Odf3l2	Odf3l2	0.582598	0.0218965	Odf3l2	0.7542	0.00290712				Odf3l2	0.816024	0.000441199
Grip2	Grip2	0.655023	0.0116859	Grip2	0.752035	0.001058				Grip2	0.562581	0.00299786
Tk1	Tk1	0.58074	0.00977371	Tk1	0.751445	0.000112262				Tk1	0.715926	2.81954e-05
Mrgprg	Mrgprg	0.681548	0.0156829	Mrgprg	0.750538	0.00173339				Mrgprg	0.586027	0.00135184
Sco1	Sco1	0.432978	0.0195254	Sco1	0.750359	7.96157e-06				Sco1	0.58196	7.84573e-05
Olfr992	Olfr992	0.834241	0.00303376	Olfr992	0.750271	0.000854931				Olfr992	0.495335	0.00571033
Smoc1	Smoc1	0.906932	0.00652684	Smoc1	0.749069	0.000857493				Smoc1	0.4534	0.00159796
Tex52	Tex52	0.56841	0.0398765	Tex52	0.748843	0.00136552				Tex52	0.714906	0.000328715
Ctf1	Ctf1	0.508887	0.0241849	Ctf1	0.748646	7.32006e-05				Ctf1	0.768211	2.84561e-05
Il3ra	Il3ra	0.716905	0.0174971	Il3ra	0.748515	0.00322658				Il3ra	0.685496	0.000375498
2310050C09Rik	2310050C09Rik	0.540299	0.0407886	2310050C09Rik	0.748366	0.000916658				2310050C09Rik	0.810631	0.000135823
Rnf43	Rnf43	0.584777	0.00717455	Rnf43	0.748252	0.00028128				Rnf43	1.18943	1.13459e-06
C1ql1	C1ql1	0.61698	0.00175369	C1ql1	0.747979	2.3614e-05				C1ql1	0.451416	0.00696334
Cxxc4	Cxxc4	0.594903	0.0292636	Cxxc4	0.74687	0.00132866				Cxxc4	0.895255	7.18287e-06
Sfta2	Sfta2	0.502803	0.0272283	Sfta2	0.746354	6.90889e-05				Sfta2	0.928244	4.39523e-06
Ikzf1	Ikzf1	0.585158	0.00593027	Ikzf1	0.744496	0.00074552				Ikzf1	0.730564	0.000226838
Gm33049	Gm33049	0.561088	0.0181846	Gm33049	0.744262	0.00026265				Gm33049	0.723984	0.000223086
Scgb2b2	Scgb2b2	0.578057	0.0380208	Scgb2b2	0.743971	0.00201064				Scgb2b2	0.672379	0.000518511
Tyrobp	Tyrobp	1.07632	0.0104952	Tyrobp	0.743238	0.00151773				Tyrobp	0.42106	0.0225555
Pdcd1	Pdcd1	0.696851	0.00639057	Pdcd1	0.742757	0.000153952				Pdcd1	0.665952	0.000124516
Fam71e2	Fam71e2	0.695502	0.0202438	Fam71e2	0.741878	0.00293715				Fam71e2	0.636035	0.000583498
Ccdc96	Ccdc96	0.714724	0.0132799	Ccdc96	0.74101	0.000979619				Ccdc96	0.80004	2.53805e-05
Slc16a1	Slc16a1	0.470544	0.0142055	Slc16a1	0.740826	1.05611e-05				Slc16a1	0.573968	8.1516e-05
Tex43	Tex43	0.558557	0.0259713	Tex43	0.740706	0.000434661				Tex43	0.665466	0.000133143
Lgals7	Lgals7	0.541408	0.0153012	Lgals7	0.74063	0.000628043				Lgals7	0.878402	0.000153612
Sec61b	Sec61b	0.391102	0.0430066	Sec61b	0.740105	5.22499e-05				Sec61b	0.794166	5.38281e-05
Cxcl13	Cxcl13	0.666936	0.0221944	Cxcl13	0.739928	0.00241614				Cxcl13	0.612902	0.00378316
Ufsp2	Ufsp2	0.406293	0.0473898	Ufsp2	0.739247	8.93973e-05				Ufsp2	0.559543	0.000500574
Cavin1	Cavin1	0.666621	0.017737	Cavin1	0.738432	0.000960233				Cavin1	0.661767	4.76004e-05
Wdr5b	Wdr5b	0.535763	0.0156644	Wdr5b	0.738332	0.000415143				Wdr5b	0.776109	0.000105885
Tmtc1	Tmtc1	0.394559	0.0404461	Tmtc1	0.737755	0.000323921				Tmtc1	0.818162	4.54543e-05
Kcnb2	Kcnb2	0.388267	0.0282878	Kcnb2	0.737592	1.02463e-05				Kcnb2	0.837201	1.15317e-05
C1qc	C1qc	0.95192	0.0398765	C1qc	0.736656	0.00144023				C1qc	0.926641	1.42251e-05
Rif1	Rif1	0.447481	0.0455428	Rif1	0.73641	0.000185802				Rif1	0.606198	0.000157412
Wnt5b	Wnt5b	0.547973	0.02906	Wnt5b	0.73636	0.000569509				Wnt5b	0.795576	0.000126703
H2-M1	H2-M1	0.646998	0.00863424	H2-M1	0.734952	0.00127725				H2-M1	0.749502	0.00136529
Piwil4	Piwil4	0.631811	0.0322634	Piwil4	0.734716	0.00426185				Piwil4	0.962987	5.13307e-05
Slc26a2	Slc26a2	0.610994	0.00635253	Slc26a2	0.734207	0.000475358				Slc26a2	0.61493	0.00363204
S100a10	S100a10	0.847412	0.00286147	S100a10	0.733151	0.000145113				S100a10	0.661288	0.000318738
Ffar4	Ffar4	0.382142	0.0463747	Ffar4	0.733088	0.000444681				Ffar4	0.690508	0.000490455
Arap1	Arap1	0.639343	0.00209863	Arap1	0.732326	0.000174416				Arap1	0.812834	2.31386e-05
Haus8	Haus8	0.653259	0.0130501	Haus8	0.732023	0.000509827				Haus8	0.550239	0.00314456
Apool	Apool	0.475064	0.0301439	Apool	0.731931	0.000161014				Apool	0.58855	0.000137555
Myom2	Myom2	0.441194	0.0489291	Myom2	0.7318	0.000444681				Myom2	0.852649	2.21018e-06
Adamts19	Adamts19	0.54279	0.0364311	Adamts19	0.731356	0.0026183				Adamts19	0.802947	0.000407237
Mocs1	Mocs1	0.464576	0.027857	Mocs1	0.731344	0.000185091				Mocs1	0.837382	1.41411e-05
Olfr248	Olfr248	0.506225	0.0196471	Olfr248	0.730986	0.000149338				Olfr248	0.843897	5.01507e-05
Chat	Chat	0.581948	0.017613	Chat	0.730906	0.000167088				Chat	0.552185	0.00107415
Plcb4	Plcb4	0.680981	0.0241773	Plcb4	0.730263	0.00227857				Plcb4	0.620727	0.000419267
Cmtr2	Cmtr2	0.616897	0.0192754	Cmtr2	0.730148	0.000419681				Cmtr2	0.744864	0.000199379
Klb	Klb	0.677186	0.0187748	Klb	0.729973	0.00172284				Klb	0.738274	6.34801e-05
Pcdhgc3	Pcdhgc3	0.466472	0.0254257	Pcdhgc3	0.729852	0.000267526				Pcdhgc3	0.502455	0.00108586
Bmx	Bmx	0.654696	0.00625994	Bmx	0.728734	0.000597498				Bmx	0.955729	2.02122e-05
Galnt10	Galnt10	0.632649	0.0311146	Galnt10	0.728538	0.00302398				Galnt10	0.515599	0.0021576
[truncated: 10,025 more rows]
