# Supplementary material for: SORLA up-regulation suppresses pathological effects in aged tauopathy mouse brain
Source: Sci Adv. 2026 Jul 17;12(29):eaed6825. doi: 10.1126/sciadv.aed6825 (PMC13378584; doi:10.1126/sciadv.aed6825)
Supplement: Supplementary file 2 — Tables S1 to S5 [file sciadv.aed6825_tables_s1_to_s5.zip › aed6825_table_s5.xlsx]

## Sheet: Figure 1
Figure 1B,C western blot	3MO (left blots; WT: 1M (male), 2F (female); TG: 2M, 2F; PS19: 3M, 6F; SORLA TG/PS19: 4M, 4F)
Figure 1B,C western blot	9MO (right blots; WT: 2M, 6F; TG: 4M, 4F; PS19: 5M, 9F; SORLA TG/PS19: 4M, 9F)
Figure 1F Ventricle volume	(WT: 4M, 8F; TG: 3M, 7F; PS19: 3M, 7F; SORLA TG/PS19: 3M, 5F).
Figure 1G, AT8 area, CA1 layer thickness	(PS19: 5M, 5F; SORLA TG/PS19: 4M, 7F)
Figure 1H, relative %GFAP area	(WT: 7M, 11F; TG: 8M, 4F; PS19: 9M, 11F; SORLA TG/PS19: 8M, 12F)
Two_way ANOVA analysis results
Figure 1C 3M SORLA/vinculin	p Interaction = 0.4156, F (1, 20) = 0.6910; p SORL1 < 0.0001, F (1, 20) = 48.01; p MAPT = 0.0009, F (1, 20) = 15.23.
Figure 1C 3M GFAP/Vinculin	p Interaction = 0.4156, F (1, 20) = 0.1332; p SORL1 < 0.0001, F (1, 20) = 0.006620; p MAPT = 0.0009, F (1, 20) = 3.150.
Figure 1C 9M SORLA/actin	p Interaction = 0.5367, F (1, 39) = 0.3885; p SORL1 < 0.0001, F (1, 39) = 49.61; p MAPT = 0.0366, F (1, 39) = 4.685.
Figure 1C 9M GFAP/actin	p Interaction = 0.2310, F (1, 39) = 1.480; p SORL1 = 0.0449, F (1, 39) = 4.296; p MAPT < 0.0001, F (1, 39) = 25.86.
Figure 1F Ventricle volume	p Interaction = 0.0322, F (1, 36) = 4.966; p SORL1 = 0.0249, F (1, 36) = 5.480; p MAPT = 0.0826, F (1, 36) = 3.189.
Figure 1H relative % GFAP area	p Interaction = 0.0224, F (1, 66) = 5.466; p SORL1= 0.0390, F (1, 66) = 4.436; p MAPT = 0.0002, F (1, 66) = 15.02.

## Sheet: Figure 2
Figure 2B,C	(PS19: 9M, 11F; TG/PS19: 8M, 8F)
Figure 2E	(PS19: 4M, 2F; KO_PS19: 4M, 3F)
Figure 2G	(PS19: 4M, 2F; KO_PS19: 4M, 3F)

## Sheet: Figure 3
Figure 3A	WT (black; n=6, 4F, 2M), SORLA TG (“TG”, gray; n=5, 3F, 2M), PS19 (red; n=8, 5F, 3M), SORLA TG/PS19 (“TG_PS19”, orange; n=7, 4F, 3M)

## Sheet: Figure 4
Figure 4A number of co-localizing PSD95/ VGLUT1 puncta	(WT: 3M, 3F; TG: 5M, 8F; PS19: 7M, 10F; SORLA TG/PS19: 7M, 10F)
Figure 4B normalized fEPSP slopes	(WT: 2M, 2F; TG: 2M, 3F; PS19: 4M, 3F; SORLA TG/PS19: 2M, 5F)
Figure 4D western blot	(WT: 4F, TG: 4F, PS19: 6F, SORLA TG/PS19: 5F)
Figure 4F relative % C1q area	(WT: 6M, 8F; TG: 4M, 8F; PS19: 7M, 10F; SORLA TG/PS19: 7M, 9F)
Figure 4H	(PS19: 3M, 5F; SORLA TG/PS19: 4M, 9F).
Two_way ANOVA analysis results
Figure 4A number of co-localizing PSD95/ VGLUT1 puncta	p Interaction = 0.0898, F (1, 49) = 2.995; p SORL1 = 0.0994, F (1, 49) = 2.822; p MAPT < 0.0001, F (1, 49) = 52.79.
Figure 4B normalized fEPSP slopes	p Interaction = 0.0258, F (1, 19) = 5.847; p SORL1 = 0.2901, F (1, 19) = 1.184; p MAPT = 0.0350, F (1, 19) = 5.156.
Figure 4D Apoe/vinclin	p Interaction = 0.6413, F (1, 15) = 0.2261; p SORL1 = 0.0011, F (1, 15) = 16.16; p MAPT = 0.0071, F (1, 15) = 9.704.
Figure 4D IBA1/vinclin	p Interaction = 0.0874, F (1, 15) = 3.344; p SORL1 = 0.0333, F (1, 15) = 5.490; p MAPT = 0.0109, F (1, 15) = 8.441.
Figure 4F relative % C1q area	p Interaction = 0.0018, F (1, 55) = 10.79; p SORL1 = 0.0009, F (1, 55) = 12.33; p MAPT = 0.0003, F (1, 55) = 14.61.

## Sheet: Figure 6
Figure 6G	(PS19: 3M, 6F; SORLA TG/PS19: 3M, 6F).
Figure 6I	(PS19: 4M, 6F; SORLA TG/PS19: 4M, 5F)

## Sheet: Figure 8
Figure 8F relative % PlxnB1 area	WT: 2M, 2F; TG: 2M, 2F; PS19: 3M, 4F; SORLA TG/PS19: 3M, 4F)
Figure 8F relative % PlxnB2 area	WT: 3M, 3F; TG: 2M, 3F; PS19: 3M, 4F; SORLA TG/PS19: 3M 4F
Two_way ANOVA analysis results
Figure 8F relative % PlxnB1 area	p Interaction = 0.0380, F (1,1 8) = 5.017; p SORL1 = 0.1012, F (1, 18) = 2.985; p MAPT = 0.0577, F (1, 18) = 4.109.
Figure 8F relative % PlxnB2 area	p Interaction = 0.0702, F (1, 21) = 3.640; p SORL1 = 0.0821, F (1, 21) = 3.335; p MAPT = 0.0927, F (1, 21) = 3.103,

## Sheet: Figure 9
Figure 9A	(PS19: 1M, 2F; KO_PS19: 3M)

## Sheet: Figure 10
Figure 10A, B, C, D	( PS19: 1M, 2F; KO_PS19: 3M)

## Sheet: figure S1
Two_way ANOVA analysis results
figure S1A 9MO SORLA/actin F:	p Interaction = 0.8720, F (1, 24) = 0.02652; p SORL1 < 0.0001, F (1, 24) = 33.36; p MAPT = 0.0860, F (1, 24) = 3.206.
figure S1A 9MO SORLA/actin M:	p Interaction = 0.6156, F (1, 11) = 0.2670; p SORL1 = 0.0002, F (1, 11) = 28.98; p MAPT = 0.0361, F (1, 11) = 5.693.
figure S1A 9MO GFAP/actin F:	p Interaction = 0.1389, F (1, 24) = 2.343; p SORL1 = 0.0693, F (1, 24) = 3.617; p MAPT = 0.0011, F (1, 24) = 13.64.
figure S1A 9MO GFAP/actin M:	p Interaction = 0.7973, F (1, 11) = 0.06924; p SORL1 = 0.5882, F (1, 11) = 0.3111; p MAPT = 0.0037, F (1, 11) = 13.44.
figure S1C 9MO Ventricle volume F:	p Interaction = 0.3371, F (1, 23) = 0.9610; p SORL1 = 0.0795, F (1, 23) = 3.366; p MAPT = 0.0654, F (1, 23) = 3.744.
figure S1C 9MO Ventricle volume M:	p Interaction = 0.0387, F (1, 9) = 5.849; p SORL1 = 0.1360, F (1, 9) = 2.681; p MAPT = 0.4350, F (1, 9) = 0.6676.
figure S1D 9MO hippocampus volume:	p Interaction = 0.1295, F (1, 36) = 2.408; p SORL1 = 0.2097, F (1, 36) = 1.632; p MAPT = 0.0217, F (1, 36) = 5.757.
figure S1D 9MO hippocampus volume F:	p Interaction = 0.9061, F (1, 23) = 0.01421; p SORL1 = 0.3353, F (1, 23) = 0.9686; p MAPT = 0.1061, F (1, 23) = 2.829.
figure S1D 9MO hippocampus volume M:	p Interaction = 0.0212, F (1, 9) = 7.759; p SORL1 = 0.4275, F (1, 9) = 0.6904; p MAPT = 0.0786, F (1, 9) = 3.935.
figure S1G 9MO relative % GFAP area F:	p Interaction = 0.0700, F (1, 34) = 3.500; p SORL1 = 0.2640, F (1, 34) = 1.290; p MAPT = 0.0428, F (1, 34) = 4.428.
figure S1G 9MO relative % GFAP area M:	p Interaction = 0.1747, F (1, 28) = 1.939; p SORL1 = 0.1294, F (1, 28) = 2.441; p MAPT = 0.0046, F (1, 28) = 9.504.

## Sheet: figure S5
Two_way ANOVA analysis results
figure S5C 9MO PSD95&VGLUT1 colocalization F:	p Interaction = 0.0375, F (1, 27) = 4.787; p SORL1 = 0.4788, F (1, 27) = 0.5159; p MAPT < 0.0001, F (1, 27) = 23.32.
figure S5C 9MO PSD95&VGLUT1 colocalization M:	p Interaction = 0.9283, F (1, 18) = 0.008329; p SORL1 = 0.0873, F (1, 18) = 3.269; p MAPT < 0.0001, F (1, 18) = 34.30.
figure S5D normalized fEPSP slope F:	p Interaction = 0.0079, F (1, 9) = 11.54; p SORL1 = 0.7975, F (1, 9) = 0.06986; p MAPT = 0.0073, F (1, 9) = 11.90.
figure S5D normalized fEPSP slope M:	p Interaction = 0.2819, F (1, 6) = 1.398; p SORL1 = 0.0473, F (1, 6) = 6.191; p MAPT = 0.8696, F (1, 6) = 0.02935.
figure S5E relative % C1q area F:	p Interaction = 0.0079, F (1, 31) = 8.057; p SORL1 = 0.0065, F (1, 31) = 8.527; p MAPT = 0.0058, F (1, 31) = 8.770.
figure S5E relative % C1q area M:	p Interaction = 0.1338, F (1, 20) = 2.442; p SORL1 = 0.0828, F (1, 20) = 3.335; p MAPT = 0.0377, F (1, 20) = 4.953.

[truncated: 4 more sheets: figure S6, figure S12, figure S14, figure S16]
